# Supplementary material for: Transcriptome Analysis Reveals Dynamic Cultivar-Dependent Patterns of Gene Expression in Potato Spindle Tuber Viroid-Infected Pepper
Source: Plants (Basel). 2021 Dec 7;10(12):2687. doi: 10.3390/plants10122687 (PMC8706270; doi:10.3390/plants10122687)
Supplement: Supplementary file 1 [file plants-10-02687-s001.zip]

Archive with 9 entries (8 files):
- plants-1428762-supplementary/
- plants-1428762-supplementary/Figure S1.png
- plants-1428762-supplementary/Figure S2.png
- plants-1428762-supplementary/Figure S3.pptx
- plants-1428762-supplementary/Table S1.xlsx
- plants-1428762-supplementary/Table S2.xlsx
- plants-1428762-supplementary/Table S3.xlsx
- plants-1428762-supplementary/Table S4.xlsx
- plants-1428762-supplementary/Table S5.xlsx
