# Supplementary material for: Transcriptome Analysis Reveals Dynamic Cultivar-Dependent Patterns of Gene Expression in Potato Spindle Tuber Viroid-Infected Pepper
Source: Plants (Basel). 2021 Dec 7;10(12):2687. doi: 10.3390/plants10122687 (PMC8706270; doi:10.3390/plants10122687)
Supplement: Supplementary file 1 [file plants-10-02687-s001.zip › plants-1428762-supplementary/Table S1.xlsx]

## Sheet: DEGs_Solgenomics
Acc Number	DH mean reads DESeq2	Log2FC DH	KK mean reads DESeq2	Log2FC KK	Gene anotation		SOLGenomics URL
CA07g02180	10305.3	-2.54551	6494.27	-0.0254421	PREDICTED: NADP-dependent glyceraldehyde-3-phosphate dehydrogenase-like [Cucumis sativus]	https://solgenomics.net/search/quick?term=CA07g02180	https://solgenomics.net/search/quick?term=CA07g02180
CA06g27630	6516.47	-2.54262	1922.65	-1.04178	Sulfate/bicarbonate/oxalate exchanger and transporter sat-1	https://solgenomics.net/search/quick?term=CA06g27630	https://solgenomics.net/search/quick?term=CA06g27630
CA01g00140	10532.8	-2.54164	4118.99	-0.756961	Granule-bound starch synthase I	https://solgenomics.net/search/quick?term=CA01g00140	https://solgenomics.net/search/quick?term=CA01g00140
CA03g04480	4895.15	-2.53916	1697.81	-0.604994	PREDICTED: protein PROTON GRADIENT REGULATION 5%2C chloroplastic-like [Cucumis sativus]	https://solgenomics.net/search/quick?term=CA03g04480	https://solgenomics.net/search/quick?term=CA03g04480
CA10g05110	7339.54	-2.53797	9001.31	-0.309644	Late elongated hypocotyl homolog	https://solgenomics.net/search/quick?term=CA10g05110	https://solgenomics.net/search/quick?term=CA10g05110
CA10g19970	8367.72	-2.53309	7372.32	-1.111	N-acylneuraminate-9-phosphatase%2C putative	https://solgenomics.net/search/quick?term=CA10g19970	https://solgenomics.net/search/quick?term=CA10g19970
CA02g22200	2140.92	-2.52603	1019.16	0.69585	Galactinol synthase	https://solgenomics.net/search/quick?term=CA02g22200	https://solgenomics.net/search/quick?term=CA02g22200
CA01g22650	2086.86	-2.52107	664.968	-1.29402	Anion exchanger family protein	https://solgenomics.net/search/quick?term=CA01g22650	https://solgenomics.net/search/quick?term=CA01g22650
CA03g29350	1766.27	-2.51696	284.374	-1.26108	Flavonoid 3'-hydroxylase	https://solgenomics.net/search/quick?term=CA03g29350	https://solgenomics.net/search/quick?term=CA03g29350
CA10g03640	1840.42	-2.51551	316.245	0.441806	Quercetin 3-O-glucoside-6''-O-malonyltransferase	https://solgenomics.net/search/quick?term=CA10g03640	https://solgenomics.net/search/quick?term=CA10g03640
CA02g12050	7866.02	-2.51359	22899.5	-1.28273	Light harvesting chlorophyll a/b-binding protein (Precursor)	https://solgenomics.net/search/quick?term=CA02g12050	https://solgenomics.net/search/quick?term=CA02g12050
CA04g10090	13321.8	-2.51222	7746.08	-0.597277	Nitrate reductase	https://solgenomics.net/search/quick?term=CA04g10090	https://solgenomics.net/search/quick?term=CA04g10090
CA07g12690	1384.07	-2.51147	165.598	-0.458801	Anti-bacterial protein	https://solgenomics.net/search/quick?term=CA07g12690	https://solgenomics.net/search/quick?term=CA07g12690
CA01g14900	22915.3	-2.51091	4761.7	-0.864493	UDP-D-apiose/UDP-D-xylose synthase	https://solgenomics.net/search/quick?term=CA01g14900	https://solgenomics.net/search/quick?term=CA01g14900
CA11g02280	13552.1	-2.50417	2157.49	-0.854484	Chalcone isomerase	https://solgenomics.net/search/quick?term=CA11g02280	https://solgenomics.net/search/quick?term=CA11g02280
CA01g22660	1051.98	-2.50322	242.315	-1.05113	Boron transporter	https://solgenomics.net/search/quick?term=CA01g22660	https://solgenomics.net/search/quick?term=CA01g22660
CA12g11160	1264.61	-2.50232	41.6172	-0.756842	Ammonium transporter 1 member 2	https://solgenomics.net/search/quick?term=CA12g11160	https://solgenomics.net/search/quick?term=CA12g11160
CA11g20150	977.129	-2.49919	360.018	-1.94564	PREDICTED: histidine-containing phosphotransfer protein 4-like [Solanum tuberosum]	https://solgenomics.net/search/quick?term=CA11g20150	https://solgenomics.net/search/quick?term=CA11g20150
CA03g18150	2523.38	-2.49851	1652.84	-0.662155	Detected protein of unknown function	https://solgenomics.net/search/quick?term=CA03g18150	https://solgenomics.net/search/quick?term=CA03g18150
CA02g04610	1431.29	-2.4932	998.58	1.79574	Tau class glutathione transferase GSTU15	https://solgenomics.net/search/quick?term=CA02g04610	https://solgenomics.net/search/quick?term=CA02g04610
CA09g04530	1016.91	-2.4885	246.035	-0.0458858	Ca2+-binding protein 1 [Theobroma cacao]	https://solgenomics.net/search/quick?term=CA09g04530	https://solgenomics.net/search/quick?term=CA09g04530
CA10g14960	1166.01	-2.48825	819.314	-0.528509	MYB transcription factor	https://solgenomics.net/search/quick?term=CA10g14960	https://solgenomics.net/search/quick?term=CA10g14960
CA05g17060	7391.68	-2.48329	764.708	-0.814339	Chalcone synthase	https://solgenomics.net/search/quick?term=CA05g17060	https://solgenomics.net/search/quick?term=CA05g17060
CA02g15930	6603.42	-2.48327	604.981	-1.47054	Allantoinase%2C putative	https://solgenomics.net/search/quick?term=CA02g15930	https://solgenomics.net/search/quick?term=CA02g15930
CA09g00990	1491.16	-2.47787	2018.25	-0.999464	Unknown protein	https://solgenomics.net/search/quick?term=CA09g00990	https://solgenomics.net/search/quick?term=CA09g00990
CA07g11720	657.324	-2.47086	373.35	-1.41689	Unknown protein	https://solgenomics.net/search/quick?term=CA07g11720	https://solgenomics.net/search/quick?term=CA07g11720
CA08g08130	1856.11	-2.46907	2386.6	-1.07594	Unknown protein	https://solgenomics.net/search/quick?term=CA08g08130	https://solgenomics.net/search/quick?term=CA08g08130
CA10g14780	566.792	-2.46441	235.438	-0.299619	MYB transcription factor	https://solgenomics.net/search/quick?term=CA10g14780	https://solgenomics.net/search/quick?term=CA10g14780
CA09g02780	3043.99	-2.46224	1503.62	1.49509	PREDICTED: aquaporin PIP2-1-like isoform X1 [Solanum tuberosum]	https://solgenomics.net/search/quick?term=CA09g02780	https://solgenomics.net/search/quick?term=CA09g02780
CA03g20380	1760.06	-2.46197	461.077	-0.989318	YSL transporter	https://solgenomics.net/search/quick?term=CA03g20380	https://solgenomics.net/search/quick?term=CA03g20380
CA12g16620	4441.64	-2.46119	984.312	0.117701	UDP-glucose glucosyltransferase	https://solgenomics.net/search/quick?term=CA12g16620	https://solgenomics.net/search/quick?term=CA12g16620
CA02g26410	728.986	-2.46101	57.8573	-0.82251	Cinnamoyl-CoA reductase%2C putative	https://solgenomics.net/search/quick?term=CA02g26410	https://solgenomics.net/search/quick?term=CA02g26410
CA12g22910	671.878	-2.45826	241.222	-0.371079	Acetyl-coenzyme A synthetase	https://solgenomics.net/search/quick?term=CA12g22910	https://solgenomics.net/search/quick?term=CA12g22910
CA01g21710	585.443	-2.4499	230.955	-0.727285	Unknown protein	https://solgenomics.net/search/quick?term=CA01g21710	https://solgenomics.net/search/quick?term=CA01g21710
CA08g13530	5955.61	-2.44773	883.492	-1.37222	Ferric-chelate reductase%2C putative	https://solgenomics.net/search/quick?term=CA08g13530	https://solgenomics.net/search/quick?term=CA08g13530
CA04g02600	2614.47	-2.44644	1374.53	1.3452	P(E)-nerolidol/(E%2CE)-geranyl linalool synthase	https://solgenomics.net/search/quick?term=CA04g02600	https://solgenomics.net/search/quick?term=CA04g02600
CA10g12130	914.081	-2.43562	91.7015	-1.10818	Flavonoid glucoyltransferase UGT73E2	https://solgenomics.net/search/quick?term=CA10g12130	https://solgenomics.net/search/quick?term=CA10g12130
CA06g02410	643.41	-2.43474	236.403	1.61647	Gamma-interferon-inducible lysosomal thiol reductase	https://solgenomics.net/search/quick?term=CA06g02410	https://solgenomics.net/search/quick?term=CA06g02410
CA10g01500	970.468	-2.43229	2419.3	0.701723	Tyrosine aminotransferase	https://solgenomics.net/search/quick?term=CA10g01500	https://solgenomics.net/search/quick?term=CA10g01500
CA03g26190	577.829	-2.43111	107.752	-0.457536	Cytochrome P450%2C putative	https://solgenomics.net/search/quick?term=CA03g26190	https://solgenomics.net/search/quick?term=CA03g26190
CA07g13950	2512.09	-2.43086	1142.13	-1.7744	PREDICTED: putative cell wall protein-like [Solanum lycopersicum]	https://solgenomics.net/search/quick?term=CA07g13950	https://solgenomics.net/search/quick?term=CA07g13950
CA02g26600	2865.12	-2.4304	2319.46	1.10204	PREDICTED: S-adenosylmethionine decarboxylase proenzyme-like [Solanum lycopersicum]	https://solgenomics.net/search/quick?term=CA02g26600	https://solgenomics.net/search/quick?term=CA02g26600
CA05g20790	2611.48	-2.4295	905.982	0.648743	Phenylalanine ammonia-lyase	https://solgenomics.net/search/quick?term=CA05g20790	https://solgenomics.net/search/quick?term=CA05g20790
CA03g07160	876.232	-2.42846	254.246	-1.2382	Sulfate/bicarbonate/oxalate exchanger and transporter sat-1	https://solgenomics.net/search/quick?term=CA03g07160	https://solgenomics.net/search/quick?term=CA03g07160
CA01g29300	401.41	-2.42492	68.8605	0.491179	Detected protein of unknown function	https://solgenomics.net/search/quick?term=CA01g29300	https://solgenomics.net/search/quick?term=CA01g29300
CA04g22720	21352.2	-2.42426	1565.08	0.295417	Starch branching enzyme I	https://solgenomics.net/search/quick?term=CA04g22720	https://solgenomics.net/search/quick?term=CA04g22720
CA07g19240	458.815	-2.42089	47.2029	-0.786454	Ubiquitin-conjugating enzyme variant%2C putative	https://solgenomics.net/search/quick?term=CA07g19240	https://solgenomics.net/search/quick?term=CA07g19240
CA12g09510	9446.53	-2.41795	3840.83	0.130963	PREDICTED: inositol-3-phosphate synthase [Solanum lycopersicum]	https://solgenomics.net/search/quick?term=CA12g09510	https://solgenomics.net/search/quick?term=CA12g09510
CA03g30440	419.951	-2.41632	32.9759	-1.29253	Detected protein of unknown function	https://solgenomics.net/search/quick?term=CA03g30440	https://solgenomics.net/search/quick?term=CA03g30440
CA08g15670	1412.88	-2.41566	5566.53	-0.294275	PREDICTED: dentin sialophosphoprotein-like isoform X2 [Solanum tuberosum]	https://solgenomics.net/search/quick?term=CA08g15670	https://solgenomics.net/search/quick?term=CA08g15670
CA11g04080	1568.43	-2.41347	2400.79	-0.39932	Glucosyltransferase	https://solgenomics.net/search/quick?term=CA11g04080	https://solgenomics.net/search/quick?term=CA11g04080
CA10g17060	412.681	-2.41247	348.329	1.40587	Harpin inducing protein 1-like 18	https://solgenomics.net/search/quick?term=CA10g17060	https://solgenomics.net/search/quick?term=CA10g17060
CA06g12240	636.781	-2.41012	66.8622	-0.744826	PREDICTED: dihydrofolate reductase-like [Solanum tuberosum]	https://solgenomics.net/search/quick?term=CA06g12240	https://solgenomics.net/search/quick?term=CA06g12240
CA02g26610	12715.2	-2.40981	13051	0.968175	S-adenosylmethionine decarboxylase proenzyme	https://solgenomics.net/search/quick?term=CA02g26610	https://solgenomics.net/search/quick?term=CA02g26610
CA07g19730	366.032	-2.407	69.269	-0.250762	Mitogen-activated protein kinase kinase kinase%2C putative	https://solgenomics.net/search/quick?term=CA07g19730	https://solgenomics.net/search/quick?term=CA07g19730
CA07g16140	1078.13	-2.40616	45.4422	0.0371683	9-cis-epoxycarotenoid dioxygenase (Fragment)	https://solgenomics.net/search/quick?term=CA07g16140	https://solgenomics.net/search/quick?term=CA07g16140
CA03g32190	314.991	-2.39945	33.6129	-0.861029	Aquaporin%2C MIP family%2C NIP subfamily	https://solgenomics.net/search/quick?term=CA03g32190	https://solgenomics.net/search/quick?term=CA03g32190
CA02g22250	310.473	-2.39501	26.531	-0.0732206	Unknown protein	https://solgenomics.net/search/quick?term=CA02g22250	https://solgenomics.net/search/quick?term=CA02g22250
CA04g17920	1243.56	-2.39077	338.134	0.629039	C2H2-type zinc finger protein	https://solgenomics.net/search/quick?term=CA04g17920	https://solgenomics.net/search/quick?term=CA04g17920
CA06g17550	366.611	-2.3899	107.422	-0.273077	Detected protein of unknown function	https://solgenomics.net/search/quick?term=CA06g17550	https://solgenomics.net/search/quick?term=CA06g17550
CA02g04730	2223.66	-2.38407	2438.79	-0.605739	PREDICTED: nuclear transcription factor Y subunit A-7-like [Solanum lycopersicum]	https://solgenomics.net/search/quick?term=CA02g04730	https://solgenomics.net/search/quick?term=CA02g04730
CA09g01640	264.949	-2.37902	93.6576	-0.759925	Pyruvate kinase	https://solgenomics.net/search/quick?term=CA09g01640	https://solgenomics.net/search/quick?term=CA09g01640
CA10g00340	361.296	-2.37638	1644.69	-1.14591	Transcription factor%2C putative	https://solgenomics.net/search/quick?term=CA10g00340	https://solgenomics.net/search/quick?term=CA10g00340
CA10g20230	3720.3	-2.37288	1137.62	-1.06237	Mitochondrial carrier protein	https://solgenomics.net/search/quick?term=CA10g20230	https://solgenomics.net/search/quick?term=CA10g20230
CA02g01120	1726.09	-2.36988	1208.1	-0.36277	Dof3 protein	https://solgenomics.net/search/quick?term=CA02g01120	https://solgenomics.net/search/quick?term=CA02g01120
CA12g20950	1447.53	-2.3686	590.829	-0.820413	CBL-interacting protein kinase 1	https://solgenomics.net/search/quick?term=CA12g20950	https://solgenomics.net/search/quick?term=CA12g20950
CA12g03190	1106.71	-2.36843	575.311	0.105398	Multidrug resistance pump%2C putative	https://solgenomics.net/search/quick?term=CA12g03190	https://solgenomics.net/search/quick?term=CA12g03190
CA05g12120	766.537	-2.36584	665.412	0.83977	PREDICTED: uncharacterized LOC101218112 [Cucumis sativus]	https://solgenomics.net/search/quick?term=CA05g12120	https://solgenomics.net/search/quick?term=CA05g12120
CA09g00500	5459.68	-2.36534	4333.36	-0.759477	PREDICTED: bifunctional monodehydroascorbate reductase and carbonic anhydrase nectarin-3-like isoform 1 [Solanum lycopersicum]	https://solgenomics.net/search/quick?term=CA09g00500	https://solgenomics.net/search/quick?term=CA09g00500
CA02g18810	2759.84	-2.3645	1131.94	-0.822986	Putative At5g37260-like protein (Fragment)	https://solgenomics.net/search/quick?term=CA02g18810	https://solgenomics.net/search/quick?term=CA02g18810
CA02g13820	577.955	-2.36302	346.903	-1.15376	CBL-interacting serine/threonine-protein kinase%2C putative	https://solgenomics.net/search/quick?term=CA02g13820	https://solgenomics.net/search/quick?term=CA02g13820
CA03g05430	507.746	-2.36261	545.407	1.37991	E8 protein homolog	https://solgenomics.net/search/quick?term=CA03g05430	https://solgenomics.net/search/quick?term=CA03g05430
CA09g07450	2083.09	-2.36233	109.654	-0.39752	Ethylene-responsive element binding factor (Fragment)	https://solgenomics.net/search/quick?term=CA09g07450	https://solgenomics.net/search/quick?term=CA09g07450
CA01g19780	488.329	-2.35579	1464.06	-0.541307	Salt-tolerance protein%2C putative	https://solgenomics.net/search/quick?term=CA01g19780	https://solgenomics.net/search/quick?term=CA01g19780
CA06g06100	1285.35	-2.35051	1118.29	-0.522821	Detected protein of unknown function	https://solgenomics.net/search/quick?term=CA06g06100	https://solgenomics.net/search/quick?term=CA06g06100
CA09g07470	388.669	-2.34934	233.178	0.477741	PREDICTED: receptor-like protein 12-like [Solanum tuberosum]	https://solgenomics.net/search/quick?term=CA09g07470	https://solgenomics.net/search/quick?term=CA09g07470
CA04g23610	235.934	-2.3474	88.9945	-0.361027	mRNA%2C 952 bp sequence	https://solgenomics.net/search/quick?term=CA04g23610	https://solgenomics.net/search/quick?term=CA04g23610
CA03g02050	3156.46	-2.34673	84.6647	-1.15586	Chalcone synthase	https://solgenomics.net/search/quick?term=CA03g02050	https://solgenomics.net/search/quick?term=CA03g02050
CA03g13530	936.779	-2.34097	52.8637	0.108359	Ethylene response factor 5	https://solgenomics.net/search/quick?term=CA03g13530	https://solgenomics.net/search/quick?term=CA03g13530
CA09g02560	210.609	-2.34048	41.464	-1.15343	Flavonol synthase	https://solgenomics.net/search/quick?term=CA09g02560	https://solgenomics.net/search/quick?term=CA09g02560
CA03g31640	241.327	-2.33753	132.98	1.12274	Ubiquitin-protein ligase%2C putative	https://solgenomics.net/search/quick?term=CA03g31640	https://solgenomics.net/search/quick?term=CA03g31640
CA09g03370	204.762	-2.33495	2067.69	1.72891	Polygalacturonase inhibiting protein (Fragment)	https://solgenomics.net/search/quick?term=CA09g03370	https://solgenomics.net/search/quick?term=CA09g03370
CA05g07270	210.186	-2.33218	29.5446	-0.832	Polygalacturonase%2C putative	https://solgenomics.net/search/quick?term=CA05g07270	https://solgenomics.net/search/quick?term=CA05g07270
CA09g07160	208.733	-2.33046	59.6482	-0.166229	zinc finger family protein [Populus trichocarpa]	https://solgenomics.net/search/quick?term=CA09g07160	https://solgenomics.net/search/quick?term=CA09g07160
CA03g06870	1321.1	-2.32885	500.174	-0.0616639	PREDICTED: early light-induced protein%2C chloroplastic-like [Solanum tuberosum]	https://solgenomics.net/search/quick?term=CA03g06870	https://solgenomics.net/search/quick?term=CA03g06870
CA06g24170	448.59	-2.32549	1731.67	-0.608644	Receptor-like cytoplasmic protein kinase 1	https://solgenomics.net/search/quick?term=CA06g24170	https://solgenomics.net/search/quick?term=CA06g24170
CA01g21870	327.966	-2.32449	379.301	1.38486	Nucleotide pyrophosphatase/phosphodiesterase%2C putative	https://solgenomics.net/search/quick?term=CA01g21870	https://solgenomics.net/search/quick?term=CA01g21870
CA03g06380	1820.78	-2.31677	1159.88	0.684557	CBL-interacting protein kinase 20	https://solgenomics.net/search/quick?term=CA03g06380	https://solgenomics.net/search/quick?term=CA03g06380
CA02g23780	1927.8	-2.31588	1065	-0.333536	Myosin heavy chain%2C putative	https://solgenomics.net/search/quick?term=CA02g23780	https://solgenomics.net/search/quick?term=CA02g23780
CA08g09640	1181.89	-2.30885	1019.86	-0.769804	Detected protein of unknown function	https://solgenomics.net/search/quick?term=CA08g09640	https://solgenomics.net/search/quick?term=CA08g09640
CA03g11780	510.45	-2.30708	908.945	1.26773	Sulfate/bicarbonate/oxalate exchanger and transporter sat-1	https://solgenomics.net/search/quick?term=CA03g11780	https://solgenomics.net/search/quick?term=CA03g11780
CA07g17610	182.407	-2.3054	93.4924	-0.65936	PREDICTED: protein RALF-like 33-like [Solanum lycopersicum]	https://solgenomics.net/search/quick?term=CA07g17610	https://solgenomics.net/search/quick?term=CA07g17610
CA03g19240	3203.46	-2.30528	2010.48	-0.778256	RNA polymerase sigma factor rpoD%2C putative	https://solgenomics.net/search/quick?term=CA03g19240	https://solgenomics.net/search/quick?term=CA03g19240
CA01g19400	286.194	-2.30436	1355.71	-0.231233	PREDICTED: SPX domain-containing membrane protein At4g22990-like [Solanum lycopersicum]	https://solgenomics.net/search/quick?term=CA01g19400	https://solgenomics.net/search/quick?term=CA01g19400
CA02g26670	3311	-2.30411	5504.44	-1.30811	CONSTANS protein	https://solgenomics.net/search/quick?term=CA02g26670	https://solgenomics.net/search/quick?term=CA02g26670
CA07g20250	4212.96	-2.3021	583.915	-0.950643	Serine acetyltransferase 1 (Fragment)	https://solgenomics.net/search/quick?term=CA07g20250	https://solgenomics.net/search/quick?term=CA07g20250
CA03g02690	229.274	-2.30126	17.4269	0.129134	Transporter%2C putative	https://solgenomics.net/search/quick?term=CA03g02690	https://solgenomics.net/search/quick?term=CA03g02690
CA10g22120	1078.68	-2.30106	1097.15	1.81703	CYP98A33v1	https://solgenomics.net/search/quick?term=CA10g22120	https://solgenomics.net/search/quick?term=CA10g22120
CA07g16150	1082.1	-2.29917	49.829	0.151454	Detected protein of confused Function	https://solgenomics.net/search/quick?term=CA07g16150	https://solgenomics.net/search/quick?term=CA07g16150
CA12g11150	194.491	-2.29721	19.0223	-0.990126	AMT1%3B2	https://solgenomics.net/search/quick?term=CA12g11150	https://solgenomics.net/search/quick?term=CA12g11150
CA07g12780	1886.21	-2.29357	423.128	-0.693919	PREDICTED: zinc finger protein CONSTANS-LIKE 4-like [Solanum tuberosum]	https://solgenomics.net/search/quick?term=CA07g12780	https://solgenomics.net/search/quick?term=CA07g12780
CA03g34150	622.414	-2.2932	183.181	-0.793656	Anion exchanger family protein (Fragment)	https://solgenomics.net/search/quick?term=CA03g34150	https://solgenomics.net/search/quick?term=CA03g34150
CA09g14040	3780.43	-2.28946	15012.6	-1.16265	Chlorophyll a-b-binding protein 5%2C chloroplastic	https://solgenomics.net/search/quick?term=CA09g14040	https://solgenomics.net/search/quick?term=CA09g14040
CA05g16600	313.974	-2.28924	193.078	-1.04616	PREDICTED: MLP-like protein 43-like [Solanum lycopersicum]	https://solgenomics.net/search/quick?term=CA05g16600	https://solgenomics.net/search/quick?term=CA05g16600
CA02g14360	600.058	-2.28885	83.8236	0.778823	Rsmv23 protein	https://solgenomics.net/search/quick?term=CA02g14360	https://solgenomics.net/search/quick?term=CA02g14360
CA09g04400	386.887	-2.28838	38.9313	1.26359	Unknown protein	https://solgenomics.net/search/quick?term=CA09g04400	https://solgenomics.net/search/quick?term=CA09g04400
CA05g17620	2797.73	-2.28646	754.177	0.0843342	UDP-glucosyltransferase%2C putative	https://solgenomics.net/search/quick?term=CA05g17620	https://solgenomics.net/search/quick?term=CA05g17620
CA11g11970	2346.74	-2.28566	733.133	0.606528	F-box family protein isoform 1 [Theobroma cacao]	https://solgenomics.net/search/quick?term=CA11g11970	https://solgenomics.net/search/quick?term=CA11g11970
CA03g24720	166.023	-2.28432	69.6057	1.45444	Purine permease%2C putative	https://solgenomics.net/search/quick?term=CA03g24720	https://solgenomics.net/search/quick?term=CA03g24720
CA02g13560	472.133	-2.28167	232.779	-0.537097	H2B histone-fold-like protein (Fragment)	https://solgenomics.net/search/quick?term=CA02g13560	https://solgenomics.net/search/quick?term=CA02g13560
CA08g07490	671.642	-2.27838	61.6703	0.264912	Ferric-chelate reductase	https://solgenomics.net/search/quick?term=CA08g07490	https://solgenomics.net/search/quick?term=CA08g07490
CA03g25330	3096.76	-2.2755	452	-0.56274	Pectate lyase	https://solgenomics.net/search/quick?term=CA03g25330	https://solgenomics.net/search/quick?term=CA03g25330
CA05g13680	1121.28	-2.27346	348.087	-0.816499	Root phototropism protein%2C putative	https://solgenomics.net/search/quick?term=CA05g13680	https://solgenomics.net/search/quick?term=CA05g13680
CA03g35070	242.922	-2.27268	149.953	-0.64347	Unknown protein	https://solgenomics.net/search/quick?term=CA03g35070	https://solgenomics.net/search/quick?term=CA03g35070
CA07g00270	216.753	-2.27234	213.516	-0.648309	CONSTANS-like zinc finger protein	https://solgenomics.net/search/quick?term=CA07g00270	https://solgenomics.net/search/quick?term=CA07g00270
CA01g23570	1117.89	-2.27209	829.149	-0.261012	Pyruvate orthophosphate dikinase	https://solgenomics.net/search/quick?term=CA01g23570	https://solgenomics.net/search/quick?term=CA01g23570
CA02g14350	169.478	-2.27025	44.571	1.42238	Rsmv23 protein	https://solgenomics.net/search/quick?term=CA02g14350	https://solgenomics.net/search/quick?term=CA02g14350
CA03g26100	314.521	-2.27002	27.6096	-0.961275	PREDICTED: cytochrome P450 71A2-like [Solanum tuberosum]	https://solgenomics.net/search/quick?term=CA03g26100	https://solgenomics.net/search/quick?term=CA03g26100
CA02g07170	223.521	-2.26796	1791.25	-1.51119	Myb-like DNA-binding protein%2C putative	https://solgenomics.net/search/quick?term=CA02g07170	https://solgenomics.net/search/quick?term=CA02g07170
CA04g18840	7009.88	-2.26651	1329.02	-0.0130168	PREDICTED: UDP-glycosyltransferase 79B6-like [Solanum lycopersicum]	https://solgenomics.net/search/quick?term=CA04g18840	https://solgenomics.net/search/quick?term=CA04g18840
CA05g16280	475.089	-2.26392	128.019	-0.994799	Serine/threonine-protein kinase Nek8%2C putative	https://solgenomics.net/search/quick?term=CA05g16280	https://solgenomics.net/search/quick?term=CA05g16280
CA03g08980	587.552	-2.26244	314.562	0.48247	Flavin monooxygenase-like protein	https://solgenomics.net/search/quick?term=CA03g08980	https://solgenomics.net/search/quick?term=CA03g08980
CA01g19250	176.529	-2.26205	178.076	-0.244857	Flavonol 3-sulfotransferase%2C putative	https://solgenomics.net/search/quick?term=CA01g19250	https://solgenomics.net/search/quick?term=CA01g19250
CA03g00540	496.099	-2.25493	566.922	0.0939116	UDP-glucose:glucosyltransferase	https://solgenomics.net/search/quick?term=CA03g00540	https://solgenomics.net/search/quick?term=CA03g00540
CA06g24160	339.393	-2.25367	1321.18	-0.392662	Receptor-like cytoplasmic protein kinase 1	https://solgenomics.net/search/quick?term=CA06g24160	https://solgenomics.net/search/quick?term=CA06g24160
CA01g28500	619.24	-2.25248	673.574	1.80704	UDP-glucosyltransferase 1	https://solgenomics.net/search/quick?term=CA01g28500	https://solgenomics.net/search/quick?term=CA01g28500
CA04g00760	2562.08	-2.25109	9267.33	-1.30755	Light harvesting chlorophyll a/b-binding protein (Precursor)	https://solgenomics.net/search/quick?term=CA04g00760	https://solgenomics.net/search/quick?term=CA04g00760
CA12g12410	5425.86	-2.24794	1083.49	-0.859806	Cytochrome P450 CYP736A54	https://solgenomics.net/search/quick?term=CA12g12410	https://solgenomics.net/search/quick?term=CA12g12410
CA08g16870	458.657	-2.24736	165.183	1.03286	Zinc-finger DNA binding protein	https://solgenomics.net/search/quick?term=CA08g16870	https://solgenomics.net/search/quick?term=CA08g16870
CA09g08990	3164.73	-2.24604	1079.08	-1.05183	PREDICTED: glycerol-3-phosphate acyltransferase 6 [Vitis vinifera]	https://solgenomics.net/search/quick?term=CA09g08990	https://solgenomics.net/search/quick?term=CA09g08990
CA02g21020	289.774	-2.24548	986.026	1.33242	Detected protein of confused Function	https://solgenomics.net/search/quick?term=CA02g21020	https://solgenomics.net/search/quick?term=CA02g21020
CA08g05210	320.946	-2.23859	132.018	-0.28023	Unknown protein	https://solgenomics.net/search/quick?term=CA08g05210	https://solgenomics.net/search/quick?term=CA08g05210
CA02g10990	3380.61	-2.23715	3036.84	-0.733933	Zeaxanthin epoxidase%2C chloroplastic	https://solgenomics.net/search/quick?term=CA02g10990	https://solgenomics.net/search/quick?term=CA02g10990
CA06g18840	918.206	-2.23491	1163.71	-0.674352	Dof zinc finger protein	https://solgenomics.net/search/quick?term=CA06g18840	https://solgenomics.net/search/quick?term=CA06g18840
CA10g05630	1079.82	-2.2336	834.355	-0.962302	UDP-glucosyltransferase%2C putative	https://solgenomics.net/search/quick?term=CA10g05630	https://solgenomics.net/search/quick?term=CA10g05630
CA10g10530	692.856	-2.23238	219.252	1.48846	Detected protein of unknown function	https://solgenomics.net/search/quick?term=CA10g10530	https://solgenomics.net/search/quick?term=CA10g10530
CA04g23600	316.1	-2.23169	69.6656	-0.567724	Detected protein of unknown function	https://solgenomics.net/search/quick?term=CA04g23600	https://solgenomics.net/search/quick?term=CA04g23600
CA02g27790	1588.11	-2.22532	312.657	-0.392603	Anthocyanidin 3-O-glucosyltransferase	https://solgenomics.net/search/quick?term=CA02g27790	https://solgenomics.net/search/quick?term=CA02g27790
CA02g22440	331.702	-2.22397	76.4079	-1.42285	PREDICTED: protein RADIALIS-like 1-like [Glycine max]	https://solgenomics.net/search/quick?term=CA02g22440	https://solgenomics.net/search/quick?term=CA02g22440
CA07g20650	303.468	-2.22331	166.947	0.178259	kinase family protein [Populus trichocarpa]	https://solgenomics.net/search/quick?term=CA07g20650	https://solgenomics.net/search/quick?term=CA07g20650
CA09g00310	365.782	-2.22303	600.295	0.556873	Desacetoxyvindoline 4-hydroxylase%2C putative	https://solgenomics.net/search/quick?term=CA09g00310	https://solgenomics.net/search/quick?term=CA09g00310
CA08g02480	588.255	-2.22252	684.902	-0.129738	PREDICTED: toll-interacting protein-like [Glycine max]	https://solgenomics.net/search/quick?term=CA08g02480	https://solgenomics.net/search/quick?term=CA08g02480
CA03g31780	373.113	-2.21469	895.95	-1.35097	Unknown protein	https://solgenomics.net/search/quick?term=CA03g31780	https://solgenomics.net/search/quick?term=CA03g31780
CA02g12070	1092.22	-2.21058	3953.94	-1.02204	Chlorophyll a/b binding protein	https://solgenomics.net/search/quick?term=CA02g12070	https://solgenomics.net/search/quick?term=CA02g12070
CA09g02570	117.92	-2.20927	37.4168	-0.559879	Flavonol synthase	https://solgenomics.net/search/quick?term=CA09g02570	https://solgenomics.net/search/quick?term=CA09g02570
CA04g05700	3432.59	-2.20874	1609.21	1.43392	Detected protein of unknown function	https://solgenomics.net/search/quick?term=CA04g05700	https://solgenomics.net/search/quick?term=CA04g05700
CA11g19970	1006.06	-2.20841	107.16	-0.956977	PREDICTED: glutaredoxin-C6-like [Solanum tuberosum]	https://solgenomics.net/search/quick?term=CA11g19970	https://solgenomics.net/search/quick?term=CA11g19970
CA06g21900	35408.1	-2.20789	7568.73	-0.470084	PREDICTED: GDP-L-galactose phosphorylase 1-like [Fragaria vesca] subsp. vesca	https://solgenomics.net/search/quick?term=CA06g21900	https://solgenomics.net/search/quick?term=CA06g21900
CA06g22700	956.928	-2.20397	292.839	0.229814	CCR4-associated factor	https://solgenomics.net/search/quick?term=CA06g22700	https://solgenomics.net/search/quick?term=CA06g22700
CA05g15880	1154.14	-2.20186	374.634	-0.152516	Chalcone isomerase-like protein	https://solgenomics.net/search/quick?term=CA05g15880	https://solgenomics.net/search/quick?term=CA05g15880
CA02g29100	132.396	-2.19448	15.1284	0.775103	Avr9/Cf-9 rapidly elicited protein 231 (Precursor)	https://solgenomics.net/search/quick?term=CA02g29100	https://solgenomics.net/search/quick?term=CA02g29100
CA04g04080	1992.24	-2.19313	511.219	0.269588	Phytoene synthase	https://solgenomics.net/search/quick?term=CA04g04080	https://solgenomics.net/search/quick?term=CA04g04080
CA09g02770	4536.47	-2.19294	1335.32	-0.108401	PIP2%3B1	https://solgenomics.net/search/quick?term=CA09g02770	https://solgenomics.net/search/quick?term=CA09g02770
CA02g22140	231.494	-2.191	77.2762	-1.31905	Abscisic acid 8'-hydroxylase	https://solgenomics.net/search/quick?term=CA02g22140	https://solgenomics.net/search/quick?term=CA02g22140
CA10g10810	112.073	-2.18994	362.72	-0.63213	Unknown protein	https://solgenomics.net/search/quick?term=CA10g10810	https://solgenomics.net/search/quick?term=CA10g10810
CA03g18160	7040.66	-2.18691	13756.8	0.519125	4-hydroxycinnamoyl-CoA ligase 2	https://solgenomics.net/search/quick?term=CA03g18160	https://solgenomics.net/search/quick?term=CA03g18160
CA01g03050	202.776	-2.18441	184.395	0.352865	Thaumatin-like protein	https://solgenomics.net/search/quick?term=CA01g03050	https://solgenomics.net/search/quick?term=CA01g03050
CA02g15060	2774.09	-2.18009	3132.21	-1.33098	Putative proline-rich protein	https://solgenomics.net/search/quick?term=CA02g15060	https://solgenomics.net/search/quick?term=CA02g15060
CA04g22790	1144.63	-2.17962	723.385	-0.689468	PREDICTED: protein NLP4-like isoform X1 [Solanum tuberosum]	https://solgenomics.net/search/quick?term=CA04g22790	https://solgenomics.net/search/quick?term=CA04g22790
CA06g25770	380.04	-2.17937	28.7423	-1.12263	Detected protein of unknown function	https://solgenomics.net/search/quick?term=CA06g25770	https://solgenomics.net/search/quick?term=CA06g25770
CA07g12420	363.999	-2.17565	62.3643	-0.352869	Beta-amylase	https://solgenomics.net/search/quick?term=CA07g12420	https://solgenomics.net/search/quick?term=CA07g12420
CA11g03250	930.884	-2.17509	347.498	-1.2616	PREDICTED: cytosolic sulfotransferase 12-like [Solanum tuberosum]	https://solgenomics.net/search/quick?term=CA11g03250	https://solgenomics.net/search/quick?term=CA11g03250
CA02g23950	106.805	-2.17425	64.636	1.50639	Unknown protein	https://solgenomics.net/search/quick?term=CA02g23950	https://solgenomics.net/search/quick?term=CA02g23950
CA09g14240	2597.46	-2.17419	757.596	-0.412698	Oligopeptide transporter%2C putative	https://solgenomics.net/search/quick?term=CA09g14240	https://solgenomics.net/search/quick?term=CA09g14240
CA04g01450	324.073	-2.17295	66.1141	-0.547224	Detected protein of unknown function	https://solgenomics.net/search/quick?term=CA04g01450	https://solgenomics.net/search/quick?term=CA04g01450
CA02g06340	6690.1	-2.16995	11090.7	-1.03904	BZIP domain class transcription factor	https://solgenomics.net/search/quick?term=CA02g06340	https://solgenomics.net/search/quick?term=CA02g06340
CA12g06480	516.984	-2.16271	169.173	-0.84574	PREDICTED: LRR receptor-like serine/threonine-protein kinase GSO2-like [Solanum tuberosum]	https://solgenomics.net/search/quick?term=CA12g06480	https://solgenomics.net/search/quick?term=CA12g06480
CA01g12660	572.997	-2.16264	237.868	-0.415647	Acidic class II 1%2C3-beta-glucanase (Precursor)	https://solgenomics.net/search/quick?term=CA01g12660	https://solgenomics.net/search/quick?term=CA01g12660
CA01g04230	584.69	-2.16193	451.023	-0.713499	DNA photolyase%2C putative	https://solgenomics.net/search/quick?term=CA01g04230	https://solgenomics.net/search/quick?term=CA01g04230
CA01g03530	1732.34	-2.1547	620.86	-0.998839	PREDICTED: protein HOTHEAD-like [Solanum tuberosum]	https://solgenomics.net/search/quick?term=CA01g03530	https://solgenomics.net/search/quick?term=CA01g03530
CA10g13310	355.792	-2.15466	91.8309	-0.247371	UDP-glucuronosyltransferase%2C putative	https://solgenomics.net/search/quick?term=CA10g13310	https://solgenomics.net/search/quick?term=CA10g13310
CA02g19830	23438.1	-2.15435	17328.7	-0.696581	Catalase	https://solgenomics.net/search/quick?term=CA02g19830	https://solgenomics.net/search/quick?term=CA02g19830
CA03g22260	159.973	-2.15259	103.354	-0.240994	UPA16	https://solgenomics.net/search/quick?term=CA03g22260	https://solgenomics.net/search/quick?term=CA03g22260
CA07g04400	4770.08	-2.15058	268.588	-0.306731	Tetratricopeptide repeat-like superfamily protein%2C putative [Theobroma cacao]	https://solgenomics.net/search/quick?term=CA07g04400	https://solgenomics.net/search/quick?term=CA07g04400
CA04g03660	113.684	-2.15038	99.8654	0.6456	PREDICTED: LRR receptor-like serine/threonine-protein kinase GSO2-like [Solanum tuberosum]	https://solgenomics.net/search/quick?term=CA04g03660	https://solgenomics.net/search/quick?term=CA04g03660
CA08g08650	620.318	-2.14966	308.824	1.58252	PREDICTED: homeobox-leucine zipper protein ATHB-7-like isoform 1 [Solanum lycopersicum]	https://solgenomics.net/search/quick?term=CA08g08650	https://solgenomics.net/search/quick?term=CA08g08650
CA07g18420	400.627	-2.14897	145.329	0.685307	Serine/threonine-protein kinase	https://solgenomics.net/search/quick?term=CA07g18420	https://solgenomics.net/search/quick?term=CA07g18420
CA05g03050	202.151	-2.14513	318.905	1.72491	Cytochrome P450 CYP736A54	https://solgenomics.net/search/quick?term=CA05g03050	https://solgenomics.net/search/quick?term=CA05g03050
CA02g11140	203.605	-2.14492	41.0344	-0.666769	PREDICTED: cytochrome P450 71A2-like [Solanum lycopersicum]	https://solgenomics.net/search/quick?term=CA02g11140	https://solgenomics.net/search/quick?term=CA02g11140
CA06g16690	239.889	-2.14259	145.998	-1.50317	Unknown protein	https://solgenomics.net/search/quick?term=CA06g16690	https://solgenomics.net/search/quick?term=CA06g16690
CA03g18120	791.359	-2.14153	2148.6	2.03999	Unknown protein	https://solgenomics.net/search/quick?term=CA03g18120	https://solgenomics.net/search/quick?term=CA03g18120
CA09g11400	224.444	-2.141	73.902	-0.127658	PREDICTED: acanthoscurrin-1-like isoform X1 [Solanum tuberosum]	https://solgenomics.net/search/quick?term=CA09g11400	https://solgenomics.net/search/quick?term=CA09g11400
CA06g22610	622.319	-2.1407	148.952	-0.646793	PREDICTED: protein FAF-like%2C chloroplastic-like [Solanum lycopersicum]	https://solgenomics.net/search/quick?term=CA06g22610	https://solgenomics.net/search/quick?term=CA06g22610
CA01g09730	442.07	-2.14017	539.429	-0.284239	Class III peroxidase	https://solgenomics.net/search/quick?term=CA01g09730	https://solgenomics.net/search/quick?term=CA01g09730
CA04g19730	229.775	-2.13975	28.6643	-0.275834	At2g26490	https://solgenomics.net/search/quick?term=CA04g19730	https://solgenomics.net/search/quick?term=CA04g19730
CA07g14580	1786.24	-2.13527	1764.44	-0.176438	Detected protein of unknown function	https://solgenomics.net/search/quick?term=CA07g14580	https://solgenomics.net/search/quick?term=CA07g14580
CA10g22410	407.506	-2.13396	199.808	-1.24158	Detected protein of unknown function	https://solgenomics.net/search/quick?term=CA10g22410	https://solgenomics.net/search/quick?term=CA10g22410
CA01g31780	1009.69	-2.13276	514.866	-0.28711	Unknown protein	https://solgenomics.net/search/quick?term=CA01g31780	https://solgenomics.net/search/quick?term=CA01g31780
CA05g08190	263.307	-2.12948	126.853	-0.925097	PREDICTED: dof zinc finger protein DOF5.2-like [Vitis vinifera]	https://solgenomics.net/search/quick?term=CA05g08190	https://solgenomics.net/search/quick?term=CA05g08190
CA11g05290	89.2961	-2.12661	19.2297	0.498779	Endonuclease/exonuclease/phosphatase	https://solgenomics.net/search/quick?term=CA11g05290	https://solgenomics.net/search/quick?term=CA11g05290
CA09g04820	89.2961	-2.12661	249.992	0.098984	Detected protein of unknown function	https://solgenomics.net/search/quick?term=CA09g04820	https://solgenomics.net/search/quick?term=CA09g04820
CA10g17920	102.506	-2.12595	30.2027	0.415203	Lysine/histidine transporter	https://solgenomics.net/search/quick?term=CA10g17920	https://solgenomics.net/search/quick?term=CA10g17920
CA04g12020	241.89	-2.12097	119.291	1.32893	CYP92B2v1	https://solgenomics.net/search/quick?term=CA04g12020	https://solgenomics.net/search/quick?term=CA04g12020
CA03g19650	7865.09	-2.11913	610.706	0.611813	CCT motif family protein [Theobroma cacao]	https://solgenomics.net/search/quick?term=CA03g19650	https://solgenomics.net/search/quick?term=CA03g19650
CA01g17860	494.3	-2.11836	248.237	-0.497938	Pseudo-response regulator 5	https://solgenomics.net/search/quick?term=CA01g17860	https://solgenomics.net/search/quick?term=CA01g17860
CA11g04070	572.921	-2.11694	174.666	0.0885432	Ribulose-1%2C5 bisphosphate carboxylase/oxygenase large subunit N-methyltransferase%2C chloroplast%2C putative	https://solgenomics.net/search/quick?term=CA11g04070	https://solgenomics.net/search/quick?term=CA11g04070
CA06g07290	492.362	-2.11612	261.791	-0.110944	RING-H2 finger protein ATL3C%2C putative	https://solgenomics.net/search/quick?term=CA06g07290	https://solgenomics.net/search/quick?term=CA06g07290
CA06g07020	802.27	-2.11584	150.028	-0.258646	Detected protein of unknown function	https://solgenomics.net/search/quick?term=CA06g07020	https://solgenomics.net/search/quick?term=CA06g07020
CA10g14140	512.872	-2.10699	1820.31	0.461564	Unknown protein	https://solgenomics.net/search/quick?term=CA10g14140	https://solgenomics.net/search/quick?term=CA10g14140
CA06g21220	2023.55	-2.10694	2249.98	-1.17738	Sigma factor	https://solgenomics.net/search/quick?term=CA06g21220	https://solgenomics.net/search/quick?term=CA06g21220
CA06g24010	710.239	-2.10643	874.113	-0.483302	Detected protein of unknown function	https://solgenomics.net/search/quick?term=CA06g24010	https://solgenomics.net/search/quick?term=CA06g24010
CA01g04420	941.232	-2.10593	432.248	-0.156075	Metallo-hydrolase/oxidoreductase superfamily protein isoform 1 [Theobroma cacao]	https://solgenomics.net/search/quick?term=CA01g04420	https://solgenomics.net/search/quick?term=CA01g04420
CA07g05320	2305.74	-2.10531	1866.94	-0.206627	Detected protein of unknown function	https://solgenomics.net/search/quick?term=CA07g05320	https://solgenomics.net/search/quick?term=CA07g05320
CA03g36930	347.678	-2.10514	221.09	-0.506464	ACRE 132-like protein	https://solgenomics.net/search/quick?term=CA03g36930	https://solgenomics.net/search/quick?term=CA03g36930
CA04g15690	97.6596	-2.10454	28.3879	0.903526	Unknown protein	https://solgenomics.net/search/quick?term=CA04g15690	https://solgenomics.net/search/quick?term=CA04g15690
CA01g33450	111.807	-2.10009	12.8088	0.431055	PREDICTED: SPX domain-containing membrane protein At4g22990-like [Solanum lycopersicum]	https://solgenomics.net/search/quick?term=CA01g33450	https://solgenomics.net/search/quick?term=CA01g33450
CA03g29970	1699.62	-2.0986	1971.85	-0.889438	Dof zinc finger protein	https://solgenomics.net/search/quick?term=CA03g29970	https://solgenomics.net/search/quick?term=CA03g29970
CA04g15760	116.685	-2.09843	40.0879	-0.135203	PREDICTED: alcohol dehydrogenase-like 1-like [Solanum lycopersicum]	https://solgenomics.net/search/quick?term=CA04g15760	https://solgenomics.net/search/quick?term=CA04g15760
CA12g00860	1128.94	-2.09779	233.566	0.0870899	PTP135	https://solgenomics.net/search/quick?term=CA12g00860	https://solgenomics.net/search/quick?term=CA12g00860
CA03g22250	693.246	-2.09691	355.792	0.569001	UPA16	https://solgenomics.net/search/quick?term=CA03g22250	https://solgenomics.net/search/quick?term=CA03g22250
CA06g26400	98.4415	-2.09656	57.2807	1.50689	Unknown protein	https://solgenomics.net/search/quick?term=CA06g26400	https://solgenomics.net/search/quick?term=CA06g26400
CA03g22090	1835.67	-2.09386	810.715	-0.93591	DNA helicase-like	https://solgenomics.net/search/quick?term=CA03g22090	https://solgenomics.net/search/quick?term=CA03g22090
CA08g15470	3523.52	-2.09186	775.57	-0.749553	Detected protein of unknown function	https://solgenomics.net/search/quick?term=CA08g15470	https://solgenomics.net/search/quick?term=CA08g15470
CA05g15410	312.144	-2.09182	287.602	1.85745	Protein phosphatase 2c%2C putative	https://solgenomics.net/search/quick?term=CA05g15410	https://solgenomics.net/search/quick?term=CA05g15410
CA05g01250	21155.8	-2.09117	18780.3	-0.892598	Magnesium chelatase H subunit	https://solgenomics.net/search/quick?term=CA05g01250	https://solgenomics.net/search/quick?term=CA05g01250
CA02g30020	882.89	-2.08975	347.009	-0.71104	F-box/LRR-repeat protein%2C putative	https://solgenomics.net/search/quick?term=CA02g30020	https://solgenomics.net/search/quick?term=CA02g30020
CA02g12300	190.301	-2.08972	205.331	0.018124	PREDICTED: two-component response regulator ARR9-like [Citrus sinensis]	https://solgenomics.net/search/quick?term=CA02g12300	https://solgenomics.net/search/quick?term=CA02g12300
CA06g25410	380.398	-2.08654	120.886	1.02444	Protein phosphatase 2C	https://solgenomics.net/search/quick?term=CA06g25410	https://solgenomics.net/search/quick?term=CA06g25410
CA07g12430	243.437	-2.08583	58.6385	-1.0639	Beta-amylase	https://solgenomics.net/search/quick?term=CA07g12430	https://solgenomics.net/search/quick?term=CA07g12430
CA08g09670	3530.74	-2.07991	3004.04	-0.756789	Proline-rich family protein	https://solgenomics.net/search/quick?term=CA08g09670	https://solgenomics.net/search/quick?term=CA08g09670
CA03g34540	321.931	-2.0797	70.6091	0.283322	Auxin-responsive protein IAA1%2C putative	https://solgenomics.net/search/quick?term=CA03g34540	https://solgenomics.net/search/quick?term=CA03g34540
CA02g00260	80.1194	-2.07918	53.3566	1.0865	Nitrate transporter%2C putative	https://solgenomics.net/search/quick?term=CA02g00260	https://solgenomics.net/search/quick?term=CA02g00260
CA03g21580	2209.88	-2.07526	1316.54	0.974717	4-coumarate:CoA ligase	https://solgenomics.net/search/quick?term=CA03g21580	https://solgenomics.net/search/quick?term=CA03g21580
CA06g25980	650.02	-2.07296	130.762	0.318897	AP2/ERF domain-containing transcription factor	https://solgenomics.net/search/quick?term=CA06g25980	https://solgenomics.net/search/quick?term=CA06g25980
CA09g07050	142.073	-2.07229	59.0863	0.352125	Unknown protein	https://solgenomics.net/search/quick?term=CA09g07050	https://solgenomics.net/search/quick?term=CA09g07050
CA09g15500	1612.33	-2.07062	1252.37	-0.171573	Heme-binding-like protein	https://solgenomics.net/search/quick?term=CA09g15500	https://solgenomics.net/search/quick?term=CA09g15500
CA10g16510	460.892	-2.07056	204.968	0.134664	PREDICTED: zinc finger A20 and AN1 domain-containing stress-associated protein 4 isoform 1 [Vitis vinifera]	https://solgenomics.net/search/quick?term=CA10g16510	https://solgenomics.net/search/quick?term=CA10g16510
CA04g22060	236.653	-2.06956	450.098	-0.579284	Subtilisin-like serine protease	https://solgenomics.net/search/quick?term=CA04g22060	https://solgenomics.net/search/quick?term=CA04g22060
CA01g04540	166.945	-2.06697	93.1288	-0.43416	PREDICTED: flavonoid 3'-monooxygenase-like [Solanum tuberosum]	https://solgenomics.net/search/quick?term=CA01g04540	https://solgenomics.net/search/quick?term=CA01g04540
CA06g22510	187.424	-2.06511	70.2696	-0.248806	Unknown protein	https://solgenomics.net/search/quick?term=CA06g22510	https://solgenomics.net/search/quick?term=CA06g22510
CA12g13170	18610.6	-2.06354	9223.56	-0.388864	Malic enzyme	https://solgenomics.net/search/quick?term=CA12g13170	https://solgenomics.net/search/quick?term=CA12g13170
CA08g06250	1413.05	-2.06277	586.649	1.31323	Matrix metalloproteinase	https://solgenomics.net/search/quick?term=CA08g06250	https://solgenomics.net/search/quick?term=CA08g06250
CA03g24740	165.491	-2.062	191.291	0.0358544	PREDICTED: B3 domain-containing protein LOC_Os12g40080-like isoform X1 [Solanum tuberosum]	https://solgenomics.net/search/quick?term=CA03g24740	https://solgenomics.net/search/quick?term=CA03g24740
CA02g19840	74.2727	-2.06169	1.48429	0.0610068	Detected protein of unknown function	https://solgenomics.net/search/quick?term=CA02g19840	https://solgenomics.net/search/quick?term=CA02g19840
CA05g14810	238.622	-2.06138	100.352	-0.245116	Proline transporter 3	https://solgenomics.net/search/quick?term=CA05g14810	https://solgenomics.net/search/quick?term=CA05g14810
CA12g06260	81.4796	-2.05788	151.458	1.79167	UDP-glucose:flavonoid 3-O-glucosyltransferase	https://solgenomics.net/search/quick?term=CA12g06260	https://solgenomics.net/search/quick?term=CA12g06260
CA08g11540	153.798	-2.05739	14.6236	-0.291061	PREDICTED: protein FANTASTIC FOUR 3-like [Solanum tuberosum]	https://solgenomics.net/search/quick?term=CA08g11540	https://solgenomics.net/search/quick?term=CA08g11540
CA12g22290	221.082	-2.05658	106.466	-0.581392	PREDICTED: F-box/kelch-repeat protein At3g23880-like [Solanum tuberosum]	https://solgenomics.net/search/quick?term=CA12g22290	https://solgenomics.net/search/quick?term=CA12g22290
CA02g02000	204.996	-2.05521	126.832	1.47359	Aspartic proteinase nepenthesin-1%2C putative	https://solgenomics.net/search/quick?term=CA02g02000	https://solgenomics.net/search/quick?term=CA02g02000
CA04g21960	422.451	-2.05383	49.841	-0.386276	Detected protein of unknown function	https://solgenomics.net/search/quick?term=CA04g21960	https://solgenomics.net/search/quick?term=CA04g21960
CA12g22010	72.3029	-2.0528	53.5668	0.401305	Hcr2-2A	https://solgenomics.net/search/quick?term=CA12g22010	https://solgenomics.net/search/quick?term=CA12g22010
CA08g01380	302.514	-2.05278	264.964	-0.888969	PREDICTED: SEC14 cytosolic factor-like [Solanum lycopersicum]	https://solgenomics.net/search/quick?term=CA08g01380	https://solgenomics.net/search/quick?term=CA08g01380
CA01g11080	91.8754	-2.0512	26.564	-0.126338	PREDICTED: methylsterol monooxygenase 1-1-like [Solanum tuberosum]	https://solgenomics.net/search/quick?term=CA01g11080	https://solgenomics.net/search/quick?term=CA01g11080
CA06g15390	110.901	-2.04845	28.9497	0.052589	C globular stage%2C putative [Theobroma cacao]	https://solgenomics.net/search/quick?term=CA06g15390	https://solgenomics.net/search/quick?term=CA06g15390
CA02g25010	3556.68	-2.04826	3783.08	0.11956	Detected protein of unknown function	https://solgenomics.net/search/quick?term=CA02g25010	https://solgenomics.net/search/quick?term=CA02g25010
CA01g05120	2831.67	-2.04717	538.138	0.763815	Glucose-1-phosphate adenylyltransferase	https://solgenomics.net/search/quick?term=CA01g05120	https://solgenomics.net/search/quick?term=CA01g05120
CA08g06650	1522.03	-2.04499	989.315	0.11673	NAD(P)-binding Rossmann-fold superfamily protein [Theobroma cacao]	https://solgenomics.net/search/quick?term=CA08g06650	https://solgenomics.net/search/quick?term=CA08g06650
CA12g12050	237.2	-2.04481	197.859	1.13233	PREDICTED: anaphase-promoting complex subunit cdh1-like [Solanum tuberosum]	https://solgenomics.net/search/quick?term=CA12g12050	https://solgenomics.net/search/quick?term=CA12g12050
CA06g21770	4087.36	-2.04359	3805.38	-0.297367	COL domain class transcription factor isoform 1 [Theobroma cacao]	https://solgenomics.net/search/quick?term=CA06g21770	https://solgenomics.net/search/quick?term=CA06g21770
CA02g13430	154.798	-2.04204	56.9291	1.40851	B-cell lymphoma 6 protein%2C putative [Theobroma cacao]	https://solgenomics.net/search/quick?term=CA02g13430	https://solgenomics.net/search/quick?term=CA02g13430
CA03g08040	76.7583	-2.0404	4.65117	-0.414943	ATP binding protein%2C putative	https://solgenomics.net/search/quick?term=CA03g08040	https://solgenomics.net/search/quick?term=CA03g08040
CA10g14090	561.744	-2.03127	570.726	0.768203	Cis-prenyltransferase 5	https://solgenomics.net/search/quick?term=CA10g14090	https://solgenomics.net/search/quick?term=CA10g14090
CA08g17320	547.389	-2.03088	300.056	-0.273209	UDP-glucose:glucosyltransferase	https://solgenomics.net/search/quick?term=CA08g17320	https://solgenomics.net/search/quick?term=CA08g17320
CA04g19430	768.33	-2.0272	67.7938	0.551785	Serpin-like protein (Fragment)	https://solgenomics.net/search/quick?term=CA04g19430	https://solgenomics.net/search/quick?term=CA04g19430
CA10g05550	194.334	-2.02319	724.752	-0.858749	Pseudo-response regulator 9	https://solgenomics.net/search/quick?term=CA10g05550	https://solgenomics.net/search/quick?term=CA10g05550
CA10g12300	1307.76	-2.0231	279.891	-0.368467	UDP-glucoronosyl/UDP-glucosyl transferase family protein	https://solgenomics.net/search/quick?term=CA10g12300	https://solgenomics.net/search/quick?term=CA10g12300
CA09g05410	900.085	-2.01816	441.893	-0.330178	TRL10	https://solgenomics.net/search/quick?term=CA09g05410	https://solgenomics.net/search/quick?term=CA09g05410
CA06g21210	982.518	-2.01746	916.989	-1.10812	Sigma factor	https://solgenomics.net/search/quick?term=CA06g21210	https://solgenomics.net/search/quick?term=CA06g21210
CA01g20300	318.726	-2.01478	252.441	-0.921313	Carotenoid cleavage dioxygenase 1	https://solgenomics.net/search/quick?term=CA01g20300	https://solgenomics.net/search/quick?term=CA01g20300
CA11g06610	220.691	-2.01394	159.213	1.0566	Unknown protein	https://solgenomics.net/search/quick?term=CA11g06610	https://solgenomics.net/search/quick?term=CA11g06610
CA12g18900	1996.1	-2.01361	5212.49	1.67118	Tyrosine aminotransferase 1	https://solgenomics.net/search/quick?term=CA12g18900	https://solgenomics.net/search/quick?term=CA12g18900
CA01g00730	210.359	-2.00796	7.16906	-0.498672	PREDICTED: F-box protein CPR30-like isoform X1 [Solanum tuberosum]	https://solgenomics.net/search/quick?term=CA01g00730	https://solgenomics.net/search/quick?term=CA01g00730
CA04g09070	214.72	-2.00675	102.122	-0.105589	PREDICTED: probable LRR receptor-like serine/threonine-protein kinase At4g08850-like [Solanum lycopersicum]	https://solgenomics.net/search/quick?term=CA04g09070	https://solgenomics.net/search/quick?term=CA04g09070
CA12g19650	79.7285	-2.00546	26.3868	0.94563	PREDICTED: UDP-glycosyltransferase 74E2-like [Solanum tuberosum]	https://solgenomics.net/search/quick?term=CA12g19650	https://solgenomics.net/search/quick?term=CA12g19650
CA12g01260	395.827	-2.00511	488.51	-0.179945	ATSDAT	https://solgenomics.net/search/quick?term=CA12g01260	https://solgenomics.net/search/quick?term=CA12g01260
CA01g02460	3157.71	-2.00464	1062.81	-0.706713	Cytochrome P450 fatty acid omega-hydroxylase	https://solgenomics.net/search/quick?term=CA01g02460	https://solgenomics.net/search/quick?term=CA01g02460
CA12g05870	1530.47	-2.00218	501.201	-1.12807	PREDICTED: cytochrome P450 77A1-like [Solanum tuberosum]	https://solgenomics.net/search/quick?term=CA12g05870	https://solgenomics.net/search/quick?term=CA12g05870
CA07g14210	2698.8	-2.00064	694.132	-0.399951	Ethylene response factor 3	https://solgenomics.net/search/quick?term=CA07g14210	https://solgenomics.net/search/quick?term=CA07g14210
CA02g13520	101.693	-2.00003	61.7484	-0.252333	Detected protein of unknown function	https://solgenomics.net/search/quick?term=CA02g13520	https://solgenomics.net/search/quick?term=CA02g13520
CA03g05710	96.8153	-1.99873	16.174	-0.384866	PREDICTED: subtilisin-like protease-like [Solanum tuberosum]	https://solgenomics.net/search/quick?term=CA03g05710	https://solgenomics.net/search/quick?term=CA03g05710
CA11g13580	4952.7	-1.99626	2536.34	-0.558821	R2r3-myb transcription factor%2C putative	https://solgenomics.net/search/quick?term=CA11g13580	https://solgenomics.net/search/quick?term=CA11g13580
CA12g07720	87.0603	-1.99524	3.10078	-0.304993	Electron transporter%2C putative	https://solgenomics.net/search/quick?term=CA12g07720	https://solgenomics.net/search/quick?term=CA12g07720
CA04g15970	536.368	-1.99445	867.09	0.785057	Hydrolase%2C putative	https://solgenomics.net/search/quick?term=CA04g15970	https://solgenomics.net/search/quick?term=CA04g15970
CA11g05810	2150.16	-1.99366	1255.26	-0.0528463	PREDICTED: thioredoxin H2-like [Solanum lycopersicum]	https://solgenomics.net/search/quick?term=CA11g05810	https://solgenomics.net/search/quick?term=CA11g05810
CA08g14370	13736.6	-1.99264	14540.7	-0.501022	PREDICTED: ferredoxin-1%2C chloroplastic-like [Solanum tuberosum]	https://solgenomics.net/search/quick?term=CA08g14370	https://solgenomics.net/search/quick?term=CA08g14370
CA02g11790	65.5806	-1.99058	131.107	-0.788912	Detected protein of unknown function	https://solgenomics.net/search/quick?term=CA02g11790	https://solgenomics.net/search/quick?term=CA02g11790
CA01g34470	381.742	-1.98944	234.275	0.856707	WRKY transcription factor-30	https://solgenomics.net/search/quick?term=CA01g34470	https://solgenomics.net/search/quick?term=CA01g34470
CA04g23470	1576.04	-1.98907	1081.85	1.22599	Detected protein of unknown function	https://solgenomics.net/search/quick?term=CA04g23470	https://solgenomics.net/search/quick?term=CA04g23470
CA10g00300	455.905	-1.98779	199.974	0.460637	Serine/threonine-protein kinase	https://solgenomics.net/search/quick?term=CA10g00300	https://solgenomics.net/search/quick?term=CA10g00300
CA03g32090	1145.27	-1.98745	780.838	0.199799	Cinnamoyl-CoA reductase	https://solgenomics.net/search/quick?term=CA03g32090	https://solgenomics.net/search/quick?term=CA03g32090
CA06g05880	94.5332	-1.98586	534.367	0.740979	Beta-1%2C3-N-acetylglucosaminyltransferase lunatic fringe%2C putative isoform 1 [Theobroma cacao]	https://solgenomics.net/search/quick?term=CA06g05880	https://solgenomics.net/search/quick?term=CA06g05880
CA01g22790	76.8207	-1.98581	81.6511	-0.840307	Cinnamoyl-CoA reductase%2C putative	https://solgenomics.net/search/quick?term=CA01g22790	https://solgenomics.net/search/quick?term=CA01g22790
CA05g00150	2193.31	-1.98368	3808.72	1.85276	Sodium/hydrogen exchanger plant%2C putative	https://solgenomics.net/search/quick?term=CA05g00150	https://solgenomics.net/search/quick?term=CA05g00150
CA07g18430	442.273	-1.98144	195.092	0.59633	Serine/threonine-protein kinase	https://solgenomics.net/search/quick?term=CA07g18430	https://solgenomics.net/search/quick?term=CA07g18430
CA04g19810	91.1408	-1.98102	9.25733	0.619913	Detected protein of unknown function	https://solgenomics.net/search/quick?term=CA04g19810	https://solgenomics.net/search/quick?term=CA04g19810
CA08g07470	843.353	-1.97863	519.569	-0.0468843	Detected protein of unknown function	https://solgenomics.net/search/quick?term=CA08g07470	https://solgenomics.net/search/quick?term=CA08g07470
CA05g09160	93.423	-1.9783	14.8099	0.399087	At1g70420/F17O7_4	https://solgenomics.net/search/quick?term=CA05g09160	https://solgenomics.net/search/quick?term=CA05g09160
CA01g20290	1150.28	-1.97666	1726.17	-0.747338	Carotene cleavage dioxygenase (Fragment)	https://solgenomics.net/search/quick?term=CA01g20290	https://solgenomics.net/search/quick?term=CA01g20290
CA10g00310	383.258	-1.97591	248.136	1.35341	PREDICTED: calcium-binding protein PBP1-like [Solanum tuberosum]	https://solgenomics.net/search/quick?term=CA10g00310	https://solgenomics.net/search/quick?term=CA10g00310
CA12g05220	429.126	-1.97548	331.599	1.03495	CYP71D51v2	https://solgenomics.net/search/quick?term=CA12g05220	https://solgenomics.net/search/quick?term=CA12g05220
CA06g18800	1719.71	-1.97543	7020.58	-1.48014	Chlorophyll a/b-binding protein (cab-12)	https://solgenomics.net/search/quick?term=CA06g18800	https://solgenomics.net/search/quick?term=CA06g18800
CA09g11950	128.566	-1.97136	82.9433	1.04106	NtWRKY1	https://solgenomics.net/search/quick?term=CA09g11950	https://solgenomics.net/search/quick?term=CA09g11950
CA12g19690	4191.33	-1.96961	3467.55	-0.935799	PREDICTED: UDP-glycosyltransferase 74E2-like [Solanum tuberosum]	https://solgenomics.net/search/quick?term=CA12g19690	https://solgenomics.net/search/quick?term=CA12g19690
CA09g00300	74.3976	-1.96829	189.578	1.4329	Desacetoxyvindoline 4-hydroxylase%2C putative	https://solgenomics.net/search/quick?term=CA09g00300	https://solgenomics.net/search/quick?term=CA09g00300
CA11g18230	487.718	-1.96726	269.715	1.71082	PREDICTED: ras guanine nucleotide exchange factor K-like [Glycine max]	https://solgenomics.net/search/quick?term=CA11g18230	https://solgenomics.net/search/quick?term=CA11g18230
CA12g15390	282.285	-1.96643	274.97	0.454804	Purine transporter%2C putative	https://solgenomics.net/search/quick?term=CA12g15390	https://solgenomics.net/search/quick?term=CA12g15390
CA03g19720	250.081	-1.96555	65.252	1.41384	lipase class 3 family protein [Populus trichocarpa]	https://solgenomics.net/search/quick?term=CA03g19720	https://solgenomics.net/search/quick?term=CA03g19720
CA12g03080	1677.94	-1.96406	776.801	1.28044	Mitochondrial dicarboxylate carrier protein%2C putative	https://solgenomics.net/search/quick?term=CA12g03080	https://solgenomics.net/search/quick?term=CA12g03080
CA08g10860	290.101	-1.96346	260.364	-0.384473	Cysteine synthase	https://solgenomics.net/search/quick?term=CA08g10860	https://solgenomics.net/search/quick?term=CA08g10860
CA07g07210	79.9945	-1.96069	114.72	0.383901	Nucleotide binding protein%2C putative	https://solgenomics.net/search/quick?term=CA07g07210	https://solgenomics.net/search/quick?term=CA07g07210
CA06g07310	775.193	-1.95962	345.222	0.973279	Detected protein of unknown function	https://solgenomics.net/search/quick?term=CA06g07310	https://solgenomics.net/search/quick?term=CA06g07310
CA07g16640	10064	-1.95896	3580.68	0.235165	RHM1/ROL1	https://solgenomics.net/search/quick?term=CA07g16640	https://solgenomics.net/search/quick?term=CA07g16640
CA07g11190	4447.65	-1.9555	9349.81	1.9539	1-aminocyclopropane-1-carboxylic acid oxidase	https://solgenomics.net/search/quick?term=CA07g11190	https://solgenomics.net/search/quick?term=CA07g11190
CA01g22320	349.178	-1.955	114.239	-0.430363	Detected protein of unknown function	https://solgenomics.net/search/quick?term=CA01g22320	https://solgenomics.net/search/quick?term=CA01g22320
CA05g00650	152.015	-1.95474	377.461	-0.300237	PREDICTED: zeatin O-glucosyltransferase-like [Solanum lycopersicum]	https://solgenomics.net/search/quick?term=CA05g00650	https://solgenomics.net/search/quick?term=CA05g00650
CA02g29730	76.3673	-1.95141	64.5307	-0.486342	Beta-1%2C3-glucanase 28 (Precursor)	https://solgenomics.net/search/quick?term=CA02g29730	https://solgenomics.net/search/quick?term=CA02g29730
CA04g06870	60.2498	-1.9489	5.58562	-0.279362	Detected protein of unknown function	https://solgenomics.net/search/quick?term=CA04g06870	https://solgenomics.net/search/quick?term=CA04g06870
CA10g05740	252.082	-1.94693	151.037	0.160564	PREDICTED: F-box protein SKIP27-like isoform X1 [Solanum tuberosum]	https://solgenomics.net/search/quick?term=CA10g05740	https://solgenomics.net/search/quick?term=CA10g05740
CA10g12290	494.659	-1.94561	85.4971	-0.0302326	PREDICTED: UDP-glycosyltransferase 86A1-like [Solanum tuberosum]	https://solgenomics.net/search/quick?term=CA10g12290	https://solgenomics.net/search/quick?term=CA10g12290
CA01g33590	145.199	-1.94432	60.3393	0.566809	Detected protein of unknown function	https://solgenomics.net/search/quick?term=CA01g33590	https://solgenomics.net/search/quick?term=CA01g33590
CA03g30360	131.536	-1.94211	87.3119	-0.243487	Detected protein of unknown function	https://solgenomics.net/search/quick?term=CA03g30360	https://solgenomics.net/search/quick?term=CA03g30360
CA06g23740	131.051	-1.93971	64.8281	-0.733563	Putative pyridoxine biosynthesis protein	https://solgenomics.net/search/quick?term=CA06g23740	https://solgenomics.net/search/quick?term=CA06g23740
CA12g02050	1779.41	-1.93838	199.313	-1.09054	Glucosyltransferase	https://solgenomics.net/search/quick?term=CA12g02050	https://solgenomics.net/search/quick?term=CA12g02050
CA08g15800	108.603	-1.93611	26.0472	-0.100053	Metacaspase-1	https://solgenomics.net/search/quick?term=CA08g15800	https://solgenomics.net/search/quick?term=CA08g15800
CA04g20210	1651.56	-1.93605	1447.61	-0.643309	Heat shock protein binding protein%2C putative	https://solgenomics.net/search/quick?term=CA04g20210	https://solgenomics.net/search/quick?term=CA04g20210
CA04g23480	1053.71	-1.92671	850.075	1.03424	Detected protein of unknown function	https://solgenomics.net/search/quick?term=CA04g23480	https://solgenomics.net/search/quick?term=CA04g23480
CA08g06680	81.2761	-1.92506	1428.77	2.05065	Short-chain dehydrogenase/reductase	https://solgenomics.net/search/quick?term=CA08g06680	https://solgenomics.net/search/quick?term=CA08g06680
CA09g03220	5546	-1.92411	8293.19	0.187141	PREDICTED: pathogenesis-related leaf protein 4-like [Solanum tuberosum]	https://solgenomics.net/search/quick?term=CA09g03220	https://solgenomics.net/search/quick?term=CA09g03220
CA03g01960	3434.14	-1.92345	1971.12	-0.346807	Protein ABC1%2C mitochondrial%2C putative	https://solgenomics.net/search/quick?term=CA03g01960	https://solgenomics.net/search/quick?term=CA03g01960
CA04g19660	181.859	-1.91719	180.693	-0.283904	PREDICTED: cytochrome P450 82A3-like [Solanum tuberosum]	https://solgenomics.net/search/quick?term=CA04g19660	https://solgenomics.net/search/quick?term=CA04g19660
CA04g15220	321.977	-1.91682	82.0869	0.612161	PREDICTED: heavy metal-associated isoprenylated plant protein 26-like [Solanum tuberosum]	https://solgenomics.net/search/quick?term=CA04g15220	https://solgenomics.net/search/quick?term=CA04g15220
CA03g22730	287.803	-1.91635	357.265	1.66138	Mitochondrial phosphate carrier protein%2C putative	https://solgenomics.net/search/quick?term=CA03g22730	https://solgenomics.net/search/quick?term=CA03g22730
CA02g07410	851.7	-1.91606	340.951	-0.805881	PREDICTED: ADP-ribosylation factor-like protein 8A-like [Solanum tuberosum]	https://solgenomics.net/search/quick?term=CA02g07410	https://solgenomics.net/search/quick?term=CA02g07410
CA02g10920	303.436	-1.91323	345.537	0.249919	Cysteine protease	https://solgenomics.net/search/quick?term=CA02g10920	https://solgenomics.net/search/quick?term=CA02g10920
CA09g16420	691.587	-1.91269	212.019	-0.503141	Detected protein of unknown function	https://solgenomics.net/search/quick?term=CA09g16420	https://solgenomics.net/search/quick?term=CA09g16420
CA02g12060	1121.73	-1.9125	11471.9	-1.52893	Chloroplast chlorophyll a/b binding protein	https://solgenomics.net/search/quick?term=CA02g12060	https://solgenomics.net/search/quick?term=CA02g12060
CA11g04250	900.569	-1.91106	441.739	-0.383334	Zinc finger protein%2C putative	https://solgenomics.net/search/quick?term=CA11g04250	https://solgenomics.net/search/quick?term=CA11g04250
CA11g20330	1912.24	-1.90991	862.157	-0.765591	Alcohol dehydrogenase	https://solgenomics.net/search/quick?term=CA11g20330	https://solgenomics.net/search/quick?term=CA11g20330
CA02g07270	83.2458	-1.90857	61.8327	1.40585	Homeodomain leucine-zipper 1	https://solgenomics.net/search/quick?term=CA02g07270	https://solgenomics.net/search/quick?term=CA02g07270
CA01g00880	6802.28	-1.90735	5145.54	-0.743857	Electron transporter%2C putative	https://solgenomics.net/search/quick?term=CA01g00880	https://solgenomics.net/search/quick?term=CA01g00880
CA10g02900	175.043	-1.90718	165.964	-1.14909	Golden 2-like 2 transcription factor	https://solgenomics.net/search/quick?term=CA10g02900	https://solgenomics.net/search/quick?term=CA10g02900
CA05g16220	723.854	-1.907	229.33	0.5834	PREDICTED: aquaporin PIP1-1-like [Setaria italica]	https://solgenomics.net/search/quick?term=CA05g16220	https://solgenomics.net/search/quick?term=CA05g16220
CA03g08490	10248.8	-1.90458	4987.47	0.211084	Multidrug resistance protein ABC transporter family	https://solgenomics.net/search/quick?term=CA03g08490	https://solgenomics.net/search/quick?term=CA03g08490
CA02g20670	470.975	-1.89819	404.494	0.0482527	Unknown protein	https://solgenomics.net/search/quick?term=CA02g20670	https://solgenomics.net/search/quick?term=CA02g20670
CA02g24880	242.937	-1.89739	228.572	0.375505	PREDICTED: phytosulfokines 3-like [Solanum lycopersicum]	https://solgenomics.net/search/quick?term=CA02g24880	https://solgenomics.net/search/quick?term=CA02g24880
CA06g04970	610.155	-1.89634	514.482	0.431179	PREDICTED: copper transporter 1-like [Solanum lycopersicum]	https://solgenomics.net/search/quick?term=CA06g04970	https://solgenomics.net/search/quick?term=CA06g04970
CA01g02450	585.252	-1.89617	201.311	1.12901	PREDICTED: BTB/POZ domain-containing protein At5g41330-like [Solanum lycopersicum]	https://solgenomics.net/search/quick?term=CA01g02450	https://solgenomics.net/search/quick?term=CA01g02450
CA01g03260	221.457	-1.89486	20.9904	-0.905415	GRAS family transcription factor	https://solgenomics.net/search/quick?term=CA01g03260	https://solgenomics.net/search/quick?term=CA01g03260
CA12g02160	1979.96	-1.89307	1671.64	-0.56587	PREDICTED: aspartic proteinase PCS1-like [Solanum lycopersicum]	https://solgenomics.net/search/quick?term=CA12g02160	https://solgenomics.net/search/quick?term=CA12g02160
CA08g16530	1038	-1.88946	585.863	0.273406	Detected protein of unknown function	https://solgenomics.net/search/quick?term=CA08g16530	https://solgenomics.net/search/quick?term=CA08g16530
CA02g12150	481.277	-1.88876	91.6115	-0.428482	PREDICTED: probable purine permease 9-like [Solanum lycopersicum]	https://solgenomics.net/search/quick?term=CA02g12150	https://solgenomics.net/search/quick?term=CA02g12150
CA02g00610	194.615	-1.88729	1363.42	0.490738	HSR203J like protein	https://solgenomics.net/search/quick?term=CA02g00610	https://solgenomics.net/search/quick?term=CA02g00610
CA12g21940	92.5474	-1.88678	55.7992	0.16481	Hcr2-p1.1	https://solgenomics.net/search/quick?term=CA12g21940	https://solgenomics.net/search/quick?term=CA12g21940
CA08g07670	3420.49	-1.8811	2306.83	0.484487	PREDICTED: nucleolin-like [Solanum tuberosum]	https://solgenomics.net/search/quick?term=CA08g07670	https://solgenomics.net/search/quick?term=CA08g07670
CA03g02770	7782.64	-1.87785	7998.91	-0.100555	Beta-amylase	https://solgenomics.net/search/quick?term=CA03g02770	https://solgenomics.net/search/quick?term=CA03g02770
CA03g01100	107.211	-1.87684	83.6641	-1.16625	Transcription factor%2C putative	https://solgenomics.net/search/quick?term=CA03g01100	https://solgenomics.net/search/quick?term=CA03g01100
CA09g04210	382.695	-1.87244	196.095	-1.67403	PREDICTED: auxin-induced protein 5NG4-like [Cucumis sativus]	https://solgenomics.net/search/quick?term=CA09g04210	https://solgenomics.net/search/quick?term=CA09g04210
CA02g28970	1006.44	-1.8723	231.769	0.731237	Inositol-1%2C4%2C5-triphosphate-5-phosphatase	https://solgenomics.net/search/quick?term=CA02g28970	https://solgenomics.net/search/quick?term=CA02g28970
CA02g29330	1951.59	-1.87143	2596.31	1.0017	Alpha-DOX2	https://solgenomics.net/search/quick?term=CA02g29330	https://solgenomics.net/search/quick?term=CA02g29330
CA12g02940	1597.97	-1.87036	314.689	1.06968	Unknown protein	https://solgenomics.net/search/quick?term=CA12g02940	https://solgenomics.net/search/quick?term=CA12g02940
CA11g07880	3835.17	-1.86807	5917.4	-0.33127	Carbonic anhydrase	https://solgenomics.net/search/quick?term=CA11g07880	https://solgenomics.net/search/quick?term=CA11g07880
CA11g16870	316.286	-1.86685	143.285	0.281064	Detected protein of unknown function	https://solgenomics.net/search/quick?term=CA11g16870	https://solgenomics.net/search/quick?term=CA11g16870
CA09g06290	177.075	-1.86643	135.089	1.50119	PREDICTED: DUF246 domain-containing protein At1g04910 [Vitis vinifera]	https://solgenomics.net/search/quick?term=CA09g06290	https://solgenomics.net/search/quick?term=CA09g06290
CA03g08200	77.4303	-1.86214	53.062	-0.0914895	PREDICTED: 13S globulin seed storage protein 2-like [Solanum lycopersicum]	https://solgenomics.net/search/quick?term=CA03g08200	https://solgenomics.net/search/quick?term=CA03g08200
CA03g08010	187.346	-1.86008	104.787	-1.31843	PREDICTED: histone-lysine N-methyltransferase SETD1B-like [Solanum tuberosum]	https://solgenomics.net/search/quick?term=CA03g08010	https://solgenomics.net/search/quick?term=CA03g08010
CA09g18350	8662.01	-1.85908	5214.47	-0.0453015	CBL-interacting protein kinase 6	https://solgenomics.net/search/quick?term=CA09g18350	https://solgenomics.net/search/quick?term=CA09g18350
CA09g02420	536.148	-1.85783	408.86	0.884152	Phenylalanine ammonia-lyase	https://solgenomics.net/search/quick?term=CA09g02420	https://solgenomics.net/search/quick?term=CA09g02420
CA06g03770	51.8862	-1.85775	65.2697	-1.48336	PREDICTED: putative ribonuclease H protein At1g65750-like [Fragaria vesca] subsp. vesca	https://solgenomics.net/search/quick?term=CA06g03770	https://solgenomics.net/search/quick?term=CA06g03770
CA03g32080	1004.2	-1.85272	224.315	0.741506	Metal transporter	https://solgenomics.net/search/quick?term=CA03g32080	https://solgenomics.net/search/quick?term=CA03g32080
CA06g18810	212.765	-1.85255	1181.33	-1.43259	Chlorophyll a-b binding protein 4	https://solgenomics.net/search/quick?term=CA06g18810	https://solgenomics.net/search/quick?term=CA06g18810
CA05g14200	309.986	-1.85186	196.636	-0.246866	PREDICTED: protein spinster-like [Solanum tuberosum]	https://solgenomics.net/search/quick?term=CA05g14200	https://solgenomics.net/search/quick?term=CA05g14200
CA08g10190	379.85	-1.85138	1216.2	1.34602	PREDICTED: pathogenesis-related protein PR-4B-like [Fragaria vesca] subsp. vesca	https://solgenomics.net/search/quick?term=CA08g10190	https://solgenomics.net/search/quick?term=CA08g10190
CA04g12640	986.628	-1.85118	325.461	1.37564	Photoperiod responsive protein	https://solgenomics.net/search/quick?term=CA04g12640	https://solgenomics.net/search/quick?term=CA04g12640
CA08g12840	546.935	-1.85105	331.361	0.59687	Nicotianamine synthase	https://solgenomics.net/search/quick?term=CA08g12840	https://solgenomics.net/search/quick?term=CA08g12840
CA08g07360	7580.63	-1.85062	6351.32	0.840068	Cysteine synthase	https://solgenomics.net/search/quick?term=CA08g07360	https://solgenomics.net/search/quick?term=CA08g07360
CA04g15780	118.482	-1.84898	91.8309	-0.247371	Ripening regulated protein DDTFR18	https://solgenomics.net/search/quick?term=CA04g15780	https://solgenomics.net/search/quick?term=CA04g15780
CA08g08570	1520.67	-1.84786	130.284	-1.10108	PREDICTED: O-acyltransferase WSD1-like [Solanum tuberosum]	https://solgenomics.net/search/quick?term=CA08g08570	https://solgenomics.net/search/quick?term=CA08g08570
CA11g00330	145.356	-1.84738	55.2824	0.182579	Receptor-like protein kinase	https://solgenomics.net/search/quick?term=CA11g00330	https://solgenomics.net/search/quick?term=CA11g00330
CA04g02070	98.4566	-1.84463	16.856	-0.745348	Ty3/gypsy retrotransposon protein	https://solgenomics.net/search/quick?term=CA04g02070	https://solgenomics.net/search/quick?term=CA04g02070
CA06g24300	4052.58	-1.84404	486.808	-1.1728	Flavone synthase II	https://solgenomics.net/search/quick?term=CA06g24300	https://solgenomics.net/search/quick?term=CA06g24300
CA11g00390	311.987	-1.83799	79.8123	0.105241	Receptor-like protein kinase	https://solgenomics.net/search/quick?term=CA11g00390	https://solgenomics.net/search/quick?term=CA11g00390
CA07g11220	879.292	-1.83574	404.451	-1.01331	PREDICTED: GDSL esterase/lipase At2g04570-like [Solanum lycopersicum]	https://solgenomics.net/search/quick?term=CA07g11220	https://solgenomics.net/search/quick?term=CA07g11220
CA01g01280	188.862	-1.83567	57.1303	-0.153518	WRKY transcription factor 21	https://solgenomics.net/search/quick?term=CA01g01280	https://solgenomics.net/search/quick?term=CA01g01280
CA04g02670	470.803	-1.83495	534.799	-0.205436	PREDICTED: F-box protein SKIP27-like isoform X1 [Solanum tuberosum]	https://solgenomics.net/search/quick?term=CA04g02670	https://solgenomics.net/search/quick?term=CA04g02670
CA12g14230	21985	-1.83432	29554.9	-0.378477	ABC transporter F family member	https://solgenomics.net/search/quick?term=CA12g14230	https://solgenomics.net/search/quick?term=CA12g14230
CA06g10920	2631.07	-1.83393	2034.94	-0.296532	Amino acid binding protein%2C putative	https://solgenomics.net/search/quick?term=CA06g10920	https://solgenomics.net/search/quick?term=CA06g10920
CA11g05280	180.561	-1.83294	116.009	-0.304262	Mitochondrial import inner membrane translocase subunit tim44%2C putative	https://solgenomics.net/search/quick?term=CA11g05280	https://solgenomics.net/search/quick?term=CA11g05280
CA08g15590	5555.67	-1.83223	7695.99	-1.39729	Chloroplast pigment-binding protein CP24	https://solgenomics.net/search/quick?term=CA08g15590	https://solgenomics.net/search/quick?term=CA08g15590
CA06g21440	471.803	-1.83036	958.451	0.148213	Glucosyltransferase	https://solgenomics.net/search/quick?term=CA06g21440	https://solgenomics.net/search/quick?term=CA06g21440
CA02g08200	160.535	-1.82837	250.392	-0.404375	MADS-box transcription factor FBP29	https://solgenomics.net/search/quick?term=CA02g08200	https://solgenomics.net/search/quick?term=CA02g08200
CA07g02820	291.023	-1.82332	240.369	0.546909	Unknown protein	https://solgenomics.net/search/quick?term=CA07g02820	https://solgenomics.net/search/quick?term=CA07g02820
CA11g07870	5104.66	-1.82298	6850.05	-0.27281	Alcohol dehydrogenase%2C putative	https://solgenomics.net/search/quick?term=CA11g07870	https://solgenomics.net/search/quick?term=CA11g07870
CA02g30340	1730.27	-1.82063	660.396	-0.237275	Pentatricopeptide repeat-containing protein%2C putative	https://solgenomics.net/search/quick?term=CA02g30340	https://solgenomics.net/search/quick?term=CA02g30340
CA04g10570	2629.51	-1.81989	1937.05	-0.113545	Thylakoid lumenal 29.8 kDa protein%2C chloroplast%2C putative	https://solgenomics.net/search/quick?term=CA04g10570	https://solgenomics.net/search/quick?term=CA04g10570
CA06g15660	233.369	-1.8192	174.627	-0.807161	Glutamate receptor	https://solgenomics.net/search/quick?term=CA06g15660	https://solgenomics.net/search/quick?term=CA06g15660
CA06g01640	285.177	-1.81781	183.542	1.48916	Hcr2-0A	https://solgenomics.net/search/quick?term=CA06g01640	https://solgenomics.net/search/quick?term=CA06g01640
CA07g11250	1313.97	-1.81545	9485.73	0.37897	1-aminocyclopropane-1-carboxylic acid oxidase	https://solgenomics.net/search/quick?term=CA07g11250	https://solgenomics.net/search/quick?term=CA07g11250
CA02g05000	339.923	-1.81496	473.54	-0.61606	PREDICTED: cannabidiolic acid synthase-like [Solanum tuberosum]	https://solgenomics.net/search/quick?term=CA02g05000	https://solgenomics.net/search/quick?term=CA02g05000
CA04g13670	1837.92	-1.81383	1694.85	-0.466483	Detected protein of unknown function	https://solgenomics.net/search/quick?term=CA04g13670	https://solgenomics.net/search/quick?term=CA04g13670
CA04g00770	1070.62	-1.81138	4913.96	-1.19059	Light harvesting chlorophyll a/b-binding protein (Precursor)	https://solgenomics.net/search/quick?term=CA04g00770	https://solgenomics.net/search/quick?term=CA04g00770
CA03g08730	1984.71	-1.80577	2296.22	-0.533302	Chaperone DnaJ-domain containing protein	https://solgenomics.net/search/quick?term=CA03g08730	https://solgenomics.net/search/quick?term=CA03g08730
CA03g14180	63.7983	-1.80459	24.0131	-0.044773	PREDICTED: LOB domain-containing protein 21-like [Solanum tuberosum]	https://solgenomics.net/search/quick?term=CA03g14180	https://solgenomics.net/search/quick?term=CA03g14180
CA03g22810	118.545	-1.80322	142.736	0.304088	PREDICTED: probable S-adenosylmethionine-dependent methyltransferase At5g38100-like [Solanum tuberosum]	https://solgenomics.net/search/quick?term=CA03g22810	https://solgenomics.net/search/quick?term=CA03g22810
CA11g07560	125.392	-1.80029	24.1903	-1.12862	Nodulin MtN21 family protein	https://solgenomics.net/search/quick?term=CA11g07560	https://solgenomics.net/search/quick?term=CA11g07560
CA12g02080	84.8246	-1.7974	91.4132	-0.301495	Potassium channel TORK1	https://solgenomics.net/search/quick?term=CA12g02080	https://solgenomics.net/search/quick?term=CA12g02080
CA07g12840	720.789	-1.79676	890.776	1.4948	PREDICTED: calcium-binding protein PBP1 [Vitis vinifera]	https://solgenomics.net/search/quick?term=CA07g12840	https://solgenomics.net/search/quick?term=CA07g12840
CA01g31520	113.667	-1.7955	308.436	1.87705	Receptor protein kinase CLAVATA1%2C putative	https://solgenomics.net/search/quick?term=CA01g31520	https://solgenomics.net/search/quick?term=CA01g31520
CA11g08810	3035.48	-1.7943	1109.75	-0.36883	PREDICTED: REF/SRPP-like protein At1g67360-like [Solanum tuberosum]	https://solgenomics.net/search/quick?term=CA11g08810	https://solgenomics.net/search/quick?term=CA11g08810
CA01g03950	452.449	-1.79115	293.069	-1.05351	Acc synthase%2C putative	https://solgenomics.net/search/quick?term=CA01g03950	https://solgenomics.net/search/quick?term=CA01g03950
CA02g22240	73.0999	-1.78946	49.9042	1.09482	Unknown protein	https://solgenomics.net/search/quick?term=CA02g22240	https://solgenomics.net/search/quick?term=CA02g22240
CA06g25350	10377.5	-1.78896	5166.11	-0.267165	Putative pyridoxine biosynthesis protein isoform A	https://solgenomics.net/search/quick?term=CA06g25350	https://solgenomics.net/search/quick?term=CA06g25350
CA08g01470	223.192	-1.78467	58.9359	-1.3182	Detected protein of unknown function	https://solgenomics.net/search/quick?term=CA08g01470	https://solgenomics.net/search/quick?term=CA08g01470
CA05g11650	86.7944	-1.78368	27.1469	-0.256487	Detected protein of unknown function	https://solgenomics.net/search/quick?term=CA05g11650	https://solgenomics.net/search/quick?term=CA05g11650
CA07g07100	240.795	-1.78365	46.1664	0.883111	UDP-glucose:solanidine glucosyltransferase	https://solgenomics.net/search/quick?term=CA07g07100	https://solgenomics.net/search/quick?term=CA07g07100
CA01g06740	707.704	-1.78197	366.354	0.983827	PREDICTED: phosphorylated carbohydrates phosphatase TM_1254-like [Solanum lycopersicum]	https://solgenomics.net/search/quick?term=CA01g06740	https://solgenomics.net/search/quick?term=CA01g06740
CA06g16670	103.912	-1.77802	141.2	-0.566679	Mitochondrial carnitine/acylcarnitine carrier protein%2C putative	https://solgenomics.net/search/quick?term=CA06g16670	https://solgenomics.net/search/quick?term=CA06g16670
CA11g12610	749.303	-1.7768	561.09	-0.294725	Unknown protein	https://solgenomics.net/search/quick?term=CA11g12610	https://solgenomics.net/search/quick?term=CA11g12610
CA04g15490	13077.8	-1.77657	5393.75	0.953431	At1g44542	https://solgenomics.net/search/quick?term=CA04g15490	https://solgenomics.net/search/quick?term=CA04g15490
CA10g20370	1130.68	-1.77579	563.244	-0.251675	UDP-glucose glucosyltransferase	https://solgenomics.net/search/quick?term=CA10g20370	https://solgenomics.net/search/quick?term=CA10g20370
CA12g07080	78.4933	-1.77326	229.453	1.78691	U-box domain-containing protein	https://solgenomics.net/search/quick?term=CA12g07080	https://solgenomics.net/search/quick?term=CA12g07080
CA09g02430	431.548	-1.76602	241.333	0.948041	Phenylalanine ammonia-lyase	https://solgenomics.net/search/quick?term=CA09g02430	https://solgenomics.net/search/quick?term=CA09g02430
CA06g25680	381.679	-1.76416	404.572	-0.952765	Pectinesterase	https://solgenomics.net/search/quick?term=CA06g25680	https://solgenomics.net/search/quick?term=CA06g25680
CA12g12320	1218.37	-1.76334	1402.12	-0.565932	ATATH13	https://solgenomics.net/search/quick?term=CA12g12320	https://solgenomics.net/search/quick?term=CA12g12320
CA06g13500	43.2879	-1.76281	201.219	1.89111	PREDICTED: zeatin O-glucosyltransferase-like [Solanum lycopersicum]	https://solgenomics.net/search/quick?term=CA06g13500	https://solgenomics.net/search/quick?term=CA06g13500
CA11g13090	2408.63	-1.76255	2045.8	-0.694285	Dicarboxylate transporter 1	https://solgenomics.net/search/quick?term=CA11g13090	https://solgenomics.net/search/quick?term=CA11g13090
CA03g15640	370.439	-1.76248	101.782	-0.49549	Peroxisomal biogenesis factor%2C putative	https://solgenomics.net/search/quick?term=CA03g15640	https://solgenomics.net/search/quick?term=CA03g15640
CA03g18350	334.749	-1.76045	53.8432	-0.36914	Detected protein of unknown function	https://solgenomics.net/search/quick?term=CA03g18350	https://solgenomics.net/search/quick?term=CA03g18350
CA07g16210	2680.1	-1.7603	2271.07	0.146357	Glutathione S-transferase/peroxidase	https://solgenomics.net/search/quick?term=CA07g16210	https://solgenomics.net/search/quick?term=CA07g16210
CA07g10990	59054.1	-1.75879	85019.9	-1.06203	Chlorophyll a/b-binding protein	https://solgenomics.net/search/quick?term=CA07g10990	https://solgenomics.net/search/quick?term=CA07g10990
CA05g08770	87.3102	-1.75829	37.6783	1.00542	Unknown protein	https://solgenomics.net/search/quick?term=CA05g08770	https://solgenomics.net/search/quick?term=CA05g08770
CA06g14290	925.518	-1.75718	1054.01	1.31127	3-ketoacyl-CoA synthase	https://solgenomics.net/search/quick?term=CA06g14290	https://solgenomics.net/search/quick?term=CA06g14290
CA07g20290	738.219	-1.75688	334.188	-0.672741	Putative zinc transporter	https://solgenomics.net/search/quick?term=CA07g20290	https://solgenomics.net/search/quick?term=CA07g20290
CA11g15750	101.005	-1.75669	165.414	-1.13408	PREDICTED: calcium-binding protein CML37-like [Solanum tuberosum]	https://solgenomics.net/search/quick?term=CA11g15750	https://solgenomics.net/search/quick?term=CA11g15750
CA12g08480	349.928	-1.75532	95.4906	0.287025	GRAS family transcription factor	https://solgenomics.net/search/quick?term=CA12g08480	https://solgenomics.net/search/quick?term=CA12g08480
CA01g32000	865.409	-1.75275	228.479	-0.461142	PREDICTED: trans-resveratrol di-O-methyltransferase-like [Solanum tuberosum]	https://solgenomics.net/search/quick?term=CA01g32000	https://solgenomics.net/search/quick?term=CA01g32000
CA10g17540	1174.02	-1.75174	574.794	-0.548915	Nicotine N-demethylase	https://solgenomics.net/search/quick?term=CA10g17540	https://solgenomics.net/search/quick?term=CA10g17540
CA04g08890	306.906	-1.75121	42.9904	-0.0162993	Cytokinin-regulated kinase	https://solgenomics.net/search/quick?term=CA04g08890	https://solgenomics.net/search/quick?term=CA04g08890
CA03g24860	1041.5	-1.75028	587.303	0.338091	Unknown protein	https://solgenomics.net/search/quick?term=CA03g24860	https://solgenomics.net/search/quick?term=CA03g24860
CA03g25880	1140.78	-1.75007	629.945	0.133617	Gb|AAF26953.1	https://solgenomics.net/search/quick?term=CA03g25880	https://solgenomics.net/search/quick?term=CA03g25880
CA04g00080	3116.27	-1.74686	1619.76	0.804438	Detected protein of unknown function	https://solgenomics.net/search/quick?term=CA04g00080	https://solgenomics.net/search/quick?term=CA04g00080
CA02g27150	348.99	-1.74503	117.34	-0.473595	COBRA protein	https://solgenomics.net/search/quick?term=CA02g27150	https://solgenomics.net/search/quick?term=CA02g27150
CA04g05900	601.368	-1.74476	396.012	0.474147	PREDICTED: probable mitochondrial chaperone BCS1-B-like [Solanum tuberosum]	https://solgenomics.net/search/quick?term=CA04g05900	https://solgenomics.net/search/quick?term=CA04g05900
CA10g01910	259.976	-1.74433	25.6746	-1.09027	Gibberellin 2-oxidase 3	https://solgenomics.net/search/quick?term=CA10g01910	https://solgenomics.net/search/quick?term=CA10g01910
CA08g08180	2246.31	-1.74118	1304.4	-0.248666	Mitochondrial carrier-like protein	https://solgenomics.net/search/quick?term=CA08g08180	https://solgenomics.net/search/quick?term=CA08g08180
CA12g19670	1223.56	-1.74103	723.609	0.754956	Putative glycosyltransferase	https://solgenomics.net/search/quick?term=CA12g19670	https://solgenomics.net/search/quick?term=CA12g19670
CA12g19660	454.669	-1.73853	196.477	0.629205	Putative glycosyltransferase	https://solgenomics.net/search/quick?term=CA12g19660	https://solgenomics.net/search/quick?term=CA12g19660
CA01g09150	102.005	-1.73836	28.7634	-0.425839	GMC-type oxidoreductase%2C putative	https://solgenomics.net/search/quick?term=CA01g09150	https://solgenomics.net/search/quick?term=CA01g09150
CA10g18300	35.956	-1.73575	92.1556	1.43455	PREDICTED: monoacylglycerol lipase ABHD6-like [Citrus sinensis]	https://solgenomics.net/search/quick?term=CA10g18300	https://solgenomics.net/search/quick?term=CA10g18300
CA03g29950	9587.8	-1.73438	25252.1	-1.34479	Chlorophyll a/b-binding protein (cab-11)	https://solgenomics.net/search/quick?term=CA03g29950	https://solgenomics.net/search/quick?term=CA03g29950
CA10g12530	182.233	-1.7328	302.222	0.894754	PREDICTED: protein ALUMINUM SENSITIVE 3-like [Solanum tuberosum]	https://solgenomics.net/search/quick?term=CA10g12530	https://solgenomics.net/search/quick?term=CA10g12530
CA12g14570	246.829	-1.72345	86.741	-0.532692	Endo-beta-1%2C4-glucanase (Precursor)	https://solgenomics.net/search/quick?term=CA12g14570	https://solgenomics.net/search/quick?term=CA12g14570
CA12g00130	96.6431	-1.72282	39.9227	0.0685574	PREDICTED: auxin-induced protein 6B-like [Glycine max]	https://solgenomics.net/search/quick?term=CA12g00130	https://solgenomics.net/search/quick?term=CA12g00130
CA06g22820	262.493	-1.7203	833.597	-1.91787	Detected protein of unknown function	https://solgenomics.net/search/quick?term=CA06g22820	https://solgenomics.net/search/quick?term=CA06g22820
CA06g00350	351.538	-1.71906	171.7	-0.483163	Unknown protein	https://solgenomics.net/search/quick?term=CA06g00350	https://solgenomics.net/search/quick?term=CA06g00350
CA02g16800	189.112	-1.71894	251.552	0.345884	PREDICTED: F-box protein SKIP27-like isoform X3 [Solanum tuberosum]	https://solgenomics.net/search/quick?term=CA02g16800	https://solgenomics.net/search/quick?term=CA02g16800
CA11g08790	294.306	-1.71647	218.741	-0.986169	PREDICTED: nuclear transcription factor Y subunit C-4-like [Solanum lycopersicum]	https://solgenomics.net/search/quick?term=CA11g08790	https://solgenomics.net/search/quick?term=CA11g08790
CA03g20630	559.503	-1.713	276.67	-0.438401	DNA photolyase%2C putative	https://solgenomics.net/search/quick?term=CA03g20630	https://solgenomics.net/search/quick?term=CA03g20630
CA10g05470	595.225	-1.71236	295.383	-0.350524	Unknown protein	https://solgenomics.net/search/quick?term=CA10g05470	https://solgenomics.net/search/quick?term=CA10g05470
CA04g17360	1037.54	-1.71137	593.798	-0.189354	Detected protein of unknown function	https://solgenomics.net/search/quick?term=CA04g17360	https://solgenomics.net/search/quick?term=CA04g17360
CA11g05320	78.5557	-1.70943	71.7237	-1.35639	Sulfate transporter (Fragment)	https://solgenomics.net/search/quick?term=CA11g05320	https://solgenomics.net/search/quick?term=CA11g05320
CA03g29990	7048.19	-1.70772	8496.03	-1.14085	Geranylgeranyl reductase	https://solgenomics.net/search/quick?term=CA03g29990	https://solgenomics.net/search/quick?term=CA03g29990
CA05g00080	1405.54	-1.70764	697.744	-0.112343	Lycopene beta cyclase	https://solgenomics.net/search/quick?term=CA05g00080	https://solgenomics.net/search/quick?term=CA05g00080
CA10g12640	496.909	-1.70715	321.509	-0.45599	Glucosyltransferase	https://solgenomics.net/search/quick?term=CA10g12640	https://solgenomics.net/search/quick?term=CA10g12640
CA12g00890	775.347	-1.70443	306.365	-0.117331	Detected protein of confused Function	https://solgenomics.net/search/quick?term=CA12g00890	https://solgenomics.net/search/quick?term=CA12g00890
CA07g12720	4590.25	-1.70131	2230.51	0.695124	Protein phosphatase 1 regulatory subunit%2C putative	https://solgenomics.net/search/quick?term=CA07g12720	https://solgenomics.net/search/quick?term=CA07g12720
CA06g19940	97.1589	-1.7004	55.7451	-0.266525	Detected protein of unknown function	https://solgenomics.net/search/quick?term=CA06g19940	https://solgenomics.net/search/quick?term=CA06g19940
CA02g16090	910.932	-1.70023	849.18	-0.660162	Phosphoglycerate mutase%2C putative	https://solgenomics.net/search/quick?term=CA02g16090	https://solgenomics.net/search/quick?term=CA02g16090
CA03g24450	67.8003	-1.69942	32.2579	1.00745	Detected protein of unknown function	https://solgenomics.net/search/quick?term=CA03g24450	https://solgenomics.net/search/quick?term=CA03g24450
CA06g19500	2170.57	-1.69737	2723.78	-0.189258	Betaine aldehyde dehydrogenase	https://solgenomics.net/search/quick?term=CA06g19500	https://solgenomics.net/search/quick?term=CA06g19500
CA01g34000	164.693	-1.69667	27.5976	-0.177059	Nitrate transporter	https://solgenomics.net/search/quick?term=CA01g34000	https://solgenomics.net/search/quick?term=CA01g34000
CA03g30190	2120.19	-1.69656	304.935	-1.19762	42kDa chitin-binding protein	https://solgenomics.net/search/quick?term=CA03g30190	https://solgenomics.net/search/quick?term=CA03g30190
CA05g17350	1670.96	-1.69614	1098.76	-1.01532	Chaperone protein dnaJ 20%2C chloroplast%2C putative	https://solgenomics.net/search/quick?term=CA05g17350	https://solgenomics.net/search/quick?term=CA05g17350
CA08g12710	86.8881	-1.6958	71.5196	1.11766	Detected protein of unknown function	https://solgenomics.net/search/quick?term=CA08g12710	https://solgenomics.net/search/quick?term=CA08g12710
CA04g07300	843.46	-1.69413	1232.74	0.318188	MATE efflux family protein [Arabidopsis thaliana]	https://solgenomics.net/search/quick?term=CA04g07300	https://solgenomics.net/search/quick?term=CA04g07300
CA10g22210	971.197	-1.69326	393.972	0.0543427	Detected protein of unknown function	https://solgenomics.net/search/quick?term=CA10g22210	https://solgenomics.net/search/quick?term=CA10g22210
CA02g18180	218.533	-1.69235	168.849	0.213385	Unknown protein	https://solgenomics.net/search/quick?term=CA02g18180	https://solgenomics.net/search/quick?term=CA02g18180
CA12g22250	762.262	-1.68959	611.196	0.2798	Nicotine N-demethylase	https://solgenomics.net/search/quick?term=CA12g22250	https://solgenomics.net/search/quick?term=CA12g22250
CA12g00870	1010.4	-1.68823	332.106	-0.262112	COP1 homolog	https://solgenomics.net/search/quick?term=CA12g00870	https://solgenomics.net/search/quick?term=CA12g00870
CA04g11790	85.9188	-1.68695	40.8782	0.718071	PREDICTED: probable calcium-binding protein CML44-like [Solanum tuberosum]	https://solgenomics.net/search/quick?term=CA04g11790	https://solgenomics.net/search/quick?term=CA04g11790
CA03g00570	322.305	-1.68615	168.627	0.671287	Putative glycosyltransferase	https://solgenomics.net/search/quick?term=CA03g00570	https://solgenomics.net/search/quick?term=CA03g00570
CA11g00690	63.4074	-1.68588	51.3133	0.163532	Receptor-like protein kinase	https://solgenomics.net/search/quick?term=CA11g00690	https://solgenomics.net/search/quick?term=CA11g00690
CA03g01040	1147.96	-1.68586	1047.73	-1.05888	CYP71AT2v2	https://solgenomics.net/search/quick?term=CA03g01040	https://solgenomics.net/search/quick?term=CA03g01040
CA02g28830	2166.46	-1.68523	1639.36	0.708483	PREDICTED: probable mitochondrial chaperone BCS1-B-like [Solanum tuberosum]	https://solgenomics.net/search/quick?term=CA02g28830	https://solgenomics.net/search/quick?term=CA02g28830
CA12g01530	890.546	-1.6835	401	-0.122534	PREDICTED: endoplasmic oxidoreductin-1-like [Solanum lycopersicum]	https://solgenomics.net/search/quick?term=CA12g01530	https://solgenomics.net/search/quick?term=CA12g01530
CA09g04730	59.9838	-1.68298	66.8742	-1.15417	PREDICTED: auxin-induced protein 6B-like [Solanum lycopersicum]	https://solgenomics.net/search/quick?term=CA09g04730	https://solgenomics.net/search/quick?term=CA09g04730
CA02g01800	349.24	-1.68173	312.754	1.06278	WRKY transcription factor 26	https://solgenomics.net/search/quick?term=CA02g01800	https://solgenomics.net/search/quick?term=CA02g01800
CA09g11940	75.648	-1.68021	49.5857	0.918685	WRKY transcription factor-a	https://solgenomics.net/search/quick?term=CA09g11940	https://solgenomics.net/search/quick?term=CA09g11940
CA01g06350	262.618	-1.67893	970.991	1.52988	Major pollen allergen Ory s 1%2C putative	https://solgenomics.net/search/quick?term=CA01g06350	https://solgenomics.net/search/quick?term=CA01g06350
CA02g23660	123.125	-1.67872	16.3933	0.204574	Unknown protein	https://solgenomics.net/search/quick?term=CA02g23660	https://solgenomics.net/search/quick?term=CA02g23660
CA10g18670	1103.51	-1.67836	332.941	-0.228286	Detected protein of unknown function	https://solgenomics.net/search/quick?term=CA10g18670	https://solgenomics.net/search/quick?term=CA10g18670
CA02g18370	9409.62	-1.67438	5326.61	0.259944	PAPS-reductase-like protein (Precursor)	https://solgenomics.net/search/quick?term=CA02g18370	https://solgenomics.net/search/quick?term=CA02g18370
CA12g21760	19482.3	-1.67407	19139.4	-0.958012	Hop-interacting protein THI032	https://solgenomics.net/search/quick?term=CA12g21760	https://solgenomics.net/search/quick?term=CA12g21760
CA03g24260	1201.47	-1.67366	579.118	-0.0519712	Ubiquinone biosynthesis protein coq-8%2C putative	https://solgenomics.net/search/quick?term=CA03g24260	https://solgenomics.net/search/quick?term=CA03g24260
CA04g17550	1952.84	-1.67358	2593.23	-0.858041	Detected protein of unknown function	https://solgenomics.net/search/quick?term=CA04g17550	https://solgenomics.net/search/quick?term=CA04g17550
CA02g18070	169.633	-1.6734	170.45	-1.1181	Cytochrome P450	https://solgenomics.net/search/quick?term=CA02g18070	https://solgenomics.net/search/quick?term=CA02g18070
CA02g22220	827.53	-1.67058	298.078	-0.501758	Detected protein of unknown function	https://solgenomics.net/search/quick?term=CA02g22220	https://solgenomics.net/search/quick?term=CA02g22220
CA01g01380	2888.36	-1.6702	1992.18	0.361724	PREDICTED: myosin-9-like [Glycine max]	https://solgenomics.net/search/quick?term=CA01g01380	https://solgenomics.net/search/quick?term=CA01g01380
CA11g01180	1565.72	-1.66977	565.287	-0.134263	Proton-dependent oligopeptide transport family protein	https://solgenomics.net/search/quick?term=CA11g01180	https://solgenomics.net/search/quick?term=CA11g01180
CA04g18160	219.08	-1.66971	300.641	-0.620223	Peroxidase 47 precursor%2C putative [Ricinus communis]	https://solgenomics.net/search/quick?term=CA04g18160	https://solgenomics.net/search/quick?term=CA04g18160
CA10g14290	190.691	-1.66897	154.895	0.418723	Peptide transporter%2C putative	https://solgenomics.net/search/quick?term=CA10g14290	https://solgenomics.net/search/quick?term=CA10g14290
CA04g20950	43.3503	-1.66892	78.3913	1.12701	Endo-1%2C4-beta-mannosidase protein 1	https://solgenomics.net/search/quick?term=CA04g20950	https://solgenomics.net/search/quick?term=CA04g20950
CA04g01370	86.9193	-1.66691	50.0603	-0.0920933	Detected protein of unknown function	https://solgenomics.net/search/quick?term=CA04g01370	https://solgenomics.net/search/quick?term=CA04g01370
CA03g07870	4658.69	-1.66486	5214.33	0.202196	RelA/SpoT-like protein	https://solgenomics.net/search/quick?term=CA03g07870	https://solgenomics.net/search/quick?term=CA03g07870
CA09g02410	1880.58	-1.66464	3074.79	1.05244	Phenylalanine ammonia-lyase	https://solgenomics.net/search/quick?term=CA09g02410	https://solgenomics.net/search/quick?term=CA09g02410
CA09g01690	2175.78	-1.66441	1227.91	-0.0333343	At2g36630/F1O11.26	https://solgenomics.net/search/quick?term=CA09g01690	https://solgenomics.net/search/quick?term=CA09g01690
CA04g22630	1886.97	-1.66323	35293.5	-0.912454	Detected protein of unknown function	https://solgenomics.net/search/quick?term=CA04g22630	https://solgenomics.net/search/quick?term=CA04g22630
CA11g04780	981.811	-1.66269	946.634	0.466224	Putative sterol desaturase	https://solgenomics.net/search/quick?term=CA11g04780	https://solgenomics.net/search/quick?term=CA11g04780
CA04g19830	80.0721	-1.66117	116.568	0.195256	PREDICTED: probable E3 ubiquitin-protein ligase ARI2-like [Solanum tuberosum]	https://solgenomics.net/search/quick?term=CA04g19830	https://solgenomics.net/search/quick?term=CA04g19830
CA03g24930	92.3127	-1.65922	12.7758	0.507951	Ring zinc finger transcription factor	https://solgenomics.net/search/quick?term=CA03g24930	https://solgenomics.net/search/quick?term=CA03g24930
CA10g04960	135746	-1.6581	118227	-0.949173	Chloroplast rubisco activase	https://solgenomics.net/search/quick?term=CA10g04960	https://solgenomics.net/search/quick?term=CA10g04960
CA11g14500	203.447	-1.6567	738.643	0.403239	Pyruvate dehydrogenase E1 component subunit beta	https://solgenomics.net/search/quick?term=CA11g14500	https://solgenomics.net/search/quick?term=CA11g14500
CA08g08560	224.989	-1.65634	8.2357	-0.635287	PREDICTED: O-acyltransferase WSD1-like [Solanum lycopersicum]	https://solgenomics.net/search/quick?term=CA08g08560	https://solgenomics.net/search/quick?term=CA08g08560
CA12g06240	51.6827	-1.65562	125.844	1.24296	Detected protein of unknown function	https://solgenomics.net/search/quick?term=CA12g06240	https://solgenomics.net/search/quick?term=CA12g06240
CA09g16580	1558.18	-1.65286	1382.09	-0.718213	GATA domain class transcription factor	https://solgenomics.net/search/quick?term=CA09g16580	https://solgenomics.net/search/quick?term=CA09g16580
CA07g18040	5897.52	-1.65286	5447.72	-1.13946	At1g52870/F14G24_14	https://solgenomics.net/search/quick?term=CA07g18040	https://solgenomics.net/search/quick?term=CA07g18040
CA08g03670	1922.94	-1.65241	2283.74	-0.596627	High chlorophyll fluorescence phenotype 173 protein isoform 4 [Theobroma cacao]	https://solgenomics.net/search/quick?term=CA08g03670	https://solgenomics.net/search/quick?term=CA08g03670
CA01g24610	277.891	-1.64783	54.2278	-0.254246	PREDICTED: protein FANTASTIC FOUR 3-like [Solanum tuberosum]	https://solgenomics.net/search/quick?term=CA01g24610	https://solgenomics.net/search/quick?term=CA01g24610
CA01g13070	998.632	-1.64712	696.449	-0.232553	Unknown protein	https://solgenomics.net/search/quick?term=CA01g13070	https://solgenomics.net/search/quick?term=CA01g13070
CA02g29780	1627.33	-1.64686	1903.72	-0.342842	tRNA%2C putative	https://solgenomics.net/search/quick?term=CA02g29780	https://solgenomics.net/search/quick?term=CA02g29780
CA02g27140	320.006	-1.64586	169.137	-0.27781	COBRA protein	https://solgenomics.net/search/quick?term=CA02g27140	https://solgenomics.net/search/quick?term=CA02g27140
CA08g07660	197.6	-1.64464	143.559	0.595027	Detected protein of unknown function	https://solgenomics.net/search/quick?term=CA08g07660	https://solgenomics.net/search/quick?term=CA08g07660
CA12g19260	788.119	-1.64382	169.39	-0.183675	T22H22.11 protein	https://solgenomics.net/search/quick?term=CA12g19260	https://solgenomics.net/search/quick?term=CA12g19260
CA05g03580	1151.94	-1.64276	245.311	-0.255826	PREDICTED: UPF0481 protein At3g47200-like [Solanum tuberosum]	https://solgenomics.net/search/quick?term=CA05g03580	https://solgenomics.net/search/quick?term=CA05g03580
CA01g22250	855.716	-1.64126	207.675	1.43782	PREDICTED: U-box domain-containing protein 44-like [Solanum tuberosum]	https://solgenomics.net/search/quick?term=CA01g22250	https://solgenomics.net/search/quick?term=CA01g22250
CA05g20120	211.811	-1.64033	99.2193	-0.16656	PREDICTED: NADP-dependent alkenal double bond reductase P2-like [Vitis vinifera]	https://solgenomics.net/search/quick?term=CA05g20120	https://solgenomics.net/search/quick?term=CA05g20120
CA01g29810	74.71	-1.63736	34.5143	-0.717724	PREDICTED: putative quinone-oxidoreductase homolog%2C chloroplastic-like [Solanum tuberosum]	https://solgenomics.net/search/quick?term=CA01g29810	https://solgenomics.net/search/quick?term=CA01g29810
CA03g24980	108.008	-1.63666	70.0143	0.756234	Pectinesterase	https://solgenomics.net/search/quick?term=CA03g24980	https://solgenomics.net/search/quick?term=CA03g24980
CA08g04710	38.4728	-1.63655	127.701	1.52592	9-cis-epoxycarotenoid dioxygenase%2C putative	https://solgenomics.net/search/quick?term=CA08g04710	https://solgenomics.net/search/quick?term=CA08g04710
CA04g21600	1293.56	-1.63544	1035.06	-0.739883	Cytokinin riboside 5'-monophosphate phosphoribohydrolase	https://solgenomics.net/search/quick?term=CA04g21600	https://solgenomics.net/search/quick?term=CA04g21600
CA02g18230	1413.58	-1.63308	1272.14	-0.803224	Detected protein of unknown function	https://solgenomics.net/search/quick?term=CA02g18230	https://solgenomics.net/search/quick?term=CA02g18230
CA02g27320	1466.48	-1.63229	657.043	-0.253677	PREDICTED: ninja-family protein AFP2-like [Vitis vinifera]	https://solgenomics.net/search/quick?term=CA02g27320	https://solgenomics.net/search/quick?term=CA02g27320
CA04g18770	56.1068	-1.63204	412.103	1.87544	Alpha-amylase	https://solgenomics.net/search/quick?term=CA04g18770	https://solgenomics.net/search/quick?term=CA04g18770
CA11g05750	3309.3	-1.63159	3975.59	1.16179	Peptide transporter PTR1	https://solgenomics.net/search/quick?term=CA11g05750	https://solgenomics.net/search/quick?term=CA11g05750
CA02g14640	1525.26	-1.63149	1020.73	0.186793	WRKY transcription factor 26	https://solgenomics.net/search/quick?term=CA02g14640	https://solgenomics.net/search/quick?term=CA02g14640
CA01g00500	1069.84	-1.62974	409.283	-0.497957	WD-repeat protein%2C putative	https://solgenomics.net/search/quick?term=CA01g00500	https://solgenomics.net/search/quick?term=CA01g00500
CA10g12890	128.096	-1.62918	30.5873	0.578442	Cytochrome P450	https://solgenomics.net/search/quick?term=CA10g12890	https://solgenomics.net/search/quick?term=CA10g12890
CA10g19070	148.669	-1.62654	104.486	-0.3159	Adenylyl-sulfate kinase	https://solgenomics.net/search/quick?term=CA10g19070	https://solgenomics.net/search/quick?term=CA10g19070
CA02g22210	3109.76	-1.62404	791.308	-0.922943	Endo-beta-mannanase	https://solgenomics.net/search/quick?term=CA02g22210	https://solgenomics.net/search/quick?term=CA02g22210
CA11g03300	124.188	-1.62293	275.207	-0.329439	Detected protein of unknown function	https://solgenomics.net/search/quick?term=CA11g03300	https://solgenomics.net/search/quick?term=CA11g03300
CA02g10060	67.3781	-1.62259	18.4275	0.123339	PREDICTED: probable LRR receptor-like serine/threonine-protein kinase At3g47570-like [Solanum lycopersicum]	https://solgenomics.net/search/quick?term=CA02g10060	https://solgenomics.net/search/quick?term=CA02g10060
CA08g17430	29.6559	-1.62235	94.3761	1.56937	Catalytic%2C putative	https://solgenomics.net/search/quick?term=CA08g17430	https://solgenomics.net/search/quick?term=CA08g17430
CA12g22000	597.303	-1.62232	424.343	0.702154	Nicotine N-demethylase	https://solgenomics.net/search/quick?term=CA12g22000	https://solgenomics.net/search/quick?term=CA12g22000
CA03g19370	174.636	-1.62164	192.258	0.0465579	Trehalose-6-phosphate synthase%2C putative	https://solgenomics.net/search/quick?term=CA03g19370	https://solgenomics.net/search/quick?term=CA03g19370
CA11g17580	222.144	-1.62114	147.946	0.625664	PREDICTED: lysine histidine transporter-like 2-like [Solanum tuberosum]	https://solgenomics.net/search/quick?term=CA11g17580	https://solgenomics.net/search/quick?term=CA11g17580
CA08g12850	290.226	-1.62022	198.58	0.102841	Nicotianamine synthase	https://solgenomics.net/search/quick?term=CA08g12850	https://solgenomics.net/search/quick?term=CA08g12850
CA02g27780	684.019	-1.61895	87.9609	-0.341785	UDP-glucosyltransferase%2C putative	https://solgenomics.net/search/quick?term=CA02g27780	https://solgenomics.net/search/quick?term=CA02g27780
CA04g20990	70.2707	-1.61831	21.0115	-0.0422468	Jasmonate O-methyltransferase%2C putative	https://solgenomics.net/search/quick?term=CA04g20990	https://solgenomics.net/search/quick?term=CA04g20990
CA08g08400	212.358	-1.61751	206.848	-1.67385	PREDICTED: non-specific lipid-transfer protein-like [Cucumis sativus]	https://solgenomics.net/search/quick?term=CA08g08400	https://solgenomics.net/search/quick?term=CA08g08400
CA02g29600	19508	-1.61702	27589.5	-1.63367	Carbonic anhydrase	https://solgenomics.net/search/quick?term=CA02g29600	https://solgenomics.net/search/quick?term=CA02g29600
CA11g05300	146.731	-1.61504	74.0102	-1.16921	Sulfate/bicarbonate/oxalate exchanger and transporter sat-1	https://solgenomics.net/search/quick?term=CA11g05300	https://solgenomics.net/search/quick?term=CA11g05300
CA06g22880	828.061	-1.61434	334.116	-1.13817	Detected protein of unknown function	https://solgenomics.net/search/quick?term=CA06g22880	https://solgenomics.net/search/quick?term=CA06g22880
CA07g21470	137.429	-1.61231	70.3926	-1.12485	Salicylic acid-induced protein 19	https://solgenomics.net/search/quick?term=CA07g21470	https://solgenomics.net/search/quick?term=CA07g21470
CA02g07990	75.2258	-1.61039	221.854	0.450727	PREDICTED: pentatricopeptide repeat-containing protein At2g01390-like [Cucumis sativus]	https://solgenomics.net/search/quick?term=CA02g07990	https://solgenomics.net/search/quick?term=CA02g07990
CA09g03440	84.0428	-1.61006	60.6909	0.694616	NL0E	https://solgenomics.net/search/quick?term=CA09g03440	https://solgenomics.net/search/quick?term=CA09g03440
CA12g06180	86.9818	-1.60997	12.3912	0.24307	UDP-glucose:glucosyltransferase	https://solgenomics.net/search/quick?term=CA12g06180	https://solgenomics.net/search/quick?term=CA12g06180
CA06g25130	1249.37	-1.60964	597.38	-0.652098	Detected protein of unknown function	https://solgenomics.net/search/quick?term=CA06g25130	https://solgenomics.net/search/quick?term=CA06g25130
CA06g25800	122.25	-1.60927	179.038	0.838392	CBL-interacting protein kinase 11	https://solgenomics.net/search/quick?term=CA06g25800	https://solgenomics.net/search/quick?term=CA06g25800
CA05g00630	303.982	-1.60814	183.737	0.0576677	PREDICTED: zeatin O-glucosyltransferase-like [Solanum tuberosum]	https://solgenomics.net/search/quick?term=CA05g00630	https://solgenomics.net/search/quick?term=CA05g00630
CA06g12330	65.9091	-1.60758	189.698	-0.275023	3-ketoacyl-CoA reductase 1	https://solgenomics.net/search/quick?term=CA06g12330	https://solgenomics.net/search/quick?term=CA06g12330
CA08g01160	133.521	-1.60603	53.5155	-1.4633	Serine/threonine-protein kinase	https://solgenomics.net/search/quick?term=CA08g01160	https://solgenomics.net/search/quick?term=CA08g01160
CA01g30720	162.426	-1.6039	8.10351	-0.303065	Anthranilate N-benzoyltransferase protein%2C putative	https://solgenomics.net/search/quick?term=CA01g30720	https://solgenomics.net/search/quick?term=CA01g30720
CA01g05110	2920.93	-1.60278	1152.04	0.533386	PREDICTED: F-box protein At2g16365-like [Vitis vinifera]	https://solgenomics.net/search/quick?term=CA01g05110	https://solgenomics.net/search/quick?term=CA01g05110
CA01g26490	584.703	-1.60256	368.992	1.03977	PREDICTED: F-box/kelch-repeat protein At3g23880-like [Solanum tuberosum]	https://solgenomics.net/search/quick?term=CA01g26490	https://solgenomics.net/search/quick?term=CA01g26490
CA05g01260	109.524	-1.60174	148.841	-0.392675	Expressed protein%2C putative	https://solgenomics.net/search/quick?term=CA05g01260	https://solgenomics.net/search/quick?term=CA05g01260
CA05g02210	161.942	-1.60123	51.1931	-0.228045	PREDICTED: RING-H2 finger protein ATL54-like isoform 1 [Solanum lycopersicum]	https://solgenomics.net/search/quick?term=CA05g02210	https://solgenomics.net/search/quick?term=CA05g02210
CA02g27330	1051.61	-1.5982	519.71	-0.653128	PREDICTED: ninja-family protein AFP3-like [Solanum lycopersicum]	https://solgenomics.net/search/quick?term=CA02g27330	https://solgenomics.net/search/quick?term=CA02g27330
CA10g02050	34704.7	-1.59817	44764.4	-0.879061	Chlorophyll a-b-binding protein 8%2C chloroplastic	https://solgenomics.net/search/quick?term=CA10g02050	https://solgenomics.net/search/quick?term=CA10g02050
CA10g08700	190.362	-1.59787	117.62	1.18133	Spotted leaf protein%2C putative	https://solgenomics.net/search/quick?term=CA10g08700	https://solgenomics.net/search/quick?term=CA10g08700
CA05g00690	300.59	-1.59783	172.761	0.607786	PREDICTED: zeatin O-glucosyltransferase-like [Solanum tuberosum]	https://solgenomics.net/search/quick?term=CA05g00690	https://solgenomics.net/search/quick?term=CA05g00690
CA03g21170	1421.5	-1.59744	1136.89	0.48969	Caffeic acid 3-O-methyltransferase	https://solgenomics.net/search/quick?term=CA03g21170	https://solgenomics.net/search/quick?term=CA03g21170
CA07g13330	158.033	-1.59561	41.9477	-1.12708	Indole-3-acetic acid-amido synthetase GH3.5%2C putative	https://solgenomics.net/search/quick?term=CA07g13330	https://solgenomics.net/search/quick?term=CA07g13330
CA07g07700	61.5475	-1.59503	5.13492	-0.431545	Detected protein of unknown function	https://solgenomics.net/search/quick?term=CA07g07700	https://solgenomics.net/search/quick?term=CA07g07700
CA06g21420	261.899	-1.59442	256.609	0.452074	PREDICTED: UDP-glycosyltransferase 73C3-like [Solanum lycopersicum]	https://solgenomics.net/search/quick?term=CA06g21420	https://solgenomics.net/search/quick?term=CA06g21420
CA12g17800	140.399	-1.59402	106.887	-1.35156	PREDICTED: probable serine/threonine-protein kinase roco7-like [Solanum tuberosum]	https://solgenomics.net/search/quick?term=CA12g17800	https://solgenomics.net/search/quick?term=CA12g17800
CA03g16610	498.534	-1.59395	416.182	-0.868597	Detected protein of unknown function	https://solgenomics.net/search/quick?term=CA03g16610	https://solgenomics.net/search/quick?term=CA03g16610
CA05g14870	221.237	-1.59359	288.879	0.453585	PREDICTED: putative glycine-rich cell wall structural protein 1-like [Solanum tuberosum]	https://solgenomics.net/search/quick?term=CA05g14870	https://solgenomics.net/search/quick?term=CA05g14870
CA01g10480	174.698	-1.59193	151.722	-0.543611	PREDICTED: MADS-box protein SOC1-like [Solanum tuberosum]	https://solgenomics.net/search/quick?term=CA01g10480	https://solgenomics.net/search/quick?term=CA01g10480
CA05g04410	1005.68	-1.58776	967.205	1.27704	NAC transcription factor	https://solgenomics.net/search/quick?term=CA05g04410	https://solgenomics.net/search/quick?term=CA05g04410
CA09g14960	196.272	-1.58498	23.0787	-0.159405	Beta-amyrin synthase	https://solgenomics.net/search/quick?term=CA09g14960	https://solgenomics.net/search/quick?term=CA09g14960
CA07g01380	613.733	-1.58472	699.822	1.56365	Detected protein of unknown function	https://solgenomics.net/search/quick?term=CA07g01380	https://solgenomics.net/search/quick?term=CA07g01380
CA08g07590	130.129	-1.5832	181.531	-0.748693	Nuclear transport factor 2 family protein [Theobroma cacao]	https://solgenomics.net/search/quick?term=CA08g07590	https://solgenomics.net/search/quick?term=CA08g07590
CA02g00560	1262.5	-1.5825	323.82	0.517939	PREDICTED: probable mitochondrial chaperone BCS1-A-like [Solanum tuberosum]	https://solgenomics.net/search/quick?term=CA02g00560	https://solgenomics.net/search/quick?term=CA02g00560
CA02g15860	575.557	-1.57836	521.21	0.52511	PREDICTED: CBS domain-containing protein CBSX5-like [Solanum lycopersicum]	https://solgenomics.net/search/quick?term=CA02g15860	https://solgenomics.net/search/quick?term=CA02g15860
CA05g03910	1071.98	-1.57536	843.465	-0.765786	Alpha-glucosidase	https://solgenomics.net/search/quick?term=CA05g03910	https://solgenomics.net/search/quick?term=CA05g03910
CA06g24670	1813.43	-1.57376	1770.54	-0.494613	PREDICTED: PGR5-like protein 1B%2C chloroplastic-like [Solanum lycopersicum]	https://solgenomics.net/search/quick?term=CA06g24670	https://solgenomics.net/search/quick?term=CA06g24670
CA04g22530	16066.9	-1.5734	12626.9	0.45773	Dehydrin-like protein	https://solgenomics.net/search/quick?term=CA04g22530	https://solgenomics.net/search/quick?term=CA04g22530
CA03g31760	1306.26	-1.57278	370.616	-0.777743	Ethylene responsive element	https://solgenomics.net/search/quick?term=CA03g31760	https://solgenomics.net/search/quick?term=CA03g31760
CA05g08060	71.8335	-1.57174	171.463	0.719961	Bet v I allergen family protein	https://solgenomics.net/search/quick?term=CA05g08060	https://solgenomics.net/search/quick?term=CA05g08060
CA02g28150	226.693	-1.56905	17.0754	-0.173929	Dof3 protein	https://solgenomics.net/search/quick?term=CA02g28150	https://solgenomics.net/search/quick?term=CA02g28150
CA08g03660	1122.55	-1.56777	1077.47	-0.551595	Detected protein of unknown function	https://solgenomics.net/search/quick?term=CA08g03660	https://solgenomics.net/search/quick?term=CA08g03660
CA05g19030	1695.97	-1.56642	1281.02	0.742954	Sulfate transporter	https://solgenomics.net/search/quick?term=CA05g19030	https://solgenomics.net/search/quick?term=CA05g19030
CA06g02320	2479.76	-1.56142	808.729	-0.187501	PREDICTED: putative UDP-rhamnose:rhamnosyltransferase 1 [Vitis vinifera]	https://solgenomics.net/search/quick?term=CA06g02320	https://solgenomics.net/search/quick?term=CA06g02320
CA03g04820	212.999	-1.55844	146.431	-0.00487105	Embryo sac development arrest 6%2C putative [Theobroma cacao]	https://solgenomics.net/search/quick?term=CA03g04820	https://solgenomics.net/search/quick?term=CA03g04820
CA03g27710	304.654	-1.55774	99.3184	-0.226587	F17F16.3 protein	https://solgenomics.net/search/quick?term=CA03g27710	https://solgenomics.net/search/quick?term=CA03g27710
CA01g19500	2824.93	-1.55727	1672.63	-0.0863009	PREDICTED: MADS-box protein SOC1-like isoform X1 [Solanum tuberosum]	https://solgenomics.net/search/quick?term=CA01g19500	https://solgenomics.net/search/quick?term=CA01g19500
CA03g20990	710	-1.55683	674.807	-0.018075	Calcium ion binding protein	https://solgenomics.net/search/quick?term=CA03g20990	https://solgenomics.net/search/quick?term=CA03g20990
CA09g03700	2003.97	-1.55666	2033.62	0.875041	PREDICTED: L-ascorbate peroxidase 2%2C cytosolic-like [Solanum lycopersicum]	https://solgenomics.net/search/quick?term=CA09g03700	https://solgenomics.net/search/quick?term=CA09g03700
CA12g22240	384.554	-1.55586	222.854	0.448565	Nicotine N-demethylase	https://solgenomics.net/search/quick?term=CA12g22240	https://solgenomics.net/search/quick?term=CA12g22240
CA12g02930	266.932	-1.55221	205.127	1.01435	Detected protein of unknown function	https://solgenomics.net/search/quick?term=CA12g02930	https://solgenomics.net/search/quick?term=CA12g02930
CA04g12700	535.052	-1.55193	458.223	-0.515712	Extensin (ext) (Precursor)	https://solgenomics.net/search/quick?term=CA04g12700	https://solgenomics.net/search/quick?term=CA04g12700
CA12g19180	788.962	-1.55145	221.8	0.32028	Ring finger protein%2C putative	https://solgenomics.net/search/quick?term=CA12g19180	https://solgenomics.net/search/quick?term=CA12g19180
CA06g09510	6166.76	-1.54918	4703.44	-0.0607638	Superoxide dismutase	https://solgenomics.net/search/quick?term=CA06g09510	https://solgenomics.net/search/quick?term=CA06g09510
CA07g01130	136.069	-1.5472	140.891	-0.209969	Disease resistance protein BS2	https://solgenomics.net/search/quick?term=CA07g01130	https://solgenomics.net/search/quick?term=CA07g01130
CA05g16590	105.679	-1.54675	231.601	-0.349688	PREDICTED: MLP-like protein 43-like [Solanum lycopersicum]	https://solgenomics.net/search/quick?term=CA05g16590	https://solgenomics.net/search/quick?term=CA05g16590
CA05g06630	1513.52	-1.5466	1147.69	-0.740263	PREDICTED: pentatricopeptide repeat-containing protein At5g13770%2C chloroplastic-like [Solanum lycopersicum]	https://solgenomics.net/search/quick?term=CA05g06630	https://solgenomics.net/search/quick?term=CA05g06630
CA08g06080	204.213	-1.54374	50.8957	0.0794421	Amino acid binding protein%2C putative	https://solgenomics.net/search/quick?term=CA08g06080	https://solgenomics.net/search/quick?term=CA08g06080
CA07g02030	354.711	-1.54276	304.671	0.0360902	Potassium channel tetramerization domain-containing protein%2C putative	https://solgenomics.net/search/quick?term=CA07g02030	https://solgenomics.net/search/quick?term=CA07g02030
CA04g11990	1141.08	-1.53835	1873.8	-0.894948	Detected protein of unknown function	https://solgenomics.net/search/quick?term=CA04g11990	https://solgenomics.net/search/quick?term=CA04g11990
CA03g19170	681.736	-1.53645	369.394	0.440114	Mitochondrial carrier protein%2C putative	https://solgenomics.net/search/quick?term=CA03g19170	https://solgenomics.net/search/quick?term=CA03g19170
CA06g02390	2506.96	-1.53623	1562.72	0.356361	PREDICTED: GILT-like protein F37H8.5-like [Solanum tuberosum]	https://solgenomics.net/search/quick?term=CA06g02390	https://solgenomics.net/search/quick?term=CA06g02390
CA05g05850	877.351	-1.5361	134.828	0.955962	PREDICTED: zeatin O-glucosyltransferase-like [Solanum lycopersicum]	https://solgenomics.net/search/quick?term=CA05g05850	https://solgenomics.net/search/quick?term=CA05g05850
CA07g09670	1007.28	-1.53547	1198.2	-0.0798103	Protein ABC1%2C mitochondrial%2C putative	https://solgenomics.net/search/quick?term=CA07g09670	https://solgenomics.net/search/quick?term=CA07g09670
CA01g19770	20813.1	-1.53408	18292.2	-1.15214	Fructose-bisphosphate aldolase	https://solgenomics.net/search/quick?term=CA01g19770	https://solgenomics.net/search/quick?term=CA01g19770
CA02g24960	446.429	-1.53374	243.049	0.886132	PREDICTED: probable protein phosphatase 2C 63-like [Vitis vinifera]	https://solgenomics.net/search/quick?term=CA02g24960	https://solgenomics.net/search/quick?term=CA02g24960
CA03g28460	234.635	-1.53359	47.5635	0.444822	Detected protein of unknown function	https://solgenomics.net/search/quick?term=CA03g28460	https://solgenomics.net/search/quick?term=CA03g28460
CA07g20610	179.732	-1.53056	84.3974	0.03944	PREDICTED: E3 ubiquitin-protein ligase At4g11680-like [Solanum lycopersicum]	https://solgenomics.net/search/quick?term=CA07g20610	https://solgenomics.net/search/quick?term=CA07g20610
CA01g16890	1285.34	-1.52979	627.354	-0.132515	Ring finger protein%2C putative	https://solgenomics.net/search/quick?term=CA01g16890	https://solgenomics.net/search/quick?term=CA01g16890
CA12g01060	717.582	-1.52963	377.258	1.22781	PREDICTED: early nodulin-like protein 2-like [Solanum lycopersicum]	https://solgenomics.net/search/quick?term=CA12g01060	https://solgenomics.net/search/quick?term=CA12g01060
CA07g09460	260.632	-1.52932	80.6716	-0.51372	PREDICTED: cadmium/zinc-transporting ATPase HMA2-like [Solanum lycopersicum]	https://solgenomics.net/search/quick?term=CA07g09460	https://solgenomics.net/search/quick?term=CA07g09460
CA03g07300	640.621	-1.52771	221.8	1.87379	PREDICTED: uncharacterized N-acetyltransferase p20-like [Solanum lycopersicum]	https://solgenomics.net/search/quick?term=CA03g07300	https://solgenomics.net/search/quick?term=CA03g07300
CA09g03450	389.103	-1.52613	312.976	0.813634	Hcr9-Avr4-par1	https://solgenomics.net/search/quick?term=CA09g03450	https://solgenomics.net/search/quick?term=CA09g03450
CA01g23490	5255.46	-1.52611	3595.86	-0.0459828	Detected protein of unknown function	https://solgenomics.net/search/quick?term=CA01g23490	https://solgenomics.net/search/quick?term=CA01g23490
CA02g14760	1094.66	-1.52601	553.152	0.378933	Avr9/Cf-9 rapidly elicited protein 189	https://solgenomics.net/search/quick?term=CA02g14760	https://solgenomics.net/search/quick?term=CA02g14760
CA01g24400	335.17	-1.52598	9.07101	-0.20503	PREDICTED: transcription factor MYB12-like [Solanum tuberosum]	https://solgenomics.net/search/quick?term=CA01g24400	https://solgenomics.net/search/quick?term=CA01g24400
CA02g30260	200.336	-1.52549	93.91	-0.606323	Unknown protein	https://solgenomics.net/search/quick?term=CA02g30260	https://solgenomics.net/search/quick?term=CA02g30260
CA02g17080	506.788	-1.5245	594.682	-0.406274	PREDICTED: SAGA-associated factor 73-like [Solanum tuberosum]	https://solgenomics.net/search/quick?term=CA02g17080	https://solgenomics.net/search/quick?term=CA02g17080
CA10g15220	208.184	-1.5244	65.9489	-0.410506	ATP binding protein%2C putative	https://solgenomics.net/search/quick?term=CA10g15220	https://solgenomics.net/search/quick?term=CA10g15220
CA07g07330	3268.4	-1.52126	3440.82	-0.424568	Leaf protein	https://solgenomics.net/search/quick?term=CA07g07330	https://solgenomics.net/search/quick?term=CA07g07330
CA10g00290	86.5909	-1.521	68.587	-0.102671	ATP binding protein%2C putative	https://solgenomics.net/search/quick?term=CA10g00290	https://solgenomics.net/search/quick?term=CA10g00290
CA04g17210	5495.11	-1.5202	14100.8	-1.10604	Glutamyl-tRNA reductase	https://solgenomics.net/search/quick?term=CA04g17210	https://solgenomics.net/search/quick?term=CA04g17210
CA06g10630	828.482	-1.52011	401.285	-0.0859427	IAA21	https://solgenomics.net/search/quick?term=CA06g10630	https://solgenomics.net/search/quick?term=CA06g10630
CA03g25170	2953.68	-1.51905	1421.17	-0.440931	PREDICTED: GDSL esterase/lipase At3g48460-like [Solanum tuberosum]	https://solgenomics.net/search/quick?term=CA03g25170	https://solgenomics.net/search/quick?term=CA03g25170
CA03g31650	434.251	-1.51857	202.2	-0.422441	Unknown protein	https://solgenomics.net/search/quick?term=CA03g31650	https://solgenomics.net/search/quick?term=CA03g31650
CA03g29260	4103.14	-1.51762	2838.04	-0.856355	Extracellular calcium sensing receptor	https://solgenomics.net/search/quick?term=CA03g29260	https://solgenomics.net/search/quick?term=CA03g29260
CA02g26880	1403.21	-1.51754	936.54	-0.773345	Pollen Ole e 1 allergen and extensin	https://solgenomics.net/search/quick?term=CA02g26880	https://solgenomics.net/search/quick?term=CA02g26880
CA01g07310	451.916	-1.51627	343.091	0.722826	PREDICTED: tetraketide alpha-pyrone reductase 1-like isoform X1 [Solanum tuberosum]	https://solgenomics.net/search/quick?term=CA01g07310	https://solgenomics.net/search/quick?term=CA01g07310
CA12g18670	13375.7	-1.51586	9042.17	-0.906806	Precursor of carboxylase p-protein 1%2C glycine decarboxylase complex	https://solgenomics.net/search/quick?term=CA12g18670	https://solgenomics.net/search/quick?term=CA12g18670
CA02g21050	10007.3	-1.51572	12913.1	0.483417	Detected protein of confused Function	https://solgenomics.net/search/quick?term=CA02g21050	https://solgenomics.net/search/quick?term=CA02g21050
CA03g31390	40.5051	-1.51531	90.3825	-1.23345	42kDa chitin-binding protein	https://solgenomics.net/search/quick?term=CA03g31390	https://solgenomics.net/search/quick?term=CA03g31390
CA01g10740	2750.34	-1.51411	752.268	-1.13696	ATP-binding cassette transporter%2C putative	https://solgenomics.net/search/quick?term=CA01g10740	https://solgenomics.net/search/quick?term=CA01g10740
CA02g02550	4249.46	-1.51368	2329.38	-0.382847	Detected protein of unknown function	https://solgenomics.net/search/quick?term=CA02g02550	https://solgenomics.net/search/quick?term=CA02g02550
CA06g01370	614.749	-1.51215	352.183	-0.264823	Auxin-regulated protein-like protein	https://solgenomics.net/search/quick?term=CA06g01370	https://solgenomics.net/search/quick?term=CA06g01370
CA04g22740	122.89	-1.51092	63.3768	-0.786747	Cyclin	https://solgenomics.net/search/quick?term=CA04g22740	https://solgenomics.net/search/quick?term=CA04g22740
CA03g22080	857.512	-1.51027	792.267	-0.540446	Metal ion binding protein%2C putative	https://solgenomics.net/search/quick?term=CA03g22080	https://solgenomics.net/search/quick?term=CA03g22080
CA10g20490	29.7183	-1.50957	105.262	1.22322	CCAAT-binding transcription factor	https://solgenomics.net/search/quick?term=CA10g20490	https://solgenomics.net/search/quick?term=CA10g20490
CA10g04150	358.291	-1.50823	87.7956	-0.231643	Detected protein of unknown function	https://solgenomics.net/search/quick?term=CA10g04150	https://solgenomics.net/search/quick?term=CA10g04150
CA12g05770	1210.14	-1.50802	453.365	1.01318	PREDICTED: OTU domain-containing protein At3g57810-like [Cucumis sativus]	https://solgenomics.net/search/quick?term=CA12g05770	https://solgenomics.net/search/quick?term=CA12g05770
CA05g17990	141.04	-1.50771	241.342	-0.26756	PREDICTED: nudix hydrolase 2-like [Solanum lycopersicum]	https://solgenomics.net/search/quick?term=CA05g17990	https://solgenomics.net/search/quick?term=CA05g17990
CA03g30450	870.3	-1.50666	366.137	-0.340108	Detected protein of unknown function	https://solgenomics.net/search/quick?term=CA03g30450	https://solgenomics.net/search/quick?term=CA03g30450
CA07g15720	1823.69	-1.50645	395.858	-0.525189	PREDICTED: CASP-like protein VIT_01s0010g01870-like [Solanum lycopersicum]	https://solgenomics.net/search/quick?term=CA07g15720	https://solgenomics.net/search/quick?term=CA07g15720
CA12g08120	2428.38	-1.50638	2013.74	0.216314	Receptor protein kinase%2C putative	https://solgenomics.net/search/quick?term=CA12g08120	https://solgenomics.net/search/quick?term=CA12g08120
CA12g04570	1974.76	-1.50536	1376.18	-0.0219957	ATP binding protein%2C putative	https://solgenomics.net/search/quick?term=CA12g04570	https://solgenomics.net/search/quick?term=CA12g04570
CA01g32880	114.074	-1.50403	47.939	-0.50075	Acyltransferase 2 (Fragment)	https://solgenomics.net/search/quick?term=CA01g32880	https://solgenomics.net/search/quick?term=CA01g32880
CA04g20690	758.525	-1.50207	665.339	-0.537812	Cytosolic purine 5-nucleotidase%2C putative	https://solgenomics.net/search/quick?term=CA04g20690	https://solgenomics.net/search/quick?term=CA04g20690
CA09g07030	124.376	-1.50203	91.6594	-1.66946	HAK5	https://solgenomics.net/search/quick?term=CA09g07030	https://solgenomics.net/search/quick?term=CA09g07030
CA09g15720	2805.69	-1.50146	1212.57	-0.158337	Acyl ACP-thioesterase	https://solgenomics.net/search/quick?term=CA09g15720	https://solgenomics.net/search/quick?term=CA09g15720
CA11g02170	3538.43	-1.50129	2797.35	0.218562	PREDICTED: S-adenosylmethionine decarboxylase proenzyme-like isoform X1 [Cicer arietinum]	https://solgenomics.net/search/quick?term=CA11g02170	https://solgenomics.net/search/quick?term=CA11g02170
CA03g08700	118.982	-1.50106	93.82	0.0823001	Protein binding protein%2C putative	https://solgenomics.net/search/quick?term=CA03g08700	https://solgenomics.net/search/quick?term=CA03g08700
CA07g09450	512.822	-1.49993	154.075	-0.477278	Heavy metal cation transport atpase%2C putative	https://solgenomics.net/search/quick?term=CA07g09450	https://solgenomics.net/search/quick?term=CA07g09450
CA04g17860	1558.51	-1.49895	748.853	0.208271	PREDICTED: interferon-related developmental regulator 1-like [Solanum lycopersicum]	https://solgenomics.net/search/quick?term=CA04g17860	https://solgenomics.net/search/quick?term=CA04g17860
CA09g13790	244.546	-1.49801	449.144	1.79214	PREDICTED: E3 ubiquitin-protein ligase RMA1H1-like [Solanum tuberosum]	https://solgenomics.net/search/quick?term=CA09g13790	https://solgenomics.net/search/quick?term=CA09g13790
CA12g09850	184.218	-1.49801	172.35	1.46778	Ascorbate oxidase	https://solgenomics.net/search/quick?term=CA12g09850	https://solgenomics.net/search/quick?term=CA12g09850
CA11g14880	1688.01	-1.49799	361.667	1.29502	Putrescine hydroxycinnamoyl transferase	https://solgenomics.net/search/quick?term=CA11g14880	https://solgenomics.net/search/quick?term=CA11g14880
CA07g02870	163.13	-1.49739	236.174	-0.225298	Ring finger protein%2C putative	https://solgenomics.net/search/quick?term=CA07g02870	https://solgenomics.net/search/quick?term=CA07g02870
CA08g01080	21.8394	-1.49714	84.3495	1.41651	PREDICTED: lipid transfer-like protein VAS-like [Glycine max]	https://solgenomics.net/search/quick?term=CA08g01080	https://solgenomics.net/search/quick?term=CA08g01080
CA04g05100	81.7134	-1.49701	65.7927	0.566575	PREDICTED: probable LRR receptor-like serine/threonine-protein kinase At3g47570-like [Solanum tuberosum]	https://solgenomics.net/search/quick?term=CA04g05100	https://solgenomics.net/search/quick?term=CA04g05100
CA06g17740	984.686	-1.49663	553.945	-0.403088	Detected protein of unknown function	https://solgenomics.net/search/quick?term=CA06g17740	https://solgenomics.net/search/quick?term=CA06g17740
CA04g18740	267.604	-1.49603	260.752	0.657482	Alpha amylase (Precursor)	https://solgenomics.net/search/quick?term=CA04g18740	https://solgenomics.net/search/quick?term=CA04g18740
CA08g00540	76.32	-1.49544	77.9976	0.340867	Hcr9-Avr4-per1	https://solgenomics.net/search/quick?term=CA08g00540	https://solgenomics.net/search/quick?term=CA08g00540
CA07g16590	1936.26	-1.49491	1265.74	0.0315976	Big map kinase/bmk%2C putative	https://solgenomics.net/search/quick?term=CA07g16590	https://solgenomics.net/search/quick?term=CA07g16590
CA01g10750	433.407	-1.49233	80.2659	-0.930638	White-brown-complex ABC transporter family	https://solgenomics.net/search/quick?term=CA01g10750	https://solgenomics.net/search/quick?term=CA01g10750
CA01g07750	1691.56	-1.49222	2270.19	0.587647	NAD(P)-binding Rossmann-fold superfamily protein isoform 2 [Theobroma cacao]	https://solgenomics.net/search/quick?term=CA01g07750	https://solgenomics.net/search/quick?term=CA01g07750
CA06g14430	2159.51	-1.49179	1091.64	-0.555946	Pleiotropic drug resistance 4 [Theobroma cacao]	https://solgenomics.net/search/quick?term=CA06g14430	https://solgenomics.net/search/quick?term=CA06g14430
CA08g11900	1054.89	-1.49117	504.324	0.394453	Detected protein of unknown function	https://solgenomics.net/search/quick?term=CA08g11900	https://solgenomics.net/search/quick?term=CA08g11900
CA02g22230	60.14	-1.48956	37.9096	0.718989	Unknown protein	https://solgenomics.net/search/quick?term=CA02g22230	https://solgenomics.net/search/quick?term=CA02g22230
CA07g11210	507.491	-1.48938	259.634	-1.18813	PREDICTED: GDSL esterase/lipase At2g04570-like [Solanum tuberosum]	https://solgenomics.net/search/quick?term=CA07g11210	https://solgenomics.net/search/quick?term=CA07g11210
CA05g18250	1636.69	-1.48885	1408.18	0.425467	Epoxide hydrolase	https://solgenomics.net/search/quick?term=CA05g18250	https://solgenomics.net/search/quick?term=CA05g18250
CA01g18630	93.9852	-1.48846	119.465	1.71892	Putative glutathione S-transferase T1	https://solgenomics.net/search/quick?term=CA01g18630	https://solgenomics.net/search/quick?term=CA01g18630
CA09g10830	1313.45	-1.48784	836.431	-0.887454	Detected protein of unknown function	https://solgenomics.net/search/quick?term=CA09g10830	https://solgenomics.net/search/quick?term=CA09g10830
CA03g19130	117.044	-1.48544	36.855	0.162832	AP2/ERF domain-containing transcription factor	https://solgenomics.net/search/quick?term=CA03g19130	https://solgenomics.net/search/quick?term=CA03g19130
CA04g17000	117.044	-1.48544	98.4472	0.60533	Rhamnogalacturonate lyase	https://solgenomics.net/search/quick?term=CA04g17000	https://solgenomics.net/search/quick?term=CA04g17000
CA06g15930	282.846	-1.48526	53.2483	0.223007	Ran GTPase binding protein%2C putative	https://solgenomics.net/search/quick?term=CA06g15930	https://solgenomics.net/search/quick?term=CA06g15930
CA06g19860	160.706	-1.48284	3427.09	-1.09281	Protein binding protein%2C putative	https://solgenomics.net/search/quick?term=CA06g19860	https://solgenomics.net/search/quick?term=CA06g19860
CA01g09200	106.257	-1.48181	38.8441	0.786119	Root%2C flower%2C group 2%2C putative [Theobroma cacao]	https://solgenomics.net/search/quick?term=CA01g09200	https://solgenomics.net/search/quick?term=CA01g09200
CA06g19450	1815.4	-1.48125	2102.22	-0.77099	MYB transcription factor	https://solgenomics.net/search/quick?term=CA06g19450	https://solgenomics.net/search/quick?term=CA06g19450
CA03g16810	100.864	-1.47975	113.687	0.405102	Peroxidase 66%2C putative	https://solgenomics.net/search/quick?term=CA03g16810	https://solgenomics.net/search/quick?term=CA03g16810
CA02g22680	608.12	-1.47953	307.078	0.165809	Unknown protein	https://solgenomics.net/search/quick?term=CA02g22680	https://solgenomics.net/search/quick?term=CA02g22680
CA04g20120	399.624	-1.47946	133.812	-0.642555	Geranylgeranyl pyrophosphate synthase	https://solgenomics.net/search/quick?term=CA04g20120	https://solgenomics.net/search/quick?term=CA04g20120
CA12g02600	2197.61	-1.47918	2178.65	-0.270622	NTA15 protein	https://solgenomics.net/search/quick?term=CA12g02600	https://solgenomics.net/search/quick?term=CA12g02600
CA03g34530	36.1122	-1.47832	79.1121	-1.1818	PREDICTED: auxin-induced protein AUX22-like [Solanum tuberosum]	https://solgenomics.net/search/quick?term=CA03g34530	https://solgenomics.net/search/quick?term=CA03g34530
CA01g10470	511.978	-1.47769	553.169	-0.732833	MADS-box transcription factor PFSOC1	https://solgenomics.net/search/quick?term=CA01g10470	https://solgenomics.net/search/quick?term=CA01g10470
CA07g18560	149.435	-1.47688	57.6442	1.21296	Major facilitator superfamily	https://solgenomics.net/search/quick?term=CA07g18560	https://solgenomics.net/search/quick?term=CA07g18560
CA12g08830	1306.79	-1.47446	781.352	0.331302	PREDICTED: UDP-galactose transporter 2-like isoform X1 [Solanum tuberosum]	https://solgenomics.net/search/quick?term=CA12g08830	https://solgenomics.net/search/quick?term=CA12g08830
CA08g08320	476.194	-1.47258	427.792	-0.788482	Alpha/beta-Hydrolases superfamily protein [Theobroma cacao]	https://solgenomics.net/search/quick?term=CA08g08320	https://solgenomics.net/search/quick?term=CA08g08320
CA05g02040	130.801	-1.47216	57.7701	-1.19211	PREDICTED: LRR receptor-like serine/threonine-protein kinase FLS2-like [Solanum lycopersicum]	https://solgenomics.net/search/quick?term=CA05g02040	https://solgenomics.net/search/quick?term=CA05g02040
CA11g06480	874.583	-1.4721	459.425	0.850967	UPF0392 protein RCOM_0530710 [Theobroma cacao]	https://solgenomics.net/search/quick?term=CA11g06480	https://solgenomics.net/search/quick?term=CA11g06480
CA08g12620	1613	-1.47047	615.237	-0.0646434	Protein phosphatase 2c%2C putative	https://solgenomics.net/search/quick?term=CA08g12620	https://solgenomics.net/search/quick?term=CA08g12620
CA07g19070	4853.72	-1.46905	7206.25	0.716359	PREDICTED: protein translation factor SUI1 homolog [Solanum tuberosum]	https://solgenomics.net/search/quick?term=CA07g19070	https://solgenomics.net/search/quick?term=CA07g19070
CA10g15040	1453.11	-1.4674	618.494	0.409096	Nucleic acid binding protein%2C putative	https://solgenomics.net/search/quick?term=CA10g15040	https://solgenomics.net/search/quick?term=CA10g15040
CA01g29520	608.214	-1.4667	268.363	0.369983	CBL-interacting protein kinase	https://solgenomics.net/search/quick?term=CA01g29520	https://solgenomics.net/search/quick?term=CA01g29520
CA05g00420	127.377	-1.46559	272.077	0.672451	Glucan endo-1%2C3-beta-D-glucosidase (Precursor)	https://solgenomics.net/search/quick?term=CA05g00420	https://solgenomics.net/search/quick?term=CA05g00420
CA06g17750	4787.73	-1.46465	3332.77	-0.642081	Tyrosine kinase family protein isoform 1 [Theobroma cacao]	https://solgenomics.net/search/quick?term=CA06g17750	https://solgenomics.net/search/quick?term=CA06g17750
CA07g19020	853.072	-1.46461	461.016	1.97152	Detected protein of unknown function	https://solgenomics.net/search/quick?term=CA07g19020	https://solgenomics.net/search/quick?term=CA07g19020
CA10g10590	1535.1	-1.46435	1250.27	-0.334139	Ribosomal protein S6 kinase%2C putative	https://solgenomics.net/search/quick?term=CA10g10590	https://solgenomics.net/search/quick?term=CA10g10590
CA10g16050	66.0492	-1.46344	41.0554	-0.094286	PREDICTED: glucuronoxylan 4-O-methyltransferase 3-like [Solanum tuberosum]	https://solgenomics.net/search/quick?term=CA10g16050	https://solgenomics.net/search/quick?term=CA10g16050
CA09g12310	1219.13	-1.46308	726.123	-0.145875	Catalytic%2C putative	https://solgenomics.net/search/quick?term=CA09g12310	https://solgenomics.net/search/quick?term=CA09g12310
CA03g21330	68.5036	-1.46218	58.3832	0.079446	Detected protein of unknown function	https://solgenomics.net/search/quick?term=CA03g21330	https://solgenomics.net/search/quick?term=CA03g21330
CA01g32810	270.668	-1.45956	425.699	1.32995	Acyltransferase 2 (Fragment)	https://solgenomics.net/search/quick?term=CA01g32810	https://solgenomics.net/search/quick?term=CA01g32810
CA03g25730	2007.73	-1.45953	1162.73	-0.412818	PREDICTED: high mobility group nucleosome-binding domain-containing protein 5-like [Solanum tuberosum]	https://solgenomics.net/search/quick?term=CA03g25730	https://solgenomics.net/search/quick?term=CA03g25730
CA01g33600	826.136	-1.45945	473.4	0.829967	Type I inositol polyphosphate 5-phosphatase%2C putative	https://solgenomics.net/search/quick?term=CA01g33600	https://solgenomics.net/search/quick?term=CA01g33600
CA06g12020	1529.35	-1.45695	1342.47	-0.781593	PREDICTED: nitrate transporter 1.1-like [Solanum lycopersicum]	https://solgenomics.net/search/quick?term=CA06g12020	https://solgenomics.net/search/quick?term=CA06g12020
CA11g18780	1707.49	-1.45654	2522.93	-0.233117	Ripening-related protein grip22	https://solgenomics.net/search/quick?term=CA11g18780	https://solgenomics.net/search/quick?term=CA11g18780
CA07g18190	133.771	-1.45653	65.7295	-0.645062	Fiber expressed protein	https://solgenomics.net/search/quick?term=CA07g18190	https://solgenomics.net/search/quick?term=CA07g18190
CA10g16250	770.718	-1.45619	740.862	-1.4752	PREDICTED: glucomannan 4-beta-mannosyltransferase 9-like [Solanum tuberosum]	https://solgenomics.net/search/quick?term=CA10g16250	https://solgenomics.net/search/quick?term=CA10g16250
CA04g21880	649.031	-1.45479	7161.28	-0.743179	PREDICTED: chaperone protein dnaJ 11%2C chloroplastic-like [Vitis vinifera]	https://solgenomics.net/search/quick?term=CA04g21880	https://solgenomics.net/search/quick?term=CA04g21880
CA06g19030	442.442	-1.4537	117.866	0.0365696	PREDICTED: protein PHYTOCHROME KINASE SUBSTRATE 3-like [Solanum lycopersicum]	https://solgenomics.net/search/quick?term=CA06g19030	https://solgenomics.net/search/quick?term=CA06g19030
CA06g11310	1821.94	-1.45139	1758.74	0.253022	Nam-like protein 10	https://solgenomics.net/search/quick?term=CA06g11310	https://solgenomics.net/search/quick?term=CA06g11310
CA11g00100	510.68	-1.44947	342.727	-0.279418	Detected protein of unknown function	https://solgenomics.net/search/quick?term=CA11g00100	https://solgenomics.net/search/quick?term=CA11g00100
CA08g13930	259.913	-1.44715	195.013	-1.01674	Detected protein of unknown function	https://solgenomics.net/search/quick?term=CA08g13930	https://solgenomics.net/search/quick?term=CA08g13930
CA02g20680	349.724	-1.44698	246.582	-1.10295	Unknown protein	https://solgenomics.net/search/quick?term=CA02g20680	https://solgenomics.net/search/quick?term=CA02g20680
CA10g21590	2290.27	-1.44553	356.483	-0.318826	Detected protein of unknown function	https://solgenomics.net/search/quick?term=CA10g21590	https://solgenomics.net/search/quick?term=CA10g21590
CA03g07650	34.6583	-1.44504	107.921	1.64147	PREDICTED: G-type lectin S-receptor-like serine/threonine-protein kinase RLK1-like [Vitis vinifera]	https://solgenomics.net/search/quick?term=CA03g07650	https://solgenomics.net/search/quick?term=CA03g07650
CA06g25190	4303.53	-1.44371	2701.93	-0.0106791	Tetratricopeptide repeat-like superfamily protein [Theobroma cacao]	https://solgenomics.net/search/quick?term=CA06g25190	https://solgenomics.net/search/quick?term=CA06g25190
CA06g24250	427.294	-1.44142	284.954	0.326505	PREDICTED: exocyst complex component 7-like [Solanum tuberosum]	https://solgenomics.net/search/quick?term=CA06g24250	https://solgenomics.net/search/quick?term=CA06g24250
CA06g07710	6426.89	-1.4411	11319.5	-0.521582	Omega-3 fatty acid desaturase	https://solgenomics.net/search/quick?term=CA06g07710	https://solgenomics.net/search/quick?term=CA06g07710
CA08g13550	5164.08	-1.44062	6021.92	0.946306	Glutathione S-transferase	https://solgenomics.net/search/quick?term=CA08g13550	https://solgenomics.net/search/quick?term=CA08g13550
CA11g00540	2089.2	-1.43958	3816.39	-1.13428	Detected protein of unknown function	https://solgenomics.net/search/quick?term=CA11g00540	https://solgenomics.net/search/quick?term=CA11g00540
CA11g13900	180.92	-1.43842	110.069	0.481705	Receptor-like cytoplasmic protein kinase 1	https://solgenomics.net/search/quick?term=CA11g13900	https://solgenomics.net/search/quick?term=CA11g13900
CA01g21450	148.528	-1.43724	182.199	1.78289	Cytokinin oxidase	https://solgenomics.net/search/quick?term=CA01g21450	https://solgenomics.net/search/quick?term=CA01g21450
CA08g07420	535.802	-1.43508	188.025	0.129252	PREDICTED: E3 ubiquitin-protein ligase At3g02290-like isoform X1 [Solanum tuberosum]	https://solgenomics.net/search/quick?term=CA08g07420	https://solgenomics.net/search/quick?term=CA08g07420
CA03g17020	328.182	-1.43416	209.003	0.120511	PREDICTED: endoplasmic oxidoreductin-1-like [Solanum lycopersicum]	https://solgenomics.net/search/quick?term=CA03g17020	https://solgenomics.net/search/quick?term=CA03g17020
CA03g26530	328.182	-1.43416	312.829	1.25066	Detected protein of unknown function	https://solgenomics.net/search/quick?term=CA03g26530	https://solgenomics.net/search/quick?term=CA03g26530
CA04g20880	3288.96	-1.43412	1998.53	-0.391515	Adenosine kinase%2C putative	https://solgenomics.net/search/quick?term=CA04g20880	https://solgenomics.net/search/quick?term=CA04g20880
CA04g03970	36.628	-1.43315	103.745	1.2485	PREDICTED: LRR receptor-like serine/threonine-protein kinase GSO1-like [Solanum lycopersicum]	https://solgenomics.net/search/quick?term=CA04g03970	https://solgenomics.net/search/quick?term=CA04g03970
CA09g06880	1209.27	-1.43275	507.163	0.212016	Xyloglucan galactosyltransferase	https://solgenomics.net/search/quick?term=CA09g06880	https://solgenomics.net/search/quick?term=CA09g06880
CA01g00830	1026.67	-1.43234	1363.91	-0.643991	3-oxoacyl-[acyl-carrier-protein] synthase	https://solgenomics.net/search/quick?term=CA01g00830	https://solgenomics.net/search/quick?term=CA01g00830
CA11g00680	248.673	-1.43182	91.1038	0.226494	Receptor-like protein kinase	https://solgenomics.net/search/quick?term=CA11g00680	https://solgenomics.net/search/quick?term=CA11g00680
CA10g05640	967.317	-1.42931	381.983	-0.563265	Detected protein of unknown function	https://solgenomics.net/search/quick?term=CA10g05640	https://solgenomics.net/search/quick?term=CA10g05640
CA04g01690	70.9892	-1.42848	107.233	0.40193	Cysteine protease	https://solgenomics.net/search/quick?term=CA04g01690	https://solgenomics.net/search/quick?term=CA04g01690
CA06g18240	446.022	-1.42712	185.906	-0.522964	Detected protein of unknown function	https://solgenomics.net/search/quick?term=CA06g18240	https://solgenomics.net/search/quick?term=CA06g18240
CA10g06880	276.671	-1.42596	194.01	-0.538653	Detected protein of unknown function	https://solgenomics.net/search/quick?term=CA10g06880	https://solgenomics.net/search/quick?term=CA10g06880
CA02g16830	670.37	-1.42546	484.884	1.21399	External NADH-ubiquinone oxidoreductase	https://solgenomics.net/search/quick?term=CA02g16830	https://solgenomics.net/search/quick?term=CA02g16830
CA06g20930	183.405	-1.42474	53.7771	-0.304313	Protein binding protein%2C putative	https://solgenomics.net/search/quick?term=CA06g20930	https://solgenomics.net/search/quick?term=CA06g20930
CA07g18470	1720.42	-1.42449	688.202	0.394456	Serine/threonine-protein kinase	https://solgenomics.net/search/quick?term=CA07g18470	https://solgenomics.net/search/quick?term=CA07g18470
CA07g02400	166.225	-1.42441	59.8105	1.03549	Receptor-like kinase CHRK1	https://solgenomics.net/search/quick?term=CA07g02400	https://solgenomics.net/search/quick?term=CA07g02400
CA03g02700	259.006	-1.42392	84.2983	0.108735	PREDICTED: putative uncharacterized hydrolase YOR131C-like [Fragaria vesca] subsp. vesca	https://solgenomics.net/search/quick?term=CA03g02700	https://solgenomics.net/search/quick?term=CA03g02700
CA02g24200	547.167	-1.42376	174.567	0.125357	PREDICTED: U-box domain-containing protein 4-like isoform X1 [Solanum tuberosum]	https://solgenomics.net/search/quick?term=CA02g24200	https://solgenomics.net/search/quick?term=CA02g24200
CA04g20570	2685.07	-1.42333	2762.53	-0.522063	2-hydroxyacid dehydrogenase%2C putative	https://solgenomics.net/search/quick?term=CA04g20570	https://solgenomics.net/search/quick?term=CA04g20570
CA10g16560	119.592	-1.42331	3.58453	-0.299666	Flavonoid 3-glucosyl transferase	https://solgenomics.net/search/quick?term=CA10g16560	https://solgenomics.net/search/quick?term=CA10g16560
CA02g13810	1860.38	-1.42206	1247.99	0.187707	Putative serine-threonine kinase	https://solgenomics.net/search/quick?term=CA02g13810	https://solgenomics.net/search/quick?term=CA02g13810
CA08g08660	555.531	-1.42107	298.959	0.639037	SAUR-like auxin-responsive protein family [Theobroma cacao]	https://solgenomics.net/search/quick?term=CA08g08660	https://solgenomics.net/search/quick?term=CA08g08660
CA04g18010	189.799	-1.41962	147.363	0.662399	PREDICTED: inactive serine/threonine-protein kinase At1g67470-like [Solanum tuberosum]	https://solgenomics.net/search/quick?term=CA04g18010	https://solgenomics.net/search/quick?term=CA04g18010
CA03g29570	1516.8	-1.41871	1274.28	-0.545315	DNA binding protein%2C putative	https://solgenomics.net/search/quick?term=CA03g29570	https://solgenomics.net/search/quick?term=CA03g29570
CA03g29780	493.234	-1.41279	252.723	-0.48684	Kinase%2C putative	https://solgenomics.net/search/quick?term=CA03g29780	https://solgenomics.net/search/quick?term=CA03g29780
CA01g34640	855.573	-1.41241	459.163	-0.136873	WD-repeat protein%2C putative	https://solgenomics.net/search/quick?term=CA01g34640	https://solgenomics.net/search/quick?term=CA01g34640
CA02g14460	38.1132	-1.41111	197.141	1.68119	Caffeoyl-CoA O-methyltransferase	https://solgenomics.net/search/quick?term=CA02g14460	https://solgenomics.net/search/quick?term=CA02g14460
CA03g32770	996.019	-1.4101	532.437	-0.352465	PREDICTED: calcium-binding allergen Ole e 8-like [Solanum lycopersicum]	https://solgenomics.net/search/quick?term=CA03g32770	https://solgenomics.net/search/quick?term=CA03g32770
CA01g19680	1812.54	-1.40955	1146.05	0.17353	DNA-damage-inducible protein f%2C putative	https://solgenomics.net/search/quick?term=CA01g19680	https://solgenomics.net/search/quick?term=CA01g19680
CA11g11640	2359.5	-1.4095	2161.66	-0.65609	PREDICTED: homeobox protein caupolican-like [Solanum tuberosum]	https://solgenomics.net/search/quick?term=CA11g11640	https://solgenomics.net/search/quick?term=CA11g11640
CA10g12730	390.15	-1.40856	112.932	-0.799424	Tyrosine-specific transport protein%2C putative	https://solgenomics.net/search/quick?term=CA10g12730	https://solgenomics.net/search/quick?term=CA10g12730
CA06g16990	182.952	-1.40849	50.2917	-0.332983	Acyl-protein thioesterase%2C putative	https://solgenomics.net/search/quick?term=CA06g16990	https://solgenomics.net/search/quick?term=CA06g16990
CA02g20040	1660.85	-1.40807	942.163	0.320431	Aromatic and neutral amino acid transporter (Fragment)	https://solgenomics.net/search/quick?term=CA02g20040	https://solgenomics.net/search/quick?term=CA02g20040
CA05g16560	4185.69	-1.40559	2078.88	-0.456739	Dihydrolipoyl dehydrogenase	https://solgenomics.net/search/quick?term=CA05g16560	https://solgenomics.net/search/quick?term=CA05g16560
CA02g25720	224.707	-1.40095	1334.34	1.26995	Patatin-like protein 3	https://solgenomics.net/search/quick?term=CA02g25720	https://solgenomics.net/search/quick?term=CA02g25720
CA12g08130	64.1419	-1.40079	60.9313	1.3412	Spotted leaf protein%2C putative	https://solgenomics.net/search/quick?term=CA12g08130	https://solgenomics.net/search/quick?term=CA12g08130
CA01g12310	463.844	-1.40077	587.747	0.0509873	Aluminum-activated citrate transporter	https://solgenomics.net/search/quick?term=CA01g12310	https://solgenomics.net/search/quick?term=CA01g12310
CA12g15790	83.2922	-1.39993	255.807	1.77611	Amino acid transporter%2C putative	https://solgenomics.net/search/quick?term=CA12g15790	https://solgenomics.net/search/quick?term=CA12g15790
CA05g16710	2362.24	-1.39964	1915.59	-0.226461	CBL-interacting serine/threonine-protein kinase%2C putative	https://solgenomics.net/search/quick?term=CA05g16710	https://solgenomics.net/search/quick?term=CA05g16710
CA10g01640	649.469	-1.39931	439.237	0.990094	Mitochondrial chaperone BCS1	https://solgenomics.net/search/quick?term=CA10g01640	https://solgenomics.net/search/quick?term=CA10g01640
CA07g04930	1771.52	-1.39916	3062.63	-1.73452	PREDICTED: splicing factor%2C arginine/serine-rich 15-like [Solanum tuberosum]	https://solgenomics.net/search/quick?term=CA07g04930	https://solgenomics.net/search/quick?term=CA07g04930
CA06g24210	1407.18	-1.39803	758.696	-0.421156	Bipolar kinesin KRP-130%2C putative	https://solgenomics.net/search/quick?term=CA06g24210	https://solgenomics.net/search/quick?term=CA06g24210
CA01g06290	1621.77	-1.39799	329.014	-0.0399698	Glycerolipase A1	https://solgenomics.net/search/quick?term=CA01g06290	https://solgenomics.net/search/quick?term=CA01g06290
CA03g11810	467.299	-1.39771	159.823	0.036088	Unknown protein	https://solgenomics.net/search/quick?term=CA03g11810	https://solgenomics.net/search/quick?term=CA03g11810
CA02g05520	588.109	-1.39624	261.1	-0.317004	Monoglyceride lipase	https://solgenomics.net/search/quick?term=CA02g05520	https://solgenomics.net/search/quick?term=CA02g05520
CA11g04810	930.876	-1.39611	2124.75	1.24083	PREDICTED: probable mitochondrial chaperone BCS1-A-like [Solanum tuberosum]	https://solgenomics.net/search/quick?term=CA11g04810	https://solgenomics.net/search/quick?term=CA11g04810
CA09g01490	1022.72	-1.39504	370.869	-0.734021	PREDICTED: glucomannan 4-beta-mannosyltransferase 9-like [Solanum tuberosum]	https://solgenomics.net/search/quick?term=CA09g01490	https://solgenomics.net/search/quick?term=CA09g01490
CA06g23240	280.22	-1.39373	312.3	1.36132	Mannan synthase	https://solgenomics.net/search/quick?term=CA06g23240	https://solgenomics.net/search/quick?term=CA06g23240
CA10g01320	935.816	-1.39354	666.929	0.281618	Ethylene response factor ERF4	https://solgenomics.net/search/quick?term=CA10g01320	https://solgenomics.net/search/quick?term=CA10g01320
CA06g16770	320.49	-1.3933	91.8519	0.0636953	PREDICTED: auxin-induced protein AUX22-like [Solanum tuberosum]	https://solgenomics.net/search/quick?term=CA06g16770	https://solgenomics.net/search/quick?term=CA06g16770
CA03g22870	2305.46	-1.39308	2950.8	0.490874	Detected protein of unknown function	https://solgenomics.net/search/quick?term=CA03g22870	https://solgenomics.net/search/quick?term=CA03g22870
CA01g21380	633.804	-1.39293	750.243	1.55508	Putative esterase	https://solgenomics.net/search/quick?term=CA01g21380	https://solgenomics.net/search/quick?term=CA01g21380
CA08g06220	6243.49	-1.39292	7797.01	0.343426	Detected protein of unknown function	https://solgenomics.net/search/quick?term=CA08g06220	https://solgenomics.net/search/quick?term=CA08g06220
CA10g18210	1734.34	-1.39226	1135.25	0.0388846	Tropinone reductase I	https://solgenomics.net/search/quick?term=CA10g18210	https://solgenomics.net/search/quick?term=CA10g18210
CA10g16230	1550.27	-1.38797	960.789	0.304583	Cytochrome P450	https://solgenomics.net/search/quick?term=CA10g16230	https://solgenomics.net/search/quick?term=CA10g16230
CA08g18750	1947.09	-1.38778	1431.42	0.285268	uncharacterized LOC102580903 [Solanum tuberosum]	https://solgenomics.net/search/quick?term=CA08g18750	https://solgenomics.net/search/quick?term=CA08g18750
CA02g22180	299.886	-1.38757	215.409	0.742896	PREDICTED: dolichyldiphosphatase-like [Solanum tuberosum]	https://solgenomics.net/search/quick?term=CA02g22180	https://solgenomics.net/search/quick?term=CA02g22180
CA02g27130	143.713	-1.38674	99.9554	-0.00607056	COBRA-like protein	https://solgenomics.net/search/quick?term=CA02g27130	https://solgenomics.net/search/quick?term=CA02g27130
CA05g09940	698.196	-1.38596	471.071	-0.120987	Putative cyclic nucleotide-dependent hybrid protein phosphatase 2C/protein kinase isoform A variant 1	https://solgenomics.net/search/quick?term=CA05g09940	https://solgenomics.net/search/quick?term=CA05g09940
CA05g16570	1058.69	-1.38549	459.323	0.287498	PREDICTED: probable protein phosphatase 2C 49-like [Solanum tuberosum]	https://solgenomics.net/search/quick?term=CA05g16570	https://solgenomics.net/search/quick?term=CA05g16570
CA04g12360	1817.01	-1.38491	665.493	0.632637	ATP binding protein%2C putative	https://solgenomics.net/search/quick?term=CA04g12360	https://solgenomics.net/search/quick?term=CA04g12360
CA08g07630	2699.6	-1.38434	669.713	-0.471601	MYB	https://solgenomics.net/search/quick?term=CA08g07630	https://solgenomics.net/search/quick?term=CA08g07630
CA02g09690	2853.83	-1.38386	4049.89	-0.394601	Allantoate amidohydrolase	https://solgenomics.net/search/quick?term=CA02g09690	https://solgenomics.net/search/quick?term=CA02g09690
CA12g13130	413.365	-1.38153	68.8303	-0.703821	Detected protein of unknown function	https://solgenomics.net/search/quick?term=CA12g13130	https://solgenomics.net/search/quick?term=CA12g13130
CA08g11280	79.384	-1.38148	39.5711	-0.115223	Detected protein of unknown function	https://solgenomics.net/search/quick?term=CA08g11280	https://solgenomics.net/search/quick?term=CA08g11280
CA03g19540	335.763	-1.38136	293.623	1.04877	Membrane located receptor-like protein	https://solgenomics.net/search/quick?term=CA03g19540	https://solgenomics.net/search/quick?term=CA03g19540
CA05g04830	86.2624	-1.37921	187.565	1.61902	PREDICTED: multiprotein-bridging factor 1c-like [Cucumis sativus]	https://solgenomics.net/search/quick?term=CA05g04830	https://solgenomics.net/search/quick?term=CA05g04830
CA03g10560	50.9008	-1.37899	129.184	-1.0633	Alcohol dehydrogenase	https://solgenomics.net/search/quick?term=CA03g10560	https://solgenomics.net/search/quick?term=CA03g10560
CA04g10190	184.499	-1.37663	60.5165	-0.0451058	Cytokinin-regulated kinase 1	https://solgenomics.net/search/quick?term=CA04g10190	https://solgenomics.net/search/quick?term=CA04g10190
CA06g10050	308.281	-1.37563	286.505	0.312982	Protein phosphatase 2C	https://solgenomics.net/search/quick?term=CA06g10050	https://solgenomics.net/search/quick?term=CA06g10050
CA11g02180	12910.3	-1.37509	14075.6	0.148268	S-adenosylmethionine decarboxylase proenzyme (Fragment)	https://solgenomics.net/search/quick?term=CA11g02180	https://solgenomics.net/search/quick?term=CA11g02180
CA01g27080	34.2049	-1.37499	95.0251	1.47547	PREDICTED: protein ECERIFERUM 1-like isoform X1 [Solanum tuberosum]	https://solgenomics.net/search/quick?term=CA01g27080	https://solgenomics.net/search/quick?term=CA01g27080
CA04g05530	322.038	-1.37471	62.2982	-0.294898	PREDICTED: ubiquitin-conjugating enzyme E2 5A-like [Solanum tuberosum]	https://solgenomics.net/search/quick?term=CA04g05530	https://solgenomics.net/search/quick?term=CA04g05530
CA01g04810	814.223	-1.37379	454.606	0.323198	Trehalose-6-phosphate synthase%2C putative	https://solgenomics.net/search/quick?term=CA01g04810	https://solgenomics.net/search/quick?term=CA01g04810
CA09g14030	2394.93	-1.37313	1912.92	1.33766	Phenazine biosynthesis protein%2C putative	https://solgenomics.net/search/quick?term=CA09g14030	https://solgenomics.net/search/quick?term=CA09g14030
CA05g03640	559.298	-1.3727	299.317	0.0045266	Desacetoxyvindoline 4-hydroxylase%2C putative	https://solgenomics.net/search/quick?term=CA05g03640	https://solgenomics.net/search/quick?term=CA05g03640
CA12g19270	4608.48	-1.36982	15339.2	-0.769871	CONSTANS	https://solgenomics.net/search/quick?term=CA12g19270	https://solgenomics.net/search/quick?term=CA12g19270
CA03g30480	1797.75	-1.36723	1033.58	-1.03063	Ribulose bisphosphate carboxylase/oxygenase activase%2C chloroplast%2C putative	https://solgenomics.net/search/quick?term=CA03g30480	https://solgenomics.net/search/quick?term=CA03g30480
CA03g20680	616.327	-1.36634	409.734	-0.489472	Guanosine-3'%2C5'-bis(Diphosphate) 3'-pyrophosphohydrolase isoform 1 [Theobroma cacao]	https://solgenomics.net/search/quick?term=CA03g20680	https://solgenomics.net/search/quick?term=CA03g20680
CA04g00130	391.338	-1.36601	163.065	0.332418	Detected protein of unknown function	https://solgenomics.net/search/quick?term=CA04g00130	https://solgenomics.net/search/quick?term=CA04g00130
CA02g26240	1364.5	-1.3658	622.087	-0.103497	LIM domain containing protein-like	https://solgenomics.net/search/quick?term=CA02g26240	https://solgenomics.net/search/quick?term=CA02g26240
CA05g00620	105.929	-1.36469	66.628	0.695183	PREDICTED: zeatin O-glucosyltransferase-like [Solanum tuberosum]	https://solgenomics.net/search/quick?term=CA05g00620	https://solgenomics.net/search/quick?term=CA05g00620
CA03g20390	576.056	-1.36468	239.9	-0.00849884	Detected protein of unknown function	https://solgenomics.net/search/quick?term=CA03g20390	https://solgenomics.net/search/quick?term=CA03g20390
CA09g08710	126.564	-1.3627	58.296	-0.306257	PREDICTED: protein TPX2-like [Solanum tuberosum]	https://solgenomics.net/search/quick?term=CA09g08710	https://solgenomics.net/search/quick?term=CA09g08710
CA03g31720	603.601	-1.35998	442.803	-0.161954	PREDICTED: DCC family protein At1g52590%2C chloroplastic-like [Solanum lycopersicum]	https://solgenomics.net/search/quick?term=CA03g31720	https://solgenomics.net/search/quick?term=CA03g31720
CA03g36090	96.1111	-1.35911	424.161	-1.54104	DNA binding protein%2C putative	https://solgenomics.net/search/quick?term=CA03g36090	https://solgenomics.net/search/quick?term=CA03g36090
CA01g04850	98.0809	-1.35555	9.17015	-0.468795	Detected protein of unknown function	https://solgenomics.net/search/quick?term=CA01g04850	https://solgenomics.net/search/quick?term=CA01g04850
CA06g06310	1040.92	-1.35422	795.505	-0.810611	Acid phosphatase	https://solgenomics.net/search/quick?term=CA06g06310	https://solgenomics.net/search/quick?term=CA06g06310
CA12g10710	130.019	-1.35322	17.2737	-0.57463	Detected protein of unknown function	https://solgenomics.net/search/quick?term=CA12g10710	https://solgenomics.net/search/quick?term=CA12g10710
CA07g17680	2263.34	-1.35305	1608.13	-0.306845	Ubiquitin ligase protein cop1%2C putative	https://solgenomics.net/search/quick?term=CA07g17680	https://solgenomics.net/search/quick?term=CA07g17680
CA08g15790	1664.43	-1.35243	821.295	0.360526	Detected protein of unknown function	https://solgenomics.net/search/quick?term=CA08g15790	https://solgenomics.net/search/quick?term=CA08g15790
CA04g20180	141.321	-1.35192	156.539	-0.655085	UDP-glycosyltransferase 1	https://solgenomics.net/search/quick?term=CA04g20180	https://solgenomics.net/search/quick?term=CA04g20180
CA03g07830	2951.74	-1.35169	2978.6	-0.977674	Germin-like protein 6	https://solgenomics.net/search/quick?term=CA03g07830	https://solgenomics.net/search/quick?term=CA03g07830
CA01g01590	496.063	-1.35145	471.477	-0.0341712	NADPH oxidase	https://solgenomics.net/search/quick?term=CA01g01590	https://solgenomics.net/search/quick?term=CA01g01590
CA09g03540	482.306	-1.35139	88.3967	1.0167	Detected protein of confused Function	https://solgenomics.net/search/quick?term=CA09g03540	https://solgenomics.net/search/quick?term=CA09g03540
CA09g17970	514.244	-1.35118	182.532	-0.745432	Vacuolar H+-translocating inorganic pyrophosphatase	https://solgenomics.net/search/quick?term=CA09g17970	https://solgenomics.net/search/quick?term=CA09g17970
CA03g34430	60.7495	-1.34828	45.1989	0.861851	Detected protein of unknown function	https://solgenomics.net/search/quick?term=CA03g34430	https://solgenomics.net/search/quick?term=CA03g34430
CA07g13760	948.619	-1.34819	928.155	-0.0877914	zinc finger family protein [Populus trichocarpa]	https://solgenomics.net/search/quick?term=CA07g13760	https://solgenomics.net/search/quick?term=CA07g13760
CA06g27490	613.028	-1.34776	35.7011	-0.293385	Unknown protein	https://solgenomics.net/search/quick?term=CA06g27490	https://solgenomics.net/search/quick?term=CA06g27490
CA03g25400	1248.36	-1.34684	1063.6	-0.209564	Protein bem46%2C putative	https://solgenomics.net/search/quick?term=CA03g25400	https://solgenomics.net/search/quick?term=CA03g25400
CA02g08690	318.223	-1.34576	1208.27	-0.457935	Os05g0591900 protein	https://solgenomics.net/search/quick?term=CA02g08690	https://solgenomics.net/search/quick?term=CA02g08690
CA04g18850	452.369	-1.34526	193.806	0.530252	UDP-glycosyltransferase 1	https://solgenomics.net/search/quick?term=CA04g18850	https://solgenomics.net/search/quick?term=CA04g18850
CA09g16080	105.96	-1.34254	81.516	0.314444	NBS-coding resistance gene analog (Fragment)	https://solgenomics.net/search/quick?term=CA09g16080	https://solgenomics.net/search/quick?term=CA09g16080
CA11g10750	117.262	-1.34191	43.4742	0.00243161	Transcription factor%2C putative	https://solgenomics.net/search/quick?term=CA11g10750	https://solgenomics.net/search/quick?term=CA11g10750
CA04g04960	237.167	-1.33966	75.074	-0.0882749	PREDICTED: probable LRR receptor-like serine/threonine-protein kinase At3g47570-like [Solanum lycopersicum]	https://solgenomics.net/search/quick?term=CA04g04960	https://solgenomics.net/search/quick?term=CA04g04960
CA09g05230	46327.4	-1.3396	37518.7	-0.160246	Os12g0570700 [Oryza sativa] Japonica Group	https://solgenomics.net/search/quick?term=CA09g05230	https://solgenomics.net/search/quick?term=CA09g05230
CA01g17070	64.689	-1.33838	16.9762	0.0298637	Unknown protein	https://solgenomics.net/search/quick?term=CA01g17070	https://solgenomics.net/search/quick?term=CA01g17070
CA05g09430	21.4485	-1.33671	93.5858	1.15687	Cytochrome P450	https://solgenomics.net/search/quick?term=CA05g09430	https://solgenomics.net/search/quick?term=CA05g09430
CA04g17220	2366.51	-1.33661	11054.5	-0.388242	Phosphoenolpyruvate carboxykinase	https://solgenomics.net/search/quick?term=CA04g17220	https://solgenomics.net/search/quick?term=CA04g17220
CA03g22890	337.92	-1.33565	269.12	0.549355	Alpha/beta-Hydrolases superfamily protein isoform 2 [Theobroma cacao]	https://solgenomics.net/search/quick?term=CA03g22890	https://solgenomics.net/search/quick?term=CA03g22890
CA06g15760	175.26	-1.33519	98.6125	0.506191	Glutamate receptor	https://solgenomics.net/search/quick?term=CA06g15760	https://solgenomics.net/search/quick?term=CA06g15760
CA03g07290	84.8398	-1.33495	42.9995	1.11399	PREDICTED: uncharacterized N-acetyltransferase p20-like [Solanum lycopersicum]	https://solgenomics.net/search/quick?term=CA03g07290	https://solgenomics.net/search/quick?term=CA03g07290
CA01g19620	571.851	-1.33407	353.301	0.0974315	PREDICTED: histone-lysine N-methyltransferase SETD1B-like [Solanum tuberosum]	https://solgenomics.net/search/quick?term=CA01g19620	https://solgenomics.net/search/quick?term=CA01g19620
CA03g10550	37.1751	-1.33387	97.3202	-1.12663	Detected protein of confused Function	https://solgenomics.net/search/quick?term=CA03g10550	https://solgenomics.net/search/quick?term=CA03g10550
CA01g33660	77.9613	-1.33374	59.9336	0.0308808	4-coumarate-CoA ligase-like protein	https://solgenomics.net/search/quick?term=CA01g33660	https://solgenomics.net/search/quick?term=CA01g33660
CA06g13870	150.201	-1.33361	82.5496	0.287193	Detected protein of unknown function	https://solgenomics.net/search/quick?term=CA06g13870	https://solgenomics.net/search/quick?term=CA06g13870
CA02g15960	2921.94	-1.33298	1031.91	-0.134	TSJT1-like protein	https://solgenomics.net/search/quick?term=CA02g15960	https://solgenomics.net/search/quick?term=CA02g15960
CA12g06000	143.322	-1.33277	84.235	-0.876336	Pectinesterase	https://solgenomics.net/search/quick?term=CA12g06000	https://solgenomics.net/search/quick?term=CA12g06000
CA03g31090	744.36	-1.3325	679.824	-0.771637	Detected protein of unknown function	https://solgenomics.net/search/quick?term=CA03g31090	https://solgenomics.net/search/quick?term=CA03g31090
CA05g04800	75.507	-1.33112	32.7656	-0.398212	PREDICTED: zeatin O-glucosyltransferase-like [Solanum tuberosum]	https://solgenomics.net/search/quick?term=CA05g04800	https://solgenomics.net/search/quick?term=CA05g04800
CA08g16950	91.2336	-1.3305	21.33	0.288656	Protein SYM1%2C putative	https://solgenomics.net/search/quick?term=CA08g16950	https://solgenomics.net/search/quick?term=CA08g16950
CA10g01180	511.43	-1.33003	339.894	0.478845	PREDICTED: nudix hydrolase 2-like [Solanum lycopersicum]	https://solgenomics.net/search/quick?term=CA10g01180	https://solgenomics.net/search/quick?term=CA10g01180
CA11g14330	244.076	-1.32993	72.7874	-0.256992	PREDICTED: tetraspanin-3-like [Solanum lycopersicum]	https://solgenomics.net/search/quick?term=CA11g14330	https://solgenomics.net/search/quick?term=CA11g14330
CA05g16580	607.76	-1.32957	562.406	-0.0878212	PREDICTED: probable beta-1%2C3-galactosyltransferase 16-like [Solanum tuberosum]	https://solgenomics.net/search/quick?term=CA05g16580	https://solgenomics.net/search/quick?term=CA05g16580
CA06g06970	142.838	-1.32911	85.5843	0.253963	Myb-like HTH transcriptional regulator family protein%2C putative isoform 1 [Theobroma cacao]	https://solgenomics.net/search/quick?term=CA06g06970	https://solgenomics.net/search/quick?term=CA06g06970
CA07g06760	295.196	-1.32778	156.277	-1.13717	21 kDa protein%2C putative	https://solgenomics.net/search/quick?term=CA07g06760	https://solgenomics.net/search/quick?term=CA07g06760
CA03g20620	922.809	-1.32773	282.37	0.349322	Sugar transporter%2C putative	https://solgenomics.net/search/quick?term=CA03g20620	https://solgenomics.net/search/quick?term=CA03g20620
CA08g05220	778.814	-1.32692	779.822	0.37867	PREDICTED: caffeoylshikimate esterase-like [Solanum tuberosum]	https://solgenomics.net/search/quick?term=CA08g05220	https://solgenomics.net/search/quick?term=CA08g05220
CA02g06140	1439.4	-1.32503	1627.13	0.0211498	Alpha/beta hydrolase%2C putative	https://solgenomics.net/search/quick?term=CA02g06140	https://solgenomics.net/search/quick?term=CA02g06140
CA03g06990	654.486	-1.32492	1037.79	-0.0577164	PREDICTED: 1%2C2-dihydroxy-3-keto-5-methylthiopentene dioxygenase 1-like [Solanum tuberosum]	https://solgenomics.net/search/quick?term=CA03g06990	https://solgenomics.net/search/quick?term=CA03g06990
CA08g10070	1942.2	-1.32485	1401.17	0.304456	PREDICTED: protein WVD2-like 1-like [Solanum tuberosum]	https://solgenomics.net/search/quick?term=CA08g10070	https://solgenomics.net/search/quick?term=CA08g10070
CA07g01900	245.077	-1.32428	187.709	-0.452022	Purine transporter%2C putative	https://solgenomics.net/search/quick?term=CA07g01900	https://solgenomics.net/search/quick?term=CA07g01900
CA03g05330	204.775	-1.32398	125.88	0.51718	Detected protein of unknown function	https://solgenomics.net/search/quick?term=CA03g05330	https://solgenomics.net/search/quick?term=CA03g05330
CA11g19210	88.2946	-1.3224	58.4402	-0.890675	Detected protein of unknown function	https://solgenomics.net/search/quick?term=CA11g19210	https://solgenomics.net/search/quick?term=CA11g19210
CA02g13470	2549.27	-1.32235	2321.82	-0.0789746	UOS1	https://solgenomics.net/search/quick?term=CA02g13470	https://solgenomics.net/search/quick?term=CA02g13470
CA07g06210	523.279	-1.32162	279.33	-0.235555	PREDICTED: MLP-like protein 34-like [Solanum tuberosum]	https://solgenomics.net/search/quick?term=CA07g06210	https://solgenomics.net/search/quick?term=CA07g06210
CA01g20280	1680.3	-1.32154	931.052	0.553405	Carotenoid cleavage dioxygenase 1	https://solgenomics.net/search/quick?term=CA01g20280	https://solgenomics.net/search/quick?term=CA01g20280
CA02g09080	119.263	-1.31934	102.759	0.109498	Detected protein of unknown function	https://solgenomics.net/search/quick?term=CA02g09080	https://solgenomics.net/search/quick?term=CA02g09080
CA08g01230	123.687	-1.31905	125.663	-0.362185	Endoxyloglucan transferase	https://solgenomics.net/search/quick?term=CA08g01230	https://solgenomics.net/search/quick?term=CA08g01230
CA01g02770	2300.19	-1.31824	1834.31	0.578326	PREDICTED: phosphorylated carbohydrates phosphatase TM_1254-like [Solanum lycopersicum]	https://solgenomics.net/search/quick?term=CA01g02770	https://solgenomics.net/search/quick?term=CA01g02770
CA01g10870	54.3869	-1.31684	126.91	1.20245	Unknown protein	https://solgenomics.net/search/quick?term=CA01g10870	https://solgenomics.net/search/quick?term=CA01g10870
CA06g05430	947.024	-1.31633	1085.11	-0.52559	Detected protein of unknown function	https://solgenomics.net/search/quick?term=CA06g05430	https://solgenomics.net/search/quick?term=CA06g05430
CA08g10910	221.018	-1.31573	106.608	-0.0951341	PREDICTED: uncharacterized N-acetyltransferase p20-like [Solanum lycopersicum]	https://solgenomics.net/search/quick?term=CA08g10910	https://solgenomics.net/search/quick?term=CA08g10910
CA01g01290	313.924	-1.31465	179.233	-0.653333	Detected protein of unknown function	https://solgenomics.net/search/quick?term=CA01g01290	https://solgenomics.net/search/quick?term=CA01g01290
CA06g25700	238.23	-1.31317	112.911	-1.04696	UDP-glucosyltransferase%2C putative	https://solgenomics.net/search/quick?term=CA06g25700	https://solgenomics.net/search/quick?term=CA06g25700
CA02g08170	2600.7	-1.31244	2097.88	-0.0176773	Amino acid transporter	https://solgenomics.net/search/quick?term=CA02g08170	https://solgenomics.net/search/quick?term=CA02g08170
CA11g17670	147.293	-1.31241	144.548	0.806609	Arogenate dehydratase 3	https://solgenomics.net/search/quick?term=CA11g17670	https://solgenomics.net/search/quick?term=CA11g17670
CA07g18850	60.7808	-1.31179	60.231	-0.240714	PREDICTED: probable galacturonosyltransferase 12-like [Solanum tuberosum]	https://solgenomics.net/search/quick?term=CA07g18850	https://solgenomics.net/search/quick?term=CA07g18850
CA12g04290	3548.52	-1.31061	3210.57	-0.660085	Phosphoglycolate phosphatase	https://solgenomics.net/search/quick?term=CA12g04290	https://solgenomics.net/search/quick?term=CA12g04290
CA06g23470	323.773	-1.31032	277.034	-0.523706	DNA-binding protein	https://solgenomics.net/search/quick?term=CA06g23470	https://solgenomics.net/search/quick?term=CA06g23470
CA04g02130	369.983	-1.30973	98.2968	-0.517729	PREDICTED: probable LRR receptor-like serine/threonine-protein kinase At3g47570-like [Solanum tuberosum]	https://solgenomics.net/search/quick?term=CA04g02130	https://solgenomics.net/search/quick?term=CA04g02130
CA08g00860	671.823	-1.30875	628.184	0.217887	Detected protein of unknown function	https://solgenomics.net/search/quick?term=CA08g00860	https://solgenomics.net/search/quick?term=CA08g00860
CA06g21290	111.416	-1.3083	76.8466	-1.01962	PREDICTED: syntaxin-21-like [Solanum lycopersicum]	https://solgenomics.net/search/quick?term=CA06g21290	https://solgenomics.net/search/quick?term=CA06g21290
CA11g08120	193.019	-1.3079	179.29	0.922045	F-box/kelch protein	https://solgenomics.net/search/quick?term=CA11g08120	https://solgenomics.net/search/quick?term=CA11g08120
CA07g20230	12774.5	-1.30702	3399.55	-0.716144	PREDICTED: ABC transporter C family member 3-like [Vitis vinifera]	https://solgenomics.net/search/quick?term=CA07g20230	https://solgenomics.net/search/quick?term=CA07g20230
CA06g00470	689.551	-1.30519	1708.67	0.82455	Unknown protein	https://solgenomics.net/search/quick?term=CA06g00470	https://solgenomics.net/search/quick?term=CA06g00470
CA04g09660	471.284	-1.30375	253.724	-0.485357	ATP-binding cassette transporter%2C putative	https://solgenomics.net/search/quick?term=CA04g09660	https://solgenomics.net/search/quick?term=CA04g09660
CA07g02430	60.2962	-1.30375	46.1334	0.918597	Receptor-like kinase CHRK1	https://solgenomics.net/search/quick?term=CA07g02430	https://solgenomics.net/search/quick?term=CA07g02430
CA06g24310	143.869	-1.30321	83.6641	-1.16625	Detected protein of unknown function	https://solgenomics.net/search/quick?term=CA06g24310	https://solgenomics.net/search/quick?term=CA06g24310
CA02g13140	1306.56	-1.30252	718.031	-0.186582	PREDICTED: probable LRR receptor-like serine/threonine-protein kinase At1g07650-like [Solanum tuberosum]	https://solgenomics.net/search/quick?term=CA02g13140	https://solgenomics.net/search/quick?term=CA02g13140
CA02g17970	20.4792	-1.30142	66.1864	1.44824	Pectinesterase	https://solgenomics.net/search/quick?term=CA02g17970	https://solgenomics.net/search/quick?term=CA02g17970
CA04g01290	86.3561	-1.29899	16.5916	-0.209705	PREDICTED: probable LRR receptor-like serine/threonine-protein kinase At3g47570-like [Solanum tuberosum]	https://solgenomics.net/search/quick?term=CA04g01290	https://solgenomics.net/search/quick?term=CA04g01290
CA01g10880	289.896	-1.29877	221.436	0.427527	PREDICTED: eukaryotic translation initiation factor 2 subunit 3-like isoform 2 [Solanum lycopersicum]	https://solgenomics.net/search/quick?term=CA01g10880	https://solgenomics.net/search/quick?term=CA01g10880
CA01g29370	936.909	-1.29836	584.4	-0.32125	PREDICTED: protein notum homolog [Solanum tuberosum]	https://solgenomics.net/search/quick?term=CA01g29370	https://solgenomics.net/search/quick?term=CA01g29370
CA07g21200	595.706	-1.29799	436.803	-0.396803	Detected protein of unknown function	https://solgenomics.net/search/quick?term=CA07g21200	https://solgenomics.net/search/quick?term=CA07g21200
CA08g13370	118.81	-1.29519	66.0571	0.344442	Detected protein of unknown function	https://solgenomics.net/search/quick?term=CA08g13370	https://solgenomics.net/search/quick?term=CA08g13370
CA03g18640	149.294	-1.29458	77.8232	-0.272047	PREDICTED: protein TRANSPARENT TESTA 12-like [Solanum tuberosum]	https://solgenomics.net/search/quick?term=CA03g18640	https://solgenomics.net/search/quick?term=CA03g18640
CA11g13100	1583.02	-1.29443	2353.19	-0.49165	Aluminum-activated citrate transporter	https://solgenomics.net/search/quick?term=CA11g13100	https://solgenomics.net/search/quick?term=CA11g13100
CA07g02410	75.0536	-1.29429	16.0959	0.816541	Receptor-like kinase CHRK1	https://solgenomics.net/search/quick?term=CA07g02410	https://solgenomics.net/search/quick?term=CA07g02410
CA11g00340	186.172	-1.29333	58.6807	-0.198038	Receptor-like protein kinase	https://solgenomics.net/search/quick?term=CA11g00340	https://solgenomics.net/search/quick?term=CA11g00340
CA09g14690	1816.59	-1.29331	659.168	0.772085	Gamma aminobutyrate transaminase 3%2C chloroplastic	https://solgenomics.net/search/quick?term=CA09g14690	https://solgenomics.net/search/quick?term=CA09g14690
CA01g01910	355.804	-1.29265	152.305	-0.575614	PREDICTED: endoglucanase-like [Solanum tuberosum]	https://solgenomics.net/search/quick?term=CA01g01910	https://solgenomics.net/search/quick?term=CA01g01910
CA03g35170	731.462	-1.29144	896.449	1.10085	Cytochrome P450	https://solgenomics.net/search/quick?term=CA03g35170	https://solgenomics.net/search/quick?term=CA03g35170
CA02g17470	874.065	-1.29032	266.59	0.682553	Transcription factor%2C putative	https://solgenomics.net/search/quick?term=CA02g17470	https://solgenomics.net/search/quick?term=CA02g17470
CA04g16720	120.295	-1.28883	40.5597	0.506829	Serine/threonine-protein kinase	https://solgenomics.net/search/quick?term=CA04g16720	https://solgenomics.net/search/quick?term=CA04g16720
CA05g01830	74.569	-1.28753	37.7683	-0.369359	Zinc finger protein%2C putative	https://solgenomics.net/search/quick?term=CA05g01830	https://solgenomics.net/search/quick?term=CA05g01830
CA02g22000	2500.7	-1.28744	1118.83	-0.735883	Cytochrome P450 90C1	https://solgenomics.net/search/quick?term=CA02g22000	https://solgenomics.net/search/quick?term=CA02g22000
CA02g30420	228.475	-1.28709	227.229	0.616778	Calcium-binding site%2C putative [Theobroma cacao]	https://solgenomics.net/search/quick?term=CA02g30420	https://solgenomics.net/search/quick?term=CA02g30420
CA02g25470	187.173	-1.28633	287.22	0.262319	Amino acid binding protein%2C putative	https://solgenomics.net/search/quick?term=CA02g25470	https://solgenomics.net/search/quick?term=CA02g25470
CA02g30460	336.169	-1.28501	314.316	-0.211979	Ubiquitin-protein ligase	https://solgenomics.net/search/quick?term=CA02g30460	https://solgenomics.net/search/quick?term=CA02g30460
CA11g04370	357.321	-1.28349	189.467	-0.196136	T24P13.14%2C putative	https://solgenomics.net/search/quick?term=CA11g04370	https://solgenomics.net/search/quick?term=CA11g04370
CA01g03520	1147.06	-1.28302	721.679	-0.0554043	PREDICTED: SPX domain-containing membrane protein At4g22990-like isoform X1 [Solanum tuberosum]	https://solgenomics.net/search/quick?term=CA01g03520	https://solgenomics.net/search/quick?term=CA01g03520
CA09g00850	708.92	-1.28292	280.58	0.183437	Detected protein of unknown function	https://solgenomics.net/search/quick?term=CA09g00850	https://solgenomics.net/search/quick?term=CA09g00850
CA03g25070	324.382	-1.28152	321.248	0.434252	AT3g19970/MZE19_2	https://solgenomics.net/search/quick?term=CA03g25070	https://solgenomics.net/search/quick?term=CA03g25070
CA09g14540	106.538	-1.28139	33.7211	0.359076	2-oxoglutarate-dependent dioxygenase	https://solgenomics.net/search/quick?term=CA09g14540	https://solgenomics.net/search/quick?term=CA09g14540
CA02g06320	15149.1	-1.27974	10679.7	-0.663316	1-aminocyclopropane-1-carboxylate oxidase	https://solgenomics.net/search/quick?term=CA02g06320	https://solgenomics.net/search/quick?term=CA02g06320
CA10g14410	80.4782	-1.2795	32.8858	0.135317	subtilisin inhibitor 1%2C putative [Ricinus communis]	https://solgenomics.net/search/quick?term=CA10g14410	https://solgenomics.net/search/quick?term=CA10g14410
CA03g00430	684.86	-1.27865	296.534	-1.14183	Sucrose-phosphate synthase B	https://solgenomics.net/search/quick?term=CA03g00430	https://solgenomics.net/search/quick?term=CA03g00430
CA04g15170	1548.9	-1.27841	1504.87	-1.16417	Sulfate transporter%2C putative	https://solgenomics.net/search/quick?term=CA04g15170	https://solgenomics.net/search/quick?term=CA04g15170
CA10g14650	2005.78	-1.27781	760.263	-1.21205	PREDICTED: acanthoscurrin-1-like isoform X1 [Solanum tuberosum]	https://solgenomics.net/search/quick?term=CA10g14650	https://solgenomics.net/search/quick?term=CA10g14650
CA06g10750	82.4479	-1.27706	48.1043	-0.673516	PREDICTED: uncharacterized LOC101207438 [Cucumis sativus]	https://solgenomics.net/search/quick?term=CA06g10750	https://solgenomics.net/search/quick?term=CA06g10750
CA02g12650	262.929	-1.27674	1735.83	-0.749511	Hcr9-OR2A	https://solgenomics.net/search/quick?term=CA02g12650	https://solgenomics.net/search/quick?term=CA02g12650
CA04g20500	71.63	-1.27643	140.109	-0.0840495	Detected protein of unknown function	https://solgenomics.net/search/quick?term=CA04g20500	https://solgenomics.net/search/quick?term=CA04g20500
CA05g09930	1871.57	-1.2758	1645.4	-0.162956	Protein phosphatase 2c%2C putative	https://solgenomics.net/search/quick?term=CA05g09930	https://solgenomics.net/search/quick?term=CA05g09930
CA03g30500	1643.87	-1.27557	1691.85	1.37707	4-coumarate:coenzyme A ligase	https://solgenomics.net/search/quick?term=CA03g30500	https://solgenomics.net/search/quick?term=CA03g30500
CA03g33410	1432.91	-1.2749	1806.9	-0.725291	Detected protein of unknown function	https://solgenomics.net/search/quick?term=CA03g33410	https://solgenomics.net/search/quick?term=CA03g33410
CA07g12600	84.4176	-1.27472	129.915	0.485679	Unknown protein	https://solgenomics.net/search/quick?term=CA07g12600	https://solgenomics.net/search/quick?term=CA07g12600
CA02g17450	431.624	-1.27423	184.374	0.185311	E3 ubiquitin ligase PUB14%2C putative	https://solgenomics.net/search/quick?term=CA02g17450	https://solgenomics.net/search/quick?term=CA02g17450
CA03g24460	1653.3	-1.27153	1696.76	0.221189	Acyl:coa ligase	https://solgenomics.net/search/quick?term=CA03g24460	https://solgenomics.net/search/quick?term=CA03g24460
CA01g24020	4326.83	-1.27084	6673.37	-0.564345	PREDICTED: stem-specific protein TSJT1-like isoform 1 [Fragaria vesca] subsp. vesca	https://solgenomics.net/search/quick?term=CA01g24020	https://solgenomics.net/search/quick?term=CA01g24020
CA05g13870	2581.89	-1.26998	3003.72	-0.126779	Myo-inositol-1-phosphate synthase	https://solgenomics.net/search/quick?term=CA05g13870	https://solgenomics.net/search/quick?term=CA05g13870
CA07g00990	113.932	-1.26942	114.492	-0.298023	Disease resistance protein BS2	https://solgenomics.net/search/quick?term=CA07g00990	https://solgenomics.net/search/quick?term=CA07g00990
CA07g03060	352.959	-1.26914	483.403	1.0141	PREDICTED: probable flavin-containing monooxygenase 1 [Vitis vinifera]	https://solgenomics.net/search/quick?term=CA07g03060	https://solgenomics.net/search/quick?term=CA07g03060
CA10g08770	165.083	-1.26872	76.393	0.0493994	Lactosylceramide 4-alpha-galactosyltransferase%2C putative	https://solgenomics.net/search/quick?term=CA10g08770	https://solgenomics.net/search/quick?term=CA10g08770
CA01g17280	1129.07	-1.26867	1899.82	-0.989398	Aspartokinase-homoserine dehydrogenase	https://solgenomics.net/search/quick?term=CA01g17280	https://solgenomics.net/search/quick?term=CA01g17280
CA12g10670	3763.82	-1.2684	627.478	0.350312	Sulfate transporter 2	https://solgenomics.net/search/quick?term=CA12g10670	https://solgenomics.net/search/quick?term=CA12g10670
CA02g13130	1216.13	-1.26831	890.714	-0.406242	PREDICTED: probable LRR receptor-like serine/threonine-protein kinase At1g07650-like [Solanum tuberosum]	https://solgenomics.net/search/quick?term=CA02g13130	https://solgenomics.net/search/quick?term=CA02g13130
CA06g08890	66.7212	-1.2671	85.8396	-0.602757	Major intrinsic protein 2	https://solgenomics.net/search/quick?term=CA06g08890	https://solgenomics.net/search/quick?term=CA06g08890
CA04g20340	564.956	-1.26633	531.029	0.474843	Kinase%2C putative	https://solgenomics.net/search/quick?term=CA04g20340	https://solgenomics.net/search/quick?term=CA04g20340
CA06g27650	998.284	-1.26527	725.759	-0.111053	Cytidine deaminase	https://solgenomics.net/search/quick?term=CA06g27650	https://solgenomics.net/search/quick?term=CA06g27650
CA07g07050	400.686	-1.26519	215.926	0.736336	UDP-sugar:glycosyltransferase	https://solgenomics.net/search/quick?term=CA07g07050	https://solgenomics.net/search/quick?term=CA07g07050
CA09g17400	343.142	-1.26476	312.348	-0.219867	Disease resistance protein BS2	https://solgenomics.net/search/quick?term=CA09g17400	https://solgenomics.net/search/quick?term=CA09g17400
CA06g22180	113.448	-1.26468	43.7175	-0.844235	Aquaporin NIP1.1%2C putative	https://solgenomics.net/search/quick?term=CA06g22180	https://solgenomics.net/search/quick?term=CA06g22180
CA05g14990	2569.32	-1.2631	2024	0.965167	Glutathione S-transferase	https://solgenomics.net/search/quick?term=CA05g14990	https://solgenomics.net/search/quick?term=CA05g14990
CA06g15210	357.414	-1.26275	294.966	-0.369448	BHLH transcription factor MYC4	https://solgenomics.net/search/quick?term=CA06g15210	https://solgenomics.net/search/quick?term=CA06g15210
CA02g05510	76131.5	-1.26261	58270.2	-1.0888	PREDICTED: ribulose bisphosphate carboxylase small chain 2C%2C chloroplastic-like [Solanum tuberosum]	https://solgenomics.net/search/quick?term=CA02g05510	https://solgenomics.net/search/quick?term=CA02g05510
CA02g29900	596.957	-1.26224	223.804	-0.125855	Raffinose synthase	https://solgenomics.net/search/quick?term=CA02g29900	https://solgenomics.net/search/quick?term=CA02g29900
CA05g01150	64.2669	-1.26199	34.7547	0.306137	Detected protein of unknown function	https://solgenomics.net/search/quick?term=CA05g01150	https://solgenomics.net/search/quick?term=CA05g01150
CA10g13880	1062.77	-1.26126	385.066	-0.911198	Ureide permease	https://solgenomics.net/search/quick?term=CA10g13880	https://solgenomics.net/search/quick?term=CA10g13880
CA02g21980	1950.12	-1.26083	1893.83	0.247539	Beta-galactosidase	https://solgenomics.net/search/quick?term=CA02g21980	https://solgenomics.net/search/quick?term=CA02g21980
CA02g19370	85.4181	-1.26032	32.8528	0.181851	PREDICTED: pathogen-related protein-like [Solanum tuberosum]	https://solgenomics.net/search/quick?term=CA02g19370	https://solgenomics.net/search/quick?term=CA02g19370
CA04g18510	223.144	-1.25996	272.356	0.12191	Subtilisin-like protease preproenzyme	https://solgenomics.net/search/quick?term=CA04g18510	https://solgenomics.net/search/quick?term=CA04g18510
CA06g00320	72.6304	-1.25974	31.083	-0.145852	MYB-like DNA-binding domain protein	https://solgenomics.net/search/quick?term=CA06g00320	https://solgenomics.net/search/quick?term=CA06g00320
CA11g04540	595.018	-1.25835	210.247	-0.113202	60S ribosomal protein L34%2C putative	https://solgenomics.net/search/quick?term=CA11g04540	https://solgenomics.net/search/quick?term=CA11g04540
CA06g18310	258.568	-1.25735	372.263	-0.537087	ADP%2CATP carrier protein%2C putative	https://solgenomics.net/search/quick?term=CA06g18310	https://solgenomics.net/search/quick?term=CA06g18310
CA12g19330	2354.06	-1.2572	1317.09	0.0371122	Chlorophyll a oxygenase%2C putative	https://solgenomics.net/search/quick?term=CA12g19330	https://solgenomics.net/search/quick?term=CA12g19330
CA10g18760	68.2063	-1.25705	85.8937	-0.30207	Auxin-induced protein 5NG4%2C putative	https://solgenomics.net/search/quick?term=CA10g18760	https://solgenomics.net/search/quick?term=CA10g18760
CA02g28370	735.714	-1.25678	499.14	-0.0570658	Electron transporter%2C putative	https://solgenomics.net/search/quick?term=CA02g28370	https://solgenomics.net/search/quick?term=CA02g28370
CA07g00260	61.8125	-1.25654	69.5573	-1.26154	LRR receptor-like serine/threonine-protein kinase [Theobroma cacao]	https://solgenomics.net/search/quick?term=CA07g00260	https://solgenomics.net/search/quick?term=CA07g00260
CA06g16550	351.052	-1.25564	217.557	0.0982986	PREDICTED: protein CHUP1%2C chloroplastic-like [Cucumis sativus]	https://solgenomics.net/search/quick?term=CA06g16550	https://solgenomics.net/search/quick?term=CA06g16550
CA08g13180	4208.71	-1.25355	1906.8	-0.105525	Unknown protein	https://solgenomics.net/search/quick?term=CA08g13180	https://solgenomics.net/search/quick?term=CA08g13180
CA02g02040	760.836	-1.2531	357.696	-0.726492	CDPK-related protein kinase	https://solgenomics.net/search/quick?term=CA02g02040	https://solgenomics.net/search/quick?term=CA02g02040
CA11g03530	498.173	-1.24923	484.717	-1.03143	Detected protein of unknown function	https://solgenomics.net/search/quick?term=CA11g03530	https://solgenomics.net/search/quick?term=CA11g03530
CA06g21270	430.779	-1.24858	307.525	0.501409	PREDICTED: inositol-tetrakisphosphate 1-kinase 1-like [Solanum lycopersicum]	https://solgenomics.net/search/quick?term=CA06g21270	https://solgenomics.net/search/quick?term=CA06g21270
CA12g06250	20.3543	-1.24794	68.3078	1.58927	UDP-glucose:flavonoid 3-O-glucosyltransferase	https://solgenomics.net/search/quick?term=CA12g06250	https://solgenomics.net/search/quick?term=CA12g06250
CA12g16470	579.354	-1.24784	193.018	-0.210852	PREDICTED: U-box domain-containing protein 4-like [Solanum tuberosum]	https://solgenomics.net/search/quick?term=CA12g16470	https://solgenomics.net/search/quick?term=CA12g16470
CA12g00700	308.78	-1.24732	96.7436	0.435148	GRAS1	https://solgenomics.net/search/quick?term=CA12g00700	https://solgenomics.net/search/quick?term=CA12g00700
CA07g15620	3570.48	-1.24706	2316.98	-1.05937	Glucose-1-phosphate adenylyltransferase	https://solgenomics.net/search/quick?term=CA07g15620	https://solgenomics.net/search/quick?term=CA07g15620
CA03g35740	375.689	-1.24683	381.037	0.488722	Cell wall invertase	https://solgenomics.net/search/quick?term=CA03g35740	https://solgenomics.net/search/quick?term=CA03g35740
CA07g03840	1110.68	-1.24664	494.36	-0.226903	PREDICTED: calmodulin-like protein 5-like [Solanum lycopersicum]	https://solgenomics.net/search/quick?term=CA07g03840	https://solgenomics.net/search/quick?term=CA07g03840
CA07g18220	4311.42	-1.24628	14393.5	-1.41214	Chlorophyll a/b-binding protein	https://solgenomics.net/search/quick?term=CA07g18220	https://solgenomics.net/search/quick?term=CA07g18220
CA01g19490	850.959	-1.24358	994.894	-0.0661793	JD1	https://solgenomics.net/search/quick?term=CA01g19490	https://solgenomics.net/search/quick?term=CA01g19490
CA07g03030	81.9945	-1.24325	92.1704	0.180908	Polyprotein%2C putative	https://solgenomics.net/search/quick?term=CA07g03030	https://solgenomics.net/search/quick?term=CA07g03030
CA01g21840	157.267	-1.24309	176.658	-0.276137	Upstream activation factor subunit UAF30%2C putative	https://solgenomics.net/search/quick?term=CA01g21840	https://solgenomics.net/search/quick?term=CA01g21840
CA11g04130	98.7217	-1.243	315.974	-0.0314118	Xenotropic and polytropic murine leukemia virus receptor pho1%2C putative	https://solgenomics.net/search/quick?term=CA11g04130	https://solgenomics.net/search/quick?term=CA11g04130
CA02g30960	15.0859	-1.24262	69.6057	1.45444	PREDICTED: probable WRKY transcription factor 45-like [Solanum tuberosum]	https://solgenomics.net/search/quick?term=CA02g30960	https://solgenomics.net/search/quick?term=CA02g30960
CA05g20040	67.2371	-1.24184	53.0289	-0.0582649	Aspartic proteinase Asp1%2C putative	https://solgenomics.net/search/quick?term=CA05g20040	https://solgenomics.net/search/quick?term=CA05g20040
CA09g13530	75.6007	-1.24169	27.3332	0.239666	Detected protein of unknown function	https://solgenomics.net/search/quick?term=CA09g13530	https://solgenomics.net/search/quick?term=CA09g13530
CA08g18060	171.54	-1.24071	108.257	-0.178863	F-box and wd40 domain protein%2C putative	https://solgenomics.net/search/quick?term=CA08g18060	https://solgenomics.net/search/quick?term=CA08g18060
CA06g01630	191.722	-1.23663	66.6731	0.244726	Hcr2-p3	https://solgenomics.net/search/quick?term=CA06g01630	https://solgenomics.net/search/quick?term=CA06g01630
CA07g16510	1509.87	-1.23587	3098.58	-0.404699	Solanesyl diphosphate synthase	https://solgenomics.net/search/quick?term=CA07g16510	https://solgenomics.net/search/quick?term=CA07g16510
CA02g12750	459.387	-1.23567	336.623	1.11054	PREDICTED: subtilisin-like protease-like [Solanum tuberosum]	https://solgenomics.net/search/quick?term=CA02g12750	https://solgenomics.net/search/quick?term=CA02g12750
CA01g04900	3451.92	-1.23554	984.207	-0.053094	Nitrate transporter	https://solgenomics.net/search/quick?term=CA01g04900	https://solgenomics.net/search/quick?term=CA01g04900
CA06g23300	133.176	-1.23357	87.8378	0.412162	Putative phosphatidylcholine-sterol acyltransferase	https://solgenomics.net/search/quick?term=CA06g23300	https://solgenomics.net/search/quick?term=CA06g23300
CA06g23230	207.479	-1.23172	154.273	-0.556758	Unknown protein	https://solgenomics.net/search/quick?term=CA06g23230	https://solgenomics.net/search/quick?term=CA06g23230
CA06g23200	744.327	-1.22981	764.999	1.50178	Arogenate dehydratase 3	https://solgenomics.net/search/quick?term=CA06g23200	https://solgenomics.net/search/quick?term=CA06g23200
CA09g11210	378.237	-1.22851	319.884	0.511179	RPM1 interacting protein 4 transcript 2	https://solgenomics.net/search/quick?term=CA09g11210	https://solgenomics.net/search/quick?term=CA09g11210
CA09g00860	115.965	-1.22761	23.9259	-0.742666	Catalytic%2C putative	https://solgenomics.net/search/quick?term=CA09g00860	https://solgenomics.net/search/quick?term=CA09g00860
CA01g32820	161.237	-1.22661	338.23	0.896589	Acyltransferase 2 (Fragment)	https://solgenomics.net/search/quick?term=CA01g32820	https://solgenomics.net/search/quick?term=CA01g32820
CA02g25390	227.177	-1.22651	155.021	-0.653702	Galactomannan galactosyltransferase	https://solgenomics.net/search/quick?term=CA02g25390	https://solgenomics.net/search/quick?term=CA02g25390
CA04g21260	177.48	-1.22495	171.262	1.32768	Purple acid phosphatase	https://solgenomics.net/search/quick?term=CA04g21260	https://solgenomics.net/search/quick?term=CA04g21260
CA10g10920	1203.03	-1.22358	805.676	-0.815387	Fructose-1%2C6-bisphosphatase%2C putative	https://solgenomics.net/search/quick?term=CA10g10920	https://solgenomics.net/search/quick?term=CA10g10920
CA12g01490	131.723	-1.22094	106.334	-0.508164	Unknown protein	https://solgenomics.net/search/quick?term=CA12g01490	https://solgenomics.net/search/quick?term=CA12g01490
CA05g01070	1802	-1.21992	1087.17	0.368702	Remorin%2C putative	https://solgenomics.net/search/quick?term=CA05g01070	https://solgenomics.net/search/quick?term=CA05g01070
CA10g12380	1467.36	-1.21942	1844.66	1.39751	Phenylalanine ammonia-lyase	https://solgenomics.net/search/quick?term=CA10g12380	https://solgenomics.net/search/quick?term=CA10g12380
CA03g08160	199.147	-1.21914	39.2857	-0.382007	PREDICTED: 2-hydroxyisoflavanone dehydratase-like [Solanum tuberosum]	https://solgenomics.net/search/quick?term=CA03g08160	https://solgenomics.net/search/quick?term=CA03g08160
CA09g17850	12074.3	-1.21874	17855.5	-0.932161	Bifunctional inhibitor/lipid-transfer protein/seed storage 2S albumin superfamily protein [Arabidopsis thaliana]	https://solgenomics.net/search/quick?term=CA09g17850	https://solgenomics.net/search/quick?term=CA09g17850
CA10g11570	2014.64	-1.21835	1031.42	0.440559	SLT1 protein	https://solgenomics.net/search/quick?term=CA10g11570	https://solgenomics.net/search/quick?term=CA10g11570
CA11g19740	551.027	-1.21808	447.1	0.0239919	Os11g0157000 [Oryza sativa] Japonica Group	https://solgenomics.net/search/quick?term=CA11g19740	https://solgenomics.net/search/quick?term=CA11g19740
CA05g07430	1518.58	-1.21775	889.728	-0.560919	Cytokinin receptor 1B	https://solgenomics.net/search/quick?term=CA05g07430	https://solgenomics.net/search/quick?term=CA05g07430
CA05g14980	1389.64	-1.2177	1346.59	-0.329856	PREDICTED: universal stress protein MJ0531-like isoform 1 [Solanum lycopersicum]	https://solgenomics.net/search/quick?term=CA05g14980	https://solgenomics.net/search/quick?term=CA05g14980
CA06g21130	4006.4	-1.21651	2310.03	-0.658	UPA16	https://solgenomics.net/search/quick?term=CA06g21130	https://solgenomics.net/search/quick?term=CA06g21130
CA12g22620	94.3288	-1.21606	172.365	0.751751	Fatty acid desaturase	https://solgenomics.net/search/quick?term=CA12g22620	https://solgenomics.net/search/quick?term=CA12g22620
CA02g30430	229.178	-1.21548	98.5851	-1.26881	PREDICTED: muscle M-line assembly protein unc-89-like isoform X1 [Solanum tuberosum]	https://solgenomics.net/search/quick?term=CA02g30430	https://solgenomics.net/search/quick?term=CA02g30430
CA06g16810	1081.61	-1.21402	951.552	-0.0790371	Katanin	https://solgenomics.net/search/quick?term=CA06g16810	https://solgenomics.net/search/quick?term=CA06g16810
CA06g21110	153.39	-1.21393	550.275	-1.28216	UPA16	https://solgenomics.net/search/quick?term=CA06g21110	https://solgenomics.net/search/quick?term=CA06g21110
CA10g20130	449.179	-1.21388	710.057	-0.575952	Xylosyltransferase	https://solgenomics.net/search/quick?term=CA10g20130	https://solgenomics.net/search/quick?term=CA10g20130
CA02g21060	13.1161	-1.21379	192.929	1.88615	Detected protein of unknown function	https://solgenomics.net/search/quick?term=CA02g21060	https://solgenomics.net/search/quick?term=CA02g21060
CA08g01890	1426.64	-1.21251	1145.08	-0.588317	Bell-like homeodomain protein 4 (Fragment)	https://solgenomics.net/search/quick?term=CA08g01890	https://solgenomics.net/search/quick?term=CA08g01890
CA12g16950	232.633	-1.21222	27.1589	-1.04084	Gibberellin receptor GID1%2C putative	https://solgenomics.net/search/quick?term=CA12g16950	https://solgenomics.net/search/quick?term=CA12g16950
CA02g24650	1079.18	-1.21123	908.917	0.651383	Homeodomain leucine-zipper 1	https://solgenomics.net/search/quick?term=CA02g24650	https://solgenomics.net/search/quick?term=CA02g24650
CA12g15910	885.758	-1.21113	920.869	0.199826	PREDICTED: uncharacterized membrane protein C2G11.09-like [Solanum lycopersicum]	https://solgenomics.net/search/quick?term=CA12g15910	https://solgenomics.net/search/quick?term=CA12g15910
CA10g04160	95.8139	-1.20943	66.685	-0.18668	PREDICTED: CBS domain-containing protein CBSX5-like [Solanum lycopersicum]	https://solgenomics.net/search/quick?term=CA10g04160	https://solgenomics.net/search/quick?term=CA10g04160
CA12g08630	441.331	-1.20907	162.942	0.76267	Mtn21-like protein	https://solgenomics.net/search/quick?term=CA12g08630	https://solgenomics.net/search/quick?term=CA12g08630
CA10g18750	69.2381	-1.2081	77.2523	-0.589371	Nodulin-like protein (Fragment)	https://solgenomics.net/search/quick?term=CA10g18750	https://solgenomics.net/search/quick?term=CA10g18750
CA05g12320	373.907	-1.20785	176.394	-0.179877	PREDICTED: dentin sialophosphoprotein-like isoform X1 [Solanum tuberosum]	https://solgenomics.net/search/quick?term=CA05g12320	https://solgenomics.net/search/quick?term=CA05g12320
CA06g23010	85.4806	-1.20748	30.6984	-0.315702	TRANSPARENT TESTA 1 protein%2C putative	https://solgenomics.net/search/quick?term=CA06g23010	https://solgenomics.net/search/quick?term=CA06g23010
CA02g08000	73.1775	-1.20607	513.771	0.97266	Coiled-coil domain-containing protein	https://solgenomics.net/search/quick?term=CA02g08000	https://solgenomics.net/search/quick?term=CA02g08000
CA10g00520	855.79	-1.20603	344.215	0.507193	F-box protein	https://solgenomics.net/search/quick?term=CA10g00520	https://solgenomics.net/search/quick?term=CA10g00520
CA01g03620	222.815	-1.20323	810.721	1.69412	Green flesh protein	https://solgenomics.net/search/quick?term=CA01g03620	https://solgenomics.net/search/quick?term=CA01g03620
CA02g02270	584.606	-1.2027	250.885	-0.138571	3-ketoacyl-CoA synthase	https://solgenomics.net/search/quick?term=CA02g02270	https://solgenomics.net/search/quick?term=CA02g02270
CA03g08840	81.0565	-1.20259	268.574	1.50892	ATP binding protein%2C putative	https://solgenomics.net/search/quick?term=CA03g08840	https://solgenomics.net/search/quick?term=CA03g08840
CA01g03930	511.757	-1.20252	231.589	-0.204498	C4-dicarboxylate transporter/malic acid transport family protein	https://solgenomics.net/search/quick?term=CA01g03930	https://solgenomics.net/search/quick?term=CA01g03930
CA02g16620	250.876	-1.20198	215.481	1.44562	UDP-sugar:glycosyltransferase	https://solgenomics.net/search/quick?term=CA02g16620	https://solgenomics.net/search/quick?term=CA02g16620
CA01g16010	2639.72	-1.20135	2538.83	-0.59842	Phytochrome	https://solgenomics.net/search/quick?term=CA01g16010	https://solgenomics.net/search/quick?term=CA01g16010
CA01g22500	266.634	-1.20011	559.149	-0.604844	Pectinesterase	https://solgenomics.net/search/quick?term=CA01g22500	https://solgenomics.net/search/quick?term=CA01g22500
CA05g00380	1415.1	-1.19697	1535.41	0.0117996	DNAJ heat shock N-terminal domain-containing family protein [Populus trichocarpa]	https://solgenomics.net/search/quick?term=CA05g00380	https://solgenomics.net/search/quick?term=CA05g00380
CA12g03830	1474.68	-1.19629	1252.29	-0.362099	Nucleic acid binding protein%2C putative	https://solgenomics.net/search/quick?term=CA12g03830	https://solgenomics.net/search/quick?term=CA12g03830
CA01g20020	866.732	-1.19554	561.129	-0.659808	Leucine rich repeat protein (Precursor)	https://solgenomics.net/search/quick?term=CA01g20020	https://solgenomics.net/search/quick?term=CA01g20020
CA02g12560	84.5114	-1.19463	357.081	1.32648	Oxidoreductase	https://solgenomics.net/search/quick?term=CA02g12560	https://solgenomics.net/search/quick?term=CA02g12560
CA06g08150	1884.81	-1.19347	1134.12	-0.53568	Acyl-[acyl-carrier-protein] desaturase	https://solgenomics.net/search/quick?term=CA06g08150	https://solgenomics.net/search/quick?term=CA06g08150
CA03g06190	3821.5	-1.19283	1271.93	-0.337992	Detected protein of unknown function	https://solgenomics.net/search/quick?term=CA03g06190	https://solgenomics.net/search/quick?term=CA03g06190
CA02g11480	92.3903	-1.19248	950.701	1.73209	PREDICTED: serine carboxypeptidase-like 19-like [Solanum tuberosum]	https://solgenomics.net/search/quick?term=CA02g11480	https://solgenomics.net/search/quick?term=CA02g11480
CA03g19930	677.731	-1.19181	399.965	-1.02571	Starch synthase isoform I	https://solgenomics.net/search/quick?term=CA03g19930	https://solgenomics.net/search/quick?term=CA03g19930
CA06g16160	1254.71	-1.19152	1115.6	-0.139228	Nucleic acid binding protein%2C putative	https://solgenomics.net/search/quick?term=CA06g16160	https://solgenomics.net/search/quick?term=CA06g16160
CA01g01650	2916.73	-1.19103	2076.27	0.105858	PREDICTED: reticulon-like protein B1-like [Solanum tuberosum]	https://solgenomics.net/search/quick?term=CA01g01650	https://solgenomics.net/search/quick?term=CA01g01650
CA06g28290	977.554	-1.19071	269.709	-0.21228	Galactose oxidase/kelch repeat superfamily protein isoform 1 [Theobroma cacao]	https://solgenomics.net/search/quick?term=CA06g28290	https://solgenomics.net/search/quick?term=CA06g28290
CA02g12140	212.513	-1.19061	49.5316	0.464038	PREDICTED: probable purine permease 9-like [Solanum lycopersicum]	https://solgenomics.net/search/quick?term=CA02g12140	https://solgenomics.net/search/quick?term=CA02g12140
CA11g01740	5151.34	-1.19035	2471.25	-0.345591	Hydroxyproline-rich glycoprotein family protein isoform 4 [Theobroma cacao]	https://solgenomics.net/search/quick?term=CA11g01740	https://solgenomics.net/search/quick?term=CA11g01740
CA05g02700	3496.77	-1.18854	1354.51	0.349546	Sucrose non-fermenting 1-related protein kinase 2 family member	https://solgenomics.net/search/quick?term=CA05g02700	https://solgenomics.net/search/quick?term=CA05g02700
CA10g14480	471.487	-1.18701	103.915	-0.563618	Putative glycosyltransferase	https://solgenomics.net/search/quick?term=CA10g14480	https://solgenomics.net/search/quick?term=CA10g14480
CA06g09830	638.399	-1.18541	519.328	-0.147832	Pyruvate kinase family protein	https://solgenomics.net/search/quick?term=CA06g09830	https://solgenomics.net/search/quick?term=CA06g09830
CA12g06540	2370.94	-1.18515	1491	-0.321379	PREDICTED: copper transport protein ATOX1-like [Solanum lycopersicum]	https://solgenomics.net/search/quick?term=CA12g06540	https://solgenomics.net/search/quick?term=CA12g06540
CA09g12210	99.7846	-1.18507	167.197	0.834775	PREDICTED: UPF0098 protein MTH_273-like [Cucumis sativus]	https://solgenomics.net/search/quick?term=CA09g12210	https://solgenomics.net/search/quick?term=CA09g12210
CA12g10680	6694.74	-1.18424	3770.64	0.203439	Homomeric Acetyl-CoA Carboxylase (Hom-ACCase)	https://solgenomics.net/search/quick?term=CA12g10680	https://solgenomics.net/search/quick?term=CA12g10680
CA04g13300	239.12	-1.18341	167.458	-0.774109	putative nodulin-like21 protein [Arabidopsis thaliana]	https://solgenomics.net/search/quick?term=CA04g13300	https://solgenomics.net/search/quick?term=CA04g13300
CA08g03020	368.123	-1.18191	162.815	-0.355702	PREDICTED: probable WRKY transcription factor 51-like [Solanum lycopersicum]	https://solgenomics.net/search/quick?term=CA08g03020	https://solgenomics.net/search/quick?term=CA08g03020
CA03g36820	938.768	-1.18171	870.556	0.198308	Mitogen-activated protein kinase kinase	https://solgenomics.net/search/quick?term=CA03g36820	https://solgenomics.net/search/quick?term=CA03g36820
CA03g03950	15.6017	-1.18113	90.1095	1.68364	UDP-sugar:glycosyltransferase	https://solgenomics.net/search/quick?term=CA03g03950	https://solgenomics.net/search/quick?term=CA03g03950
CA05g19960	898.404	-1.18087	511.029	-0.310677	UDP-glucose:glucosyltransferase	https://solgenomics.net/search/quick?term=CA05g19960	https://solgenomics.net/search/quick?term=CA05g19960
CA06g13430	1896.45	-1.17983	712.289	-0.596285	Detected protein of unknown function	https://solgenomics.net/search/quick?term=CA06g13430	https://solgenomics.net/search/quick?term=CA06g13430
CA06g05810	403.093	-1.17934	233.452	0.676689	Ornithine cyclodeaminase	https://solgenomics.net/search/quick?term=CA06g05810	https://solgenomics.net/search/quick?term=CA06g05810
CA10g20200	1649.33	-1.17758	744.999	0.518388	PREDICTED: probable calcium-binding protein CML36-like [Solanum tuberosum]	https://solgenomics.net/search/quick?term=CA10g20200	https://solgenomics.net/search/quick?term=CA10g20200
CA10g21740	202.211	-1.17695	91.4161	-1.2434	Detected protein of unknown function	https://solgenomics.net/search/quick?term=CA10g21740	https://solgenomics.net/search/quick?term=CA10g21740
CA10g07400	1466.17	-1.17695	837.94	-0.528235	Multidrug resistance protein ABC transporter family	https://solgenomics.net/search/quick?term=CA10g07400	https://solgenomics.net/search/quick?term=CA10g07400
CA04g22590	6571.82	-1.17622	5087.23	-0.077096	Cell division protease ftsH%2C putative	https://solgenomics.net/search/quick?term=CA04g22590	https://solgenomics.net/search/quick?term=CA04g22590
CA08g11690	71.239	-1.1762	37.1524	-0.223772	Alpha-L-fucosidase 2%2C putative	https://solgenomics.net/search/quick?term=CA08g11690	https://solgenomics.net/search/quick?term=CA08g11690
CA04g02650	85.0272	-1.17476	187.854	1.18937	PREDICTED: probable ADP-ribosylation factor GTPase-activating protein AGD5-like isoform X3 [Solanum tuberosum]	https://solgenomics.net/search/quick?term=CA04g02650	https://solgenomics.net/search/quick?term=CA04g02650
CA02g26580	8737.56	-1.17441	13545.2	-0.273573	Proline oxidase/dehydrogenase 1	https://solgenomics.net/search/quick?term=CA02g26580	https://solgenomics.net/search/quick?term=CA02g26580
CA09g09210	439.064	-1.17436	565.164	0.00333166	Rfls8 protein	https://solgenomics.net/search/quick?term=CA09g09210	https://solgenomics.net/search/quick?term=CA09g09210
CA08g19310	580.886	-1.17322	346.288	-0.0936084	DNA binding protein%2C putative	https://solgenomics.net/search/quick?term=CA08g19310	https://solgenomics.net/search/quick?term=CA08g19310
CA12g22610	112.604	-1.17303	197.06	0.600891	Fatty acid desaturase	https://solgenomics.net/search/quick?term=CA12g22610	https://solgenomics.net/search/quick?term=CA12g22610
CA12g22630	35.2991	-1.17286	91.122	1.46835	Microsomal omega-6-desaturase	https://solgenomics.net/search/quick?term=CA12g22630	https://solgenomics.net/search/quick?term=CA12g22630
CA04g14660	1697.21	-1.17191	528.531	-0.869828	X intrinsic protein	https://solgenomics.net/search/quick?term=CA04g14660	https://solgenomics.net/search/quick?term=CA04g14660
CA04g02800	380.488	-1.17026	229.795	0.0229249	Heat shock protein 70	https://solgenomics.net/search/quick?term=CA04g02800	https://solgenomics.net/search/quick?term=CA04g02800
CA03g17210	208.636	-1.16814	57.2055	0.714578	Detected protein of unknown function	https://solgenomics.net/search/quick?term=CA03g17210	https://solgenomics.net/search/quick?term=CA03g17210
CA02g25400	90.4518	-1.16811	82.1861	0.542983	Alpha-6-galactosyltransferase	https://solgenomics.net/search/quick?term=CA02g25400	https://solgenomics.net/search/quick?term=CA02g25400
CA06g01400	652.343	-1.1662	158.24	0.070591	Nucleic acid binding protein%2C putative	https://solgenomics.net/search/quick?term=CA06g01400	https://solgenomics.net/search/quick?term=CA06g01400
CA03g31890	2083.44	-1.16548	4635.79	-1.42378	Delta 9 desaturase%2C putative	https://solgenomics.net/search/quick?term=CA03g31890	https://solgenomics.net/search/quick?term=CA03g31890
CA05g03080	871.5	-1.16485	679.899	-0.681349	Mas-binding factor MBF2	https://solgenomics.net/search/quick?term=CA05g03080	https://solgenomics.net/search/quick?term=CA05g03080
CA02g18990	256.91	-1.16359	48.4228	-0.480266	Kinase%2C putative	https://solgenomics.net/search/quick?term=CA02g18990	https://solgenomics.net/search/quick?term=CA02g18990
CA08g01190	515.462	-1.16292	201.353	-0.312548	PLE%2C putative	https://solgenomics.net/search/quick?term=CA08g01190	https://solgenomics.net/search/quick?term=CA08g01190
CA01g20920	2572.54	-1.16262	5520.06	0.409182	S-adenosyl-methionine-sterol-C-methyltransferase	https://solgenomics.net/search/quick?term=CA01g20920	https://solgenomics.net/search/quick?term=CA01g20920
CA02g28330	103.755	-1.16247	260.803	1.12965	Serine/threonine-protein kinase	https://solgenomics.net/search/quick?term=CA02g28330	https://solgenomics.net/search/quick?term=CA02g28330
CA02g27750	522.372	-1.16065	270.749	0.394445	Cyclic nucleotide-regulated ion channel family protein isoform 1 [Theobroma cacao]	https://solgenomics.net/search/quick?term=CA02g27750	https://solgenomics.net/search/quick?term=CA02g27750
CA11g18310	60.4211	-1.16009	175.312	0.581255	DNA-binding protein	https://solgenomics.net/search/quick?term=CA11g18310	https://solgenomics.net/search/quick?term=CA11g18310
CA12g00420	2798.19	-1.16005	2050.84	-0.561408	Metal ion binding protein	https://solgenomics.net/search/quick?term=CA12g00420	https://solgenomics.net/search/quick?term=CA12g00420
CA05g00090	101.301	-1.15681	61.484	-0.0158013	BOP1	https://solgenomics.net/search/quick?term=CA05g00090	https://solgenomics.net/search/quick?term=CA05g00090
CA06g16960	8248.45	-1.15678	7280.59	-0.413856	Cytochrome c1 heme protein	https://solgenomics.net/search/quick?term=CA06g16960	https://solgenomics.net/search/quick?term=CA06g16960
CA06g10200	1177.94	-1.15657	609.63	-0.109638	PREDICTED: indole-3-acetic acid-induced protein ARG7-like [Solanum lycopersicum]	https://solgenomics.net/search/quick?term=CA06g10200	https://solgenomics.net/search/quick?term=CA06g10200
CA03g27700	1043.02	-1.15372	318.688	0.241126	Galactosyltransferase%2C putative	https://solgenomics.net/search/quick?term=CA03g27700	https://solgenomics.net/search/quick?term=CA03g27700
CA11g00820	163.363	-1.15361	157.161	0.306194	Detected protein of unknown function	https://solgenomics.net/search/quick?term=CA11g00820	https://solgenomics.net/search/quick?term=CA11g00820
CA09g00330	1087.36	-1.15322	799.986	-0.0806601	Detected protein of unknown function	https://solgenomics.net/search/quick?term=CA09g00330	https://solgenomics.net/search/quick?term=CA09g00330
CA01g17920	489.918	-1.15255	521.768	-0.784374	PREDICTED: SPX and EXS domain-containing protein 1-like [Solanum tuberosum]	https://solgenomics.net/search/quick?term=CA01g17920	https://solgenomics.net/search/quick?term=CA01g17920
CA08g19520	143.666	-1.15172	75.813	-1.00597	Neutral amino acid transport protein	https://solgenomics.net/search/quick?term=CA08g19520	https://solgenomics.net/search/quick?term=CA08g19520
CA04g14060	844.08	-1.15009	754.102	-0.00128975	PREDICTED: zinc finger homeobox protein 4-like [Solanum tuberosum]	https://solgenomics.net/search/quick?term=CA04g14060	https://solgenomics.net/search/quick?term=CA04g14060
CA01g00810	547.072	-1.1498	292.917	0.0973318	Cellulose synthase-like protein CslG	https://solgenomics.net/search/quick?term=CA01g00810	https://solgenomics.net/search/quick?term=CA01g00810
CA07g14650	2541.43	-1.14977	1910.99	1.00515	Phosphoenolpyruvate carboxylase	https://solgenomics.net/search/quick?term=CA07g14650	https://solgenomics.net/search/quick?term=CA07g14650
CA07g14900	667.257	-1.14961	732.422	0.987294	Detected protein of unknown function	https://solgenomics.net/search/quick?term=CA07g14900	https://solgenomics.net/search/quick?term=CA07g14900
CA01g31370	320.004	-1.1495	195.99	-0.688657	Glutamyl-tRNA(Gln) amidotransferase subunit A%2C putative	https://solgenomics.net/search/quick?term=CA01g31370	https://solgenomics.net/search/quick?term=CA01g31370
CA08g15550	7197.6	-1.14944	13495.8	-1.38805	Light-harvesting complex II protein Lhcb6	https://solgenomics.net/search/quick?term=CA08g15550	https://solgenomics.net/search/quick?term=CA08g15550
CA11g00670	1402.67	-1.148	786.531	-0.694532	Protein phosphatase%2C putative	https://solgenomics.net/search/quick?term=CA11g00670	https://solgenomics.net/search/quick?term=CA11g00670
CA08g07430	108.211	-1.14689	9.03796	-0.115943	Pentatricopeptide repeat-containing protein	https://solgenomics.net/search/quick?term=CA08g07430	https://solgenomics.net/search/quick?term=CA08g07430
CA03g06220	195.395	-1.14685	131.814	1.2061	Basic helix-loop-helix protein	https://solgenomics.net/search/quick?term=CA03g06220	https://solgenomics.net/search/quick?term=CA03g06220
CA06g04600	803.231	-1.1468	467.955	0.189417	RING finger protein	https://solgenomics.net/search/quick?term=CA06g04600	https://solgenomics.net/search/quick?term=CA06g04600
CA01g34840	1612.04	-1.14654	1334.43	-0.982932	Detected protein of confused Function	https://solgenomics.net/search/quick?term=CA01g34840	https://solgenomics.net/search/quick?term=CA01g34840
CA06g19130	580.104	-1.1456	91.6656	-0.140455	Abc transporter%2C putative	https://solgenomics.net/search/quick?term=CA06g19130	https://solgenomics.net/search/quick?term=CA06g19130
CA02g17000	181.607	-1.14528	57.659	-0.644407	ATP binding protein%2C putative	https://solgenomics.net/search/quick?term=CA02g17000	https://solgenomics.net/search/quick?term=CA02g17000
CA04g16730	67.3308	-1.14438	26.5521	0.68917	Serine/threonine-protein kinase	https://solgenomics.net/search/quick?term=CA04g16730	https://solgenomics.net/search/quick?term=CA04g16730
CA01g08070	16503.2	-1.14372	13841.6	-0.797464	Phosphoribulokinase	https://solgenomics.net/search/quick?term=CA01g08070	https://solgenomics.net/search/quick?term=CA01g08070
CA02g26340	484.556	-1.14351	693.614	1.35484	Detected protein of unknown function	https://solgenomics.net/search/quick?term=CA02g26340	https://solgenomics.net/search/quick?term=CA02g26340
CA08g04200	1376.16	-1.14314	673.644	0.409276	Unknown protein	https://solgenomics.net/search/quick?term=CA08g04200	https://solgenomics.net/search/quick?term=CA08g04200
CA03g06440	113.635	-1.14276	144.256	-0.365709	Endonuclease III%2C putative	https://solgenomics.net/search/quick?term=CA03g06440	https://solgenomics.net/search/quick?term=CA03g06440
CA02g11900	132.848	-1.14175	168.771	0.431875	DNA replication licensing factor MCM3-like protein	https://solgenomics.net/search/quick?term=CA02g11900	https://solgenomics.net/search/quick?term=CA02g11900
CA09g10470	1491.95	-1.14143	727.216	-0.392031	COP1 homolog	https://solgenomics.net/search/quick?term=CA09g10470	https://solgenomics.net/search/quick?term=CA09g10470
CA01g31410	265.852	-1.14117	231.577	-0.0582102	Glutamyl-tRNA reductase	https://solgenomics.net/search/quick?term=CA01g31410	https://solgenomics.net/search/quick?term=CA01g31410
CA12g21550	287.035	-1.14105	557.039	-1.35793	PREDICTED: probable protein phosphatase 2C 40-like [Solanum tuberosum]	https://solgenomics.net/search/quick?term=CA12g21550	https://solgenomics.net/search/quick?term=CA12g21550
CA03g14030	700.836	-1.13999	607.815	-0.689623	Pterin-4-alpha-carbinolamine dehydratase%2C putative	https://solgenomics.net/search/quick?term=CA03g14030	https://solgenomics.net/search/quick?term=CA03g14030
CA02g18450	1059.97	-1.13881	1178.68	-0.168473	Detected protein of unknown function	https://solgenomics.net/search/quick?term=CA02g18450	https://solgenomics.net/search/quick?term=CA02g18450
CA09g16190	442.222	-1.13838	381.854	0.167421	Putative disease resistance protein%2C identical	https://solgenomics.net/search/quick?term=CA09g16190	https://solgenomics.net/search/quick?term=CA09g16190
CA03g33780	7271.54	-1.13795	3737.22	-0.659861	Aspartic proteinase nepenthesin-1%2C putative	https://solgenomics.net/search/quick?term=CA03g33780	https://solgenomics.net/search/quick?term=CA03g33780
CA03g11950	68.8159	-1.13686	23.6496	0.576667	Elicitor inducible beta-1%2C3-glucanase NtEIG-E76	https://solgenomics.net/search/quick?term=CA03g11950	https://solgenomics.net/search/quick?term=CA03g11950
CA03g02010	16.6022	-1.13683	621.659	1.72809	S-adenosyl-L-methionine:salicylic acid carboxyl methyltransferase	https://solgenomics.net/search/quick?term=CA03g02010	https://solgenomics.net/search/quick?term=CA03g02010
CA12g03180	199.366	-1.13537	204.736	0.208802	Protein TRANSPARENT TESTA	https://solgenomics.net/search/quick?term=CA12g03180	https://solgenomics.net/search/quick?term=CA12g03180
CA08g16570	1104.85	-1.135	611.796	-0.128246	PREDICTED: dnaJ homolog subfamily B member 9-like isoform X1 [Solanum tuberosum]	https://solgenomics.net/search/quick?term=CA08g16570	https://solgenomics.net/search/quick?term=CA08g16570
CA10g12120	233.852	-1.13498	107.776	-1.01479	UGT73A7	https://solgenomics.net/search/quick?term=CA10g12120	https://solgenomics.net/search/quick?term=CA10g12120
CA06g14010	101.332	-1.1344	64.6298	-0.569449	Calcium-dependent protein kinase	https://solgenomics.net/search/quick?term=CA06g14010	https://solgenomics.net/search/quick?term=CA06g14010
CA10g09910	101.332	-1.1344	32.0836	-0.144474	NAC domain protein NAC6	https://solgenomics.net/search/quick?term=CA10g09910	https://solgenomics.net/search/quick?term=CA10g09910
CA11g15850	1069.4	-1.13386	531.806	-0.775905	Detected protein of unknown function	https://solgenomics.net/search/quick?term=CA11g15850	https://solgenomics.net/search/quick?term=CA11g15850
CA07g18230	825.539	-1.13317	209.928	-1.82047	PREDICTED: dynein light chain LC6%2C flagellar outer arm-like [Solanum lycopersicum]	https://solgenomics.net/search/quick?term=CA07g18230	https://solgenomics.net/search/quick?term=CA07g18230
CA08g02300	181.638	-1.13229	54.1617	-0.189267	PREDICTED: glutaredoxin-C6-like [Solanum tuberosum]	https://solgenomics.net/search/quick?term=CA08g02300	https://solgenomics.net/search/quick?term=CA08g02300
CA02g12760	298.4	-1.13199	137.895	0.907637	PREDICTED: subtilisin-like protease-like [Solanum tuberosum]	https://solgenomics.net/search/quick?term=CA02g12760	https://solgenomics.net/search/quick?term=CA02g12760
CA11g10120	2124.25	-1.13072	1011.34	-0.406435	Chloroplast phosphate transporter	https://solgenomics.net/search/quick?term=CA11g10120	https://solgenomics.net/search/quick?term=CA11g10120
CA03g16510	72.2708	-1.1305	116.637	-0.628759	PREDICTED: traB domain-containing protein-like isoform X3 [Solanum tuberosum]	https://solgenomics.net/search/quick?term=CA03g16510	https://solgenomics.net/search/quick?term=CA03g16510
CA03g18590	9089.75	-1.13004	4964.96	-0.637666	Acyltransferase-like	https://solgenomics.net/search/quick?term=CA03g18590	https://solgenomics.net/search/quick?term=CA03g18590
CA08g06560	756.598	-1.1299	382.977	-0.984626	Cytochrome P450	https://solgenomics.net/search/quick?term=CA08g06560	https://solgenomics.net/search/quick?term=CA08g06560
CA02g24250	416.162	-1.12907	776.069	-0.44572	Unknown protein	https://solgenomics.net/search/quick?term=CA02g24250	https://solgenomics.net/search/quick?term=CA02g24250
CA01g34780	16812.8	-1.1285	24762.5	-1.1612	Unknown protein	https://solgenomics.net/search/quick?term=CA01g34780	https://solgenomics.net/search/quick?term=CA01g34780
CA01g16680	478.74	-1.12782	511.709	0.60025	Protein COBRA%2C putative	https://solgenomics.net/search/quick?term=CA01g16680	https://solgenomics.net/search/quick?term=CA01g16680
CA06g15750	49.1185	-1.12766	92.0775	1.69809	Glutamate receptor	https://solgenomics.net/search/quick?term=CA06g15750	https://solgenomics.net/search/quick?term=CA06g15750
CA01g27420	142.728	-1.12716	78.283	0.496125	PREDICTED: cytochrome P450 734A1-like [Solanum lycopersicum]	https://solgenomics.net/search/quick?term=CA01g27420	https://solgenomics.net/search/quick?term=CA01g27420
CA01g18830	64.3918	-1.12678	207.651	1.74978	PREDICTED: putative leucine-rich repeat-containing protein DDB_G0290503-like [Cicer arietinum]	https://solgenomics.net/search/quick?term=CA01g18830	https://solgenomics.net/search/quick?term=CA01g18830
CA06g18990	289.552	-1.12674	201.494	-0.0339817	MYB domain class transcription factor	https://solgenomics.net/search/quick?term=CA06g18990	https://solgenomics.net/search/quick?term=CA06g18990
CA07g13930	883.756	-1.12575	591.281	0.453225	PREDICTED: probable protein phosphatase 2C 52-like [Solanum tuberosum]	https://solgenomics.net/search/quick?term=CA07g13930	https://solgenomics.net/search/quick?term=CA07g13930
CA01g04040	725.598	-1.12569	417.979	0.533691	PREDICTED: zinc finger A20 and AN1 domain-containing stress-associated protein 7-like [Solanum tuberosum]	https://solgenomics.net/search/quick?term=CA01g04040	https://solgenomics.net/search/quick?term=CA01g04040
CA11g01730	2334.3	-1.12513	1533.89	-0.556167	Protein CHUP1	https://solgenomics.net/search/quick?term=CA11g01730	https://solgenomics.net/search/quick?term=CA11g01730
CA06g00480	3120.17	-1.1249	7287.77	0.168637	Unknown protein	https://solgenomics.net/search/quick?term=CA06g00480	https://solgenomics.net/search/quick?term=CA06g00480
CA01g00970	176.729	-1.12468	135.425	0.000376604	PREDICTED: SUN domain-containing protein 2-like [Solanum tuberosum]	https://solgenomics.net/search/quick?term=CA01g00970	https://solgenomics.net/search/quick?term=CA01g00970
CA09g02520	218.61	-1.12457	608.834	0.763092	Calcium lipid binding protein%2C putative	https://solgenomics.net/search/quick?term=CA09g02520	https://solgenomics.net/search/quick?term=CA09g02520
CA06g13040	622.14	-1.12445	874.477	-0.0764764	PREDICTED: two-component response regulator-like APRR2-like isoform X1 [Solanum tuberosum]	https://solgenomics.net/search/quick?term=CA06g13040	https://solgenomics.net/search/quick?term=CA06g13040
CA07g13940	918.758	-1.12404	774.038	-0.0867043	Protein phosphatase-2c%2C putative	https://solgenomics.net/search/quick?term=CA07g13940	https://solgenomics.net/search/quick?term=CA07g13940
CA03g25250	3661.71	-1.12383	2425.81	-0.942015	2-deoxyglucose-6-phosphate phosphatase%2C putative	https://solgenomics.net/search/quick?term=CA03g25250	https://solgenomics.net/search/quick?term=CA03g25250
CA05g08660	269.854	-1.12378	96.461	-0.624639	Auxin efflux carrier	https://solgenomics.net/search/quick?term=CA05g08660	https://solgenomics.net/search/quick?term=CA05g08660
CA01g07350	2383.12	-1.12368	1103.61	-0.701494	Multidrug/pheromone exporter%2C MDR family%2C ABC transporter family	https://solgenomics.net/search/quick?term=CA01g07350	https://solgenomics.net/search/quick?term=CA01g07350
CA09g02550	460.043	-1.12353	86.5427	-0.400976	Receptor-kinase%2C putative	https://solgenomics.net/search/quick?term=CA09g02550	https://solgenomics.net/search/quick?term=CA09g02550
CA11g16810	71.7861	-1.12268	42.6389	-0.191087	CC-NBS-LRR type resistance protein (Fragment)	https://solgenomics.net/search/quick?term=CA11g16810	https://solgenomics.net/search/quick?term=CA11g16810
CA03g30460	229.459	-1.12138	209.583	0.559332	Phosphate abc transporter%2C putative	https://solgenomics.net/search/quick?term=CA03g30460	https://solgenomics.net/search/quick?term=CA03g30460
CA02g09060	81.1502	-1.12033	40.109	0.451512	Hop-interacting protein THI031 [Solanum lycopersicum]	https://solgenomics.net/search/quick?term=CA02g09060	https://solgenomics.net/search/quick?term=CA02g09060
CA07g18450	348.706	-1.11983	136.197	-0.582258	Serine/threonine-protein kinase	https://solgenomics.net/search/quick?term=CA07g18450	https://solgenomics.net/search/quick?term=CA07g18450
CA06g03640	79.1805	-1.11931	39.9347	-0.558905	PREDICTED: putative late blight resistance protein homolog R1B-14-like isoform X1 [Solanum tuberosum]	https://solgenomics.net/search/quick?term=CA06g03640	https://solgenomics.net/search/quick?term=CA06g03640
CA09g00530	11.1776	-1.11894	66.8896	1.59097	Unknown protein	https://solgenomics.net/search/quick?term=CA09g00530	https://solgenomics.net/search/quick?term=CA09g00530
CA04g16630	242.278	-1.11885	194.115	0.261758	Branched-chain amino acid aminotransferase%2C putative	https://solgenomics.net/search/quick?term=CA04g16630	https://solgenomics.net/search/quick?term=CA04g16630
CA03g29180	376.798	-1.11857	739.79	1.43528	Enolase (Fragment)	https://solgenomics.net/search/quick?term=CA03g29180	https://solgenomics.net/search/quick?term=CA03g29180
CA12g02770	1416.99	-1.11847	1032.17	-0.877751	Dehydroascorbate reductase	https://solgenomics.net/search/quick?term=CA12g02770	https://solgenomics.net/search/quick?term=CA12g02770
CA01g07340	1464.81	-1.11716	460.224	-0.513911	P-glycoprotein	https://solgenomics.net/search/quick?term=CA01g07340	https://solgenomics.net/search/quick?term=CA01g07340
CA05g12080	61.9374	-1.11681	10.5884	-0.23949	AP2/ERF domain-containing transcription factor	https://solgenomics.net/search/quick?term=CA05g12080	https://solgenomics.net/search/quick?term=CA05g12080
CA12g22180	228.49	-1.11597	167.221	0.454778	Nicotine N-demethylase	https://solgenomics.net/search/quick?term=CA12g22180	https://solgenomics.net/search/quick?term=CA12g22180
CA03g30090	355.131	-1.11558	156.073	0.140153	Detected protein of unknown function	https://solgenomics.net/search/quick?term=CA03g30090	https://solgenomics.net/search/quick?term=CA03g30090
CA10g20440	235.884	-1.11503	267.014	1.29146	Heat shock factor protein%2C putative	https://solgenomics.net/search/quick?term=CA10g20440	https://solgenomics.net/search/quick?term=CA10g20440
CA01g19750	498.531	-1.11475	89.4811	-1.30528	Endo-1%2C4-beta-glucanase	https://solgenomics.net/search/quick?term=CA01g19750	https://solgenomics.net/search/quick?term=CA01g19750
CA08g08230	6358.17	-1.11365	4215.12	0.329106	UDP-glucose:glucosyltransferase	https://solgenomics.net/search/quick?term=CA08g08230	https://solgenomics.net/search/quick?term=CA08g08230
CA02g21370	692.207	-1.11289	1930.55	0.361166	Histidine kinase 1 plant%2C putative	https://solgenomics.net/search/quick?term=CA02g21370	https://solgenomics.net/search/quick?term=CA02g21370
CA01g02250	510.866	-1.11245	309.899	-0.553093	6-phosphofructo-2-kinase/fructose-2%2C 6-biphosphatase	https://solgenomics.net/search/quick?term=CA01g02250	https://solgenomics.net/search/quick?term=CA01g02250
CA12g00990	728.694	-1.11062	524.872	-0.28328	PREDICTED: protein rtoA-like [Solanum tuberosum]	https://solgenomics.net/search/quick?term=CA12g00990	https://solgenomics.net/search/quick?term=CA12g00990
CA01g19480	481.804	-1.11037	452.412	-0.100132	Lysophosphatidylcholine acyltransferase / lyso-PAF acetyltransferase	https://solgenomics.net/search/quick?term=CA01g19480	https://solgenomics.net/search/quick?term=CA01g19480
CA07g20380	917.945	-1.10925	1244.28	-0.44725	PREDICTED: nudix hydrolase 2-like [Solanum lycopersicum]	https://solgenomics.net/search/quick?term=CA07g20380	https://solgenomics.net/search/quick?term=CA07g20380
CA04g18860	176.276	-1.10789	55.7662	0.196816	PREDICTED: anthocyanidin 3-O-glucoside 2'''-O-xylosyltransferase-like [Solanum tuberosum]	https://solgenomics.net/search/quick?term=CA04g18860	https://solgenomics.net/search/quick?term=CA04g18860
CA02g24950	38.7852	-1.10764	69.9693	1.17623	Sigma factor sigb regulation protein rsbq%2C putative	https://solgenomics.net/search/quick?term=CA02g24950	https://solgenomics.net/search/quick?term=CA02g24950
CA03g25820	38.7852	-1.10764	149.755	1.70407	Beta-carotene hydroxylase 2	https://solgenomics.net/search/quick?term=CA03g25820	https://solgenomics.net/search/quick?term=CA03g25820
CA02g25110	102.849	-1.10728	129.479	-0.503928	Acetamidase%2C putative	https://solgenomics.net/search/quick?term=CA02g25110	https://solgenomics.net/search/quick?term=CA02g25110
CA06g12890	313.282	-1.10676	131.378	0.262516	PREDICTED: mediator of RNA polymerase II transcription subunit 15-like [Solanum tuberosum]	https://solgenomics.net/search/quick?term=CA06g12890	https://solgenomics.net/search/quick?term=CA06g12890
CA08g11610	1891.35	-1.10427	1570.88	0.369499	Glutathione synthetase	https://solgenomics.net/search/quick?term=CA08g11610	https://solgenomics.net/search/quick?term=CA08g11610
CA10g20410	213.248	-1.10403	209.084	-0.528746	UDP-glucose glucosyltransferase	https://solgenomics.net/search/quick?term=CA10g20410	https://solgenomics.net/search/quick?term=CA10g20410
CA10g15470	882.521	-1.10397	950.271	-0.709297	Detected protein of unknown function	https://solgenomics.net/search/quick?term=CA10g15470	https://solgenomics.net/search/quick?term=CA10g15470
CA09g10770	1184.14	-1.10382	849.761	-0.100905	Succinic semialdehyde reductase isofom1	https://solgenomics.net/search/quick?term=CA09g10770	https://solgenomics.net/search/quick?term=CA09g10770
CA05g20570	260.068	-1.10374	308.195	-0.618379	PREDICTED: ankyrin repeat-containing protein At5g02620-like isoform 2 [Solanum lycopersicum]	https://solgenomics.net/search/quick?term=CA05g20570	https://solgenomics.net/search/quick?term=CA05g20570
CA08g10440	106.303	-1.10373	93.3152	-0.234582	Detected protein of unknown function	https://solgenomics.net/search/quick?term=CA08g10440	https://solgenomics.net/search/quick?term=CA08g10440
CA02g24980	113.698	-1.10253	20.2423	-0.47411	Detected protein of unknown function	https://solgenomics.net/search/quick?term=CA02g24980	https://solgenomics.net/search/quick?term=CA02g24980
CA05g04790	92.9999	-1.10155	42.8041	-0.383582	PREDICTED: zeatin O-glucosyltransferase-like [Solanum lycopersicum]	https://solgenomics.net/search/quick?term=CA05g04790	https://solgenomics.net/search/quick?term=CA05g04790
CA03g21720	1209.33	-1.10062	1647.37	0.181381	Cinnamoyl-CoA reductase%2C putative	https://solgenomics.net/search/quick?term=CA03g21720	https://solgenomics.net/search/quick?term=CA03g21720
CA08g05240	70.3323	-1.09867	15.0082	-0.0358335	Unknown protein	https://solgenomics.net/search/quick?term=CA08g05240	https://solgenomics.net/search/quick?term=CA08g05240
CA07g00470	30.9063	-1.0983	117.157	1.41697	QM-like protein	https://solgenomics.net/search/quick?term=CA07g00470	https://solgenomics.net/search/quick?term=CA07g00470
CA01g26180	699.241	-1.09768	542.008	0.0889152	PREDICTED: probable protein phosphatase 2C 40-like [Solanum tuberosum]	https://solgenomics.net/search/quick?term=CA01g26180	https://solgenomics.net/search/quick?term=CA01g26180
CA01g18560	174.822	-1.09738	211.208	-0.859862	Beta-glucosidase 01	https://solgenomics.net/search/quick?term=CA01g18560	https://solgenomics.net/search/quick?term=CA01g18560
CA03g08520	574.053	-1.09729	458.692	0.599874	Beta-glucosidase%2C putative	https://solgenomics.net/search/quick?term=CA03g08520	https://solgenomics.net/search/quick?term=CA03g08520
CA02g12290	1121.17	-1.09572	755.329	1.22648	Cold acclimation protein COR413-TM1	https://solgenomics.net/search/quick?term=CA02g12290	https://solgenomics.net/search/quick?term=CA02g12290
CA01g00590	204.399	-1.09557	109.576	-0.0762463	PREDICTED: F-box/kelch-repeat protein At3g23880-like [Solanum tuberosum]	https://solgenomics.net/search/quick?term=CA01g00590	https://solgenomics.net/search/quick?term=CA01g00590
CA02g24500	254.675	-1.09538	81.1855	0.549137	Starch synthase V	https://solgenomics.net/search/quick?term=CA02g24500	https://solgenomics.net/search/quick?term=CA02g24500
CA05g17800	280.312	-1.0933	184.452	-0.0186107	PREDICTED: zinc finger protein JACKDAW-like [Solanum tuberosum]	https://solgenomics.net/search/quick?term=CA05g17800	https://solgenomics.net/search/quick?term=CA05g17800
CA02g21130	1652.08	-1.0927	1252.11	0.675155	Serine acetyltransferase	https://solgenomics.net/search/quick?term=CA02g21130	https://solgenomics.net/search/quick?term=CA02g21130
CA05g00670	3110.61	-1.09236	1738.14	0.0982426	PREDICTED: zeatin O-glucosyltransferase-like [Solanum lycopersicum]	https://solgenomics.net/search/quick?term=CA05g00670	https://solgenomics.net/search/quick?term=CA05g00670
CA01g01400	1603.29	-1.09231	1684.5	-0.247891	Ubiquitin ligase protein cop1%2C putative	https://solgenomics.net/search/quick?term=CA01g01400	https://solgenomics.net/search/quick?term=CA01g01400
CA11g10240	1223.75	-1.09174	880.036	0.118079	BTB/POZ domain-containing protein	https://solgenomics.net/search/quick?term=CA11g10240	https://solgenomics.net/search/quick?term=CA11g10240
CA03g09600	357.711	-1.09062	90.0161	-0.0431583	Detected protein of unknown function	https://solgenomics.net/search/quick?term=CA03g09600	https://solgenomics.net/search/quick?term=CA03g09600
CA08g16030	6040.12	-1.0904	5571.51	0.159113	GTP cyclohydrolase II/3%2C4-dihydroxy-2-butanone 4-phosphate synthase	https://solgenomics.net/search/quick?term=CA08g16030	https://solgenomics.net/search/quick?term=CA08g16030
CA02g00330	622.906	-1.09007	281.917	0.686191	Detected protein of unknown function	https://solgenomics.net/search/quick?term=CA02g00330	https://solgenomics.net/search/quick?term=CA02g00330
CA02g30100	1228.24	-1.08851	480.036	-1.21846	Acetylglucosaminyltransferase%2C putative	https://solgenomics.net/search/quick?term=CA02g30100	https://solgenomics.net/search/quick?term=CA02g30100
CA03g08340	269.979	-1.0883	27.3122	-0.514292	PREDICTED: omega-hydroxypalmitate O-feruloyl transferase-like [Citrus sinensis]	https://solgenomics.net/search/quick?term=CA03g08340	https://solgenomics.net/search/quick?term=CA03g08340
CA01g01170	256.676	-1.08662	98.6905	0.156394	DNA binding protein%2C putative	https://solgenomics.net/search/quick?term=CA01g01170	https://solgenomics.net/search/quick?term=CA01g01170
CA12g20960	1581.71	-1.08648	1033.6	-0.548184	RelA-SpoT like protein RSH4 (Fragment)	https://solgenomics.net/search/quick?term=CA12g20960	https://solgenomics.net/search/quick?term=CA12g20960
CA02g05860	12043.7	-1.08537	7743.51	-1.03256	Fructose-bisphosphate aldolase	https://solgenomics.net/search/quick?term=CA02g05860	https://solgenomics.net/search/quick?term=CA02g05860
CA08g17160	86.1214	-1.08396	255.422	1.74975	GH3 family protein	https://solgenomics.net/search/quick?term=CA08g17160	https://solgenomics.net/search/quick?term=CA08g17160
CA03g09290	1724.24	-1.08359	1209.45	0.763705	Detected protein of unknown function	https://solgenomics.net/search/quick?term=CA03g09290	https://solgenomics.net/search/quick?term=CA03g09290
CA04g06300	782.705	-1.0809	171.231	-1.21406	PREDICTED: ribulose bisphosphate carboxylase small chain 2C%2C chloroplastic-like [Solanum tuberosum]	https://solgenomics.net/search/quick?term=CA04g06300	https://solgenomics.net/search/quick?term=CA04g06300
CA03g04270	2280.88	-1.08076	2538.83	-0.256891	Ribonucleoprotein%2C chloroplast%2C putative	https://solgenomics.net/search/quick?term=CA03g04270	https://solgenomics.net/search/quick?term=CA03g04270
CA09g11590	1139.63	-1.08015	688.549	-0.542392	Ubiquitin ligase protein cop1%2C putative	https://solgenomics.net/search/quick?term=CA09g11590	https://solgenomics.net/search/quick?term=CA09g11590
CA10g04300	325.226	-1.07935	289.84	-0.115609	ORF124 [Pinus koraiensis]	https://solgenomics.net/search/quick?term=CA10g04300	https://solgenomics.net/search/quick?term=CA10g04300
CA02g09620	165.005	-1.07921	268.567	0.919705	PREDICTED: probable 2-oxoglutarate-dependent dioxygenase AOP1-like [Solanum tuberosum]	https://solgenomics.net/search/quick?term=CA02g09620	https://solgenomics.net/search/quick?term=CA02g09620
CA01g00600	135.427	-1.07817	59.6271	-0.600742	PREDICTED: F-box/kelch-repeat protein At3g23880-like [Solanum tuberosum]	https://solgenomics.net/search/quick?term=CA01g00600	https://solgenomics.net/search/quick?term=CA01g00600
CA05g16320	3087.02	-1.07785	1136.34	-0.182989	Protein phosphatase 2C	https://solgenomics.net/search/quick?term=CA05g16320	https://solgenomics.net/search/quick?term=CA05g16320
CA12g18610	1557.78	-1.07533	752.11	-0.416554	Abscisic acid insensitivity 1B	https://solgenomics.net/search/quick?term=CA12g18610	https://solgenomics.net/search/quick?term=CA12g18610
CA09g17830	83.667	-1.07518	51.9743	-0.509556	PREDICTED: calmodulin-like protein 5-like [Solanum lycopersicum]	https://solgenomics.net/search/quick?term=CA09g17830	https://solgenomics.net/search/quick?term=CA09g17830
CA02g18950	395.261	-1.07337	96.6803	-0.453498	PREDICTED: probable receptor-like protein kinase At5g39020-like [Solanum tuberosum]	https://solgenomics.net/search/quick?term=CA02g18950	https://solgenomics.net/search/quick?term=CA02g18950
CA03g14020	153.186	-1.07277	109.267	0.376103	Caspase%2C putative	https://solgenomics.net/search/quick?term=CA03g14020	https://solgenomics.net/search/quick?term=CA03g14020
CA01g21060	1915.77	-1.07274	937.805	-1.17796	Detected protein of unknown function	https://solgenomics.net/search/quick?term=CA01g21060	https://solgenomics.net/search/quick?term=CA01g21060
CA09g13140	601.848	-1.07214	306.843	-0.652012	PREDICTED: protein yippee-like At5g53940-like [Solanum tuberosum]	https://solgenomics.net/search/quick?term=CA09g13140	https://solgenomics.net/search/quick?term=CA09g13140
CA01g13030	325.257	-1.07196	127.313	-0.430836	Unknown protein	https://solgenomics.net/search/quick?term=CA01g13030	https://solgenomics.net/search/quick?term=CA01g13030
CA03g13710	740.887	-1.07187	1081.33	0.645082	Peptidase S41 family protein	https://solgenomics.net/search/quick?term=CA03g13710	https://solgenomics.net/search/quick?term=CA03g13710
CA05g05770	1710.7	-1.07138	1173.5	-0.628816	Pre-mRNA splicing factor%2C putative	https://solgenomics.net/search/quick?term=CA05g05770	https://solgenomics.net/search/quick?term=CA05g05770
CA03g17400	1125.97	-1.07035	2053.21	0.212432	PREDICTED: serine/threonine-protein kinase WNK1-like [Citrus sinensis]	https://solgenomics.net/search/quick?term=CA03g17400	https://solgenomics.net/search/quick?term=CA03g17400
CA09g06120	7223.57	-1.06927	5937.62	-0.0883322	PREDICTED: 18.1 kDa class I heat shock protein-like [Solanum tuberosum]	https://solgenomics.net/search/quick?term=CA09g06120	https://solgenomics.net/search/quick?term=CA09g06120
CA09g18700	1609.18	-1.0691	1312.26	0.454211	UDP-glucuronate 5-epimerase%2C putative	https://solgenomics.net/search/quick?term=CA09g18700	https://solgenomics.net/search/quick?term=CA09g18700
CA12g11590	64.9389	-1.06902	23.7276	-0.412279	PREDICTED: nudix hydrolase 18%2C mitochondrial-like [Solanum tuberosum]	https://solgenomics.net/search/quick?term=CA12g11590	https://solgenomics.net/search/quick?term=CA12g11590
CA01g31380	1564.33	-1.06823	1572.6	1.2364	Glutamyl-tRNA(Gln) amidotransferase subunit A%2C putative	https://solgenomics.net/search/quick?term=CA01g31380	https://solgenomics.net/search/quick?term=CA01g31380
CA10g19290	5296.31	-1.06805	4296.17	-0.362745	Actin	https://solgenomics.net/search/quick?term=CA10g19290	https://solgenomics.net/search/quick?term=CA10g19290
CA08g19360	13020.1	-1.06788	10144.3	-0.732935	Hydroxypyruvate reductase	https://solgenomics.net/search/quick?term=CA08g19360	https://solgenomics.net/search/quick?term=CA08g19360
CA05g00700	101.426	-1.06756	11.9405	0.128379	JHL06B08.5 protein	https://solgenomics.net/search/quick?term=CA05g00700	https://solgenomics.net/search/quick?term=CA05g00700
CA05g17870	119.669	-1.06728	90.4127	-0.303548	Pollen tube RhoGDI2	https://solgenomics.net/search/quick?term=CA05g17870	https://solgenomics.net/search/quick?term=CA05g17870
CA07g09050	245.404	-1.06606	65.7084	-1.03564	Double Clp-N motif-containing P-loop nucleoside triphosphate hydrolases superfamily protein%2C putative [Theobroma cacao]	https://solgenomics.net/search/quick?term=CA07g09050	https://solgenomics.net/search/quick?term=CA07g09050
CA10g10250	5524.78	-1.06538	2348.8	-1.28253	PREDICTED: transketolase%2C chloroplastic-like [Solanum lycopersicum]	https://solgenomics.net/search/quick?term=CA10g10250	https://solgenomics.net/search/quick?term=CA10g10250
CA06g17820	104.881	-1.06517	33.634	-0.210983	JHL07K02.14 protein	https://solgenomics.net/search/quick?term=CA06g17820	https://solgenomics.net/search/quick?term=CA06g17820
CA01g11870	634.943	-1.0646	506.513	-0.51104	L-ascorbate oxidase	https://solgenomics.net/search/quick?term=CA01g11870	https://solgenomics.net/search/quick?term=CA01g11870
CA09g00160	73.8184	-1.06448	26.4318	0.0866739	PREDICTED: NAC domain-containing protein 90-like [Glycine max]	https://solgenomics.net/search/quick?term=CA09g00160	https://solgenomics.net/search/quick?term=CA09g00160
CA04g10890	8730.44	-1.06395	3217.66	0.526004	Phosphorylase	https://solgenomics.net/search/quick?term=CA04g10890	https://solgenomics.net/search/quick?term=CA04g10890
CA12g02880	526.967	-1.06329	482.546	0.169902	Detected protein of unknown function	https://solgenomics.net/search/quick?term=CA12g02880	https://solgenomics.net/search/quick?term=CA12g02880
CA10g11340	652.217	-1.06264	260.764	-0.852855	PREDICTED: LRR receptor-like serine/threonine-protein kinase GSO2-like [Solanum tuberosum]	https://solgenomics.net/search/quick?term=CA10g11340	https://solgenomics.net/search/quick?term=CA10g11340
CA05g11240	464.842	-1.06254	500.624	-0.795066	Serine carboxypeptidase-like 7%2C putative [Theobroma cacao]	https://solgenomics.net/search/quick?term=CA05g11240	https://solgenomics.net/search/quick?term=CA05g11240
CA10g10410	119.185	-1.06212	47.4673	-1.05823	UDP-glucose:glucosyltransferase	https://solgenomics.net/search/quick?term=CA10g10410	https://solgenomics.net/search/quick?term=CA10g10410
CA07g06990	159.127	-1.06147	90.4428	0.654652	60S ribosomal protein L18a	https://solgenomics.net/search/quick?term=CA07g06990	https://solgenomics.net/search/quick?term=CA07g06990
CA04g09650	164.551	-1.06123	70.3237	0.111568	White-brown-complex ABC transporter family (Fragment)	https://solgenomics.net/search/quick?term=CA04g09650	https://solgenomics.net/search/quick?term=CA04g09650
CA10g09010	758.739	-1.06122	677.935	0.275974	Prenylated rab acceptor family protein	https://solgenomics.net/search/quick?term=CA10g09010	https://solgenomics.net/search/quick?term=CA10g09010
CA04g16460	82.6978	-1.06086	56.418	-1.34267	PREDICTED: zeatin O-glucosyltransferase-like [Solanum tuberosum]	https://solgenomics.net/search/quick?term=CA04g16460	https://solgenomics.net/search/quick?term=CA04g16460
CA11g06020	611.306	-1.06064	289.455	-0.14248	PREDICTED: glutathione S-transferase U17-like [Solanum tuberosum]	https://solgenomics.net/search/quick?term=CA11g06020	https://solgenomics.net/search/quick?term=CA11g06020
CA01g31510	13810.3	-1.06055	15964.7	-0.616505	Malate dehydrogenase	https://solgenomics.net/search/quick?term=CA01g31510	https://solgenomics.net/search/quick?term=CA01g31510
CA04g16470	327.774	-1.05984	200.689	-1.35475	PREDICTED: zeatin O-glucosyltransferase-like [Solanum tuberosum]	https://solgenomics.net/search/quick?term=CA04g16470	https://solgenomics.net/search/quick?term=CA04g16470
CA10g19200	173.431	-1.05966	36.4823	-0.652645	Detected protein of unknown function	https://solgenomics.net/search/quick?term=CA10g19200	https://solgenomics.net/search/quick?term=CA10g19200
CA07g02460	75.3035	-1.05899	110.883	0.307199	Chitinase%2C putative	https://solgenomics.net/search/quick?term=CA07g02460	https://solgenomics.net/search/quick?term=CA07g02460
CA05g03880	281.923	-1.05766	139.656	0.56791	PREDICTED: probable LRR receptor-like serine/threonine-protein kinase At3g47570-like [Solanum tuberosum]	https://solgenomics.net/search/quick?term=CA05g03880	https://solgenomics.net/search/quick?term=CA05g03880
CA02g21970	475.723	-1.05727	464.704	-0.0677948	Unknown protein	https://solgenomics.net/search/quick?term=CA02g21970	https://solgenomics.net/search/quick?term=CA02g21970
CA08g18880	7274.71	-1.05473	7736.45	-0.654244	Proline-rich protein	https://solgenomics.net/search/quick?term=CA08g18880	https://solgenomics.net/search/quick?term=CA08g18880
CA04g04320	208.949	-1.05466	42.5517	-0.671019	PREDICTED: LRR receptor-like serine/threonine-protein kinase GSO1-like [Solanum lycopersicum]	https://solgenomics.net/search/quick?term=CA04g04320	https://solgenomics.net/search/quick?term=CA04g04320
CA11g05930	1508.88	-1.05435	1139.96	0.149442	Actin cross-linking protein%2C putative [Theobroma cacao]	https://solgenomics.net/search/quick?term=CA11g05930	https://solgenomics.net/search/quick?term=CA11g05930
CA03g30280	114.761	-1.05342	106.617	0.469228	Mitogen-activated protein kinase kinase kinase%2C putative	https://solgenomics.net/search/quick?term=CA03g30280	https://solgenomics.net/search/quick?term=CA03g30280
CA09g10480	681.888	-1.05286	3584.59	0.364525	ACC oxidase ACO1	https://solgenomics.net/search/quick?term=CA09g10480	https://solgenomics.net/search/quick?term=CA09g10480
CA03g31820	4678.45	-1.05226	4827.78	0.396865	DNA methylation protein MBD1	https://solgenomics.net/search/quick?term=CA03g31820	https://solgenomics.net/search/quick?term=CA03g31820
CA11g06210	69.3943	-1.05104	25.2661	0.363561	Leucine-rich repeat containing protein%2C putative	https://solgenomics.net/search/quick?term=CA11g06210	https://solgenomics.net/search/quick?term=CA11g06210
CA03g13700	239.042	-1.051	275.451	0.809657	Peptidase S41 family protein	https://solgenomics.net/search/quick?term=CA03g13700	https://solgenomics.net/search/quick?term=CA03g13700
CA03g28010	1891.67	-1.05001	827.329	0.479053	Homeobox	https://solgenomics.net/search/quick?term=CA03g28010	https://solgenomics.net/search/quick?term=CA03g28010
CA03g20640	130.55	-1.04864	120.174	0.391078	Protein kinase-like protein [Medicago truncatula]	https://solgenomics.net/search/quick?term=CA03g20640	https://solgenomics.net/search/quick?term=CA03g20640
CA04g07010	1949.91	-1.04784	835.762	-0.474316	Unknown protein	https://solgenomics.net/search/quick?term=CA04g07010	https://solgenomics.net/search/quick?term=CA04g07010
CA06g16430	144.854	-1.04766	173.578	-0.0645252	PREDICTED: pumilio homolog 23-like isoform X1 [Solanum tuberosum]	https://solgenomics.net/search/quick?term=CA06g16430	https://solgenomics.net/search/quick?term=CA06g16430
CA12g15400	740.136	-1.04699	428.468	0.522182	Nicotine uptake permease 2	https://solgenomics.net/search/quick?term=CA12g15400	https://solgenomics.net/search/quick?term=CA12g15400
CA01g21500	281.469	-1.04686	145.752	-0.57426	PREDICTED: protein IQ-DOMAIN 14-like isoform X1 [Citrus sinensis]	https://solgenomics.net/search/quick?term=CA01g21500	https://solgenomics.net/search/quick?term=CA01g21500
CA06g06830	76.304	-1.04589	51.5116	-0.040851	CCP	https://solgenomics.net/search/quick?term=CA06g06830	https://solgenomics.net/search/quick?term=CA06g06830
CA10g21540	1461.7	-1.04563	878.116	-0.0475018	Pentatricopeptide repeat-containing protein%2C putative	https://solgenomics.net/search/quick?term=CA10g21540	https://solgenomics.net/search/quick?term=CA10g21540
CA01g25140	7548.81	-1.04526	12681	-0.977629	1-D-deoxyxylulose 5-phosphate synthase	https://solgenomics.net/search/quick?term=CA01g25140	https://solgenomics.net/search/quick?term=CA01g25140
CA07g09500	5040.91	-1.04467	2596.14	0.351953	Cytochrome P450 NADPH-reductase	https://solgenomics.net/search/quick?term=CA07g09500	https://solgenomics.net/search/quick?term=CA07g09500
CA01g01270	1582.07	-1.04404	1497.26	-0.192189	Methanol inducible protein	https://solgenomics.net/search/quick?term=CA01g01270	https://solgenomics.net/search/quick?term=CA01g01270
CA02g01580	43.7564	-1.04293	163.919	1.13814	Salicylic acid-binding protein 2	https://solgenomics.net/search/quick?term=CA02g01580	https://solgenomics.net/search/quick?term=CA02g01580
CA12g09290	102.942	-1.04152	128.223	0.101066	PREDICTED: probable WRKY transcription factor 51-like [Solanum lycopersicum]	https://solgenomics.net/search/quick?term=CA12g09290	https://solgenomics.net/search/quick?term=CA12g09290
CA12g15800	510.85	-1.03981	575.437	-0.210588	Inositol phosphate kinase	https://solgenomics.net/search/quick?term=CA12g15800	https://solgenomics.net/search/quick?term=CA12g15800
CA12g19910	231.679	-1.03975	7.48757	0.0240526	UPF0329 protein ECU01_0100/ECU01_1510/ECU08_0030%2C putative isoform 1 [Theobroma cacao]	https://solgenomics.net/search/quick?term=CA12g19910	https://solgenomics.net/search/quick?term=CA12g19910
CA08g19350	337.231	-1.03966	173.554	0.316228	Chloroplast zebra-necrosis protein	https://solgenomics.net/search/quick?term=CA08g19350	https://solgenomics.net/search/quick?term=CA08g19350
CA03g33310	240.558	-1.03936	98.7025	-0.156867	Calmodulin binding protein-like%2C putative [Theobroma cacao]	https://solgenomics.net/search/quick?term=CA03g33310	https://solgenomics.net/search/quick?term=CA03g33310
CA08g16020	1265.02	-1.03879	620.005	0.129521	Glutamate/malate translocator	https://solgenomics.net/search/quick?term=CA08g16020	https://solgenomics.net/search/quick?term=CA08g16020
CA10g21110	367.325	-1.03846	295.792	0.682126	Detected protein of unknown function	https://solgenomics.net/search/quick?term=CA10g21110	https://solgenomics.net/search/quick?term=CA10g21110
CA09g05540	18499.5	-1.03824	13869.2	-0.502888	Alpha-form rubisco activase	https://solgenomics.net/search/quick?term=CA09g05540	https://solgenomics.net/search/quick?term=CA09g05540
CA11g03310	309.139	-1.03414	179.768	0.0484553	LIGULELESS1 protein%2C putative	https://solgenomics.net/search/quick?term=CA11g03310	https://solgenomics.net/search/quick?term=CA11g03310
CA06g18230	444.301	-1.03326	667.878	-0.489385	Transcription factor BIM1%2C putative	https://solgenomics.net/search/quick?term=CA06g18230	https://solgenomics.net/search/quick?term=CA06g18230
CA02g19050	63.0004	-1.03257	115.105	0.443497	Cell division protein ftsH%2C putative	https://solgenomics.net/search/quick?term=CA02g19050	https://solgenomics.net/search/quick?term=CA02g19050
CA03g31190	6159.47	-1.03242	9806.67	1.27199	ATP-dependent Clp protease ATP-binding subunit clpA homolog CD4A%2C chloroplastic	https://solgenomics.net/search/quick?term=CA03g31190	https://solgenomics.net/search/quick?term=CA03g31190
CA12g09070	191.252	-1.03238	297.754	-1.07806	Ubiquitin ligase protein cop1%2C putative	https://solgenomics.net/search/quick?term=CA12g09070	https://solgenomics.net/search/quick?term=CA12g09070
CA11g17370	1697.27	-1.03105	1364.09	-0.553522	Aldo-keto reductase%2C putative	https://solgenomics.net/search/quick?term=CA11g17370	https://solgenomics.net/search/quick?term=CA11g17370
CA02g28170	198.162	-1.03095	85.2988	0.106927	60S ribosomal protein L34%2C putative	https://solgenomics.net/search/quick?term=CA02g28170	https://solgenomics.net/search/quick?term=CA02g28170
CA04g18420	116.277	-1.03032	44.8713	-0.447588	WOX4	https://solgenomics.net/search/quick?term=CA04g18420	https://solgenomics.net/search/quick?term=CA04g18420
CA04g15520	2574.91	-1.02866	2306.01	0.70129	Protein binding protein%2C putative	https://solgenomics.net/search/quick?term=CA04g15520	https://solgenomics.net/search/quick?term=CA04g15520
CA10g22340	11565	-1.02805	10905.3	-0.841394	Magnesium-protoporphyrin IX monomethyl ester [oxidative] cyclase%2C chloroplast%2C putative	https://solgenomics.net/search/quick?term=CA10g22340	https://solgenomics.net/search/quick?term=CA10g22340
CA01g24090	108.883	-1.02701	115.964	-0.0146683	DNA replication licensing factor MCM7%2C putative	https://solgenomics.net/search/quick?term=CA01g24090	https://solgenomics.net/search/quick?term=CA01g24090
CA03g16690	100.003	-1.02694	134.179	1.02599	peptidoglycan-binding LysM domain-containing family protein%2C partial [Populus trichocarpa]	https://solgenomics.net/search/quick?term=CA03g16690	https://solgenomics.net/search/quick?term=CA03g16690
CA11g00160	183.373	-1.02686	173.182	0.0836661	Detected protein of unknown function	https://solgenomics.net/search/quick?term=CA11g00160	https://solgenomics.net/search/quick?term=CA11g00160
CA11g13180	417.209	-1.02613	330.947	0.280307	UDP-glucoronosyl/UDP-glucosyl transferase family protein-like protein	https://solgenomics.net/search/quick?term=CA11g13180	https://solgenomics.net/search/quick?term=CA11g13180
CA01g06930	874.031	-1.0255	594.58	0.416506	PREDICTED: RING finger protein B-like [Solanum tuberosum]	https://solgenomics.net/search/quick?term=CA01g06930	https://solgenomics.net/search/quick?term=CA01g06930
CA04g00230	133.551	-1.0253	55.691	-0.690312	Aspartic proteinase oryzasin-1%2C putative	https://solgenomics.net/search/quick?term=CA04g00230	https://solgenomics.net/search/quick?term=CA04g00230
CA07g19030	124.672	-1.02511	63.6053	0.314152	NADH:ubiquinone oxidoreductase family protein [Arabidopsis lyrata] subsp. lyrata	https://solgenomics.net/search/quick?term=CA07g19030	https://solgenomics.net/search/quick?term=CA07g19030
CA10g18320	98.0336	-1.02439	42.2964	0.79383	Catalytic%2C putative	https://solgenomics.net/search/quick?term=CA10g18320	https://solgenomics.net/search/quick?term=CA10g18320
CA01g19450	260.834	-1.0239	115.832	0.0559453	Xylem serine proteinase 1%2C putative	https://solgenomics.net/search/quick?term=CA01g19450	https://solgenomics.net/search/quick?term=CA01g19450
CA11g00660	62.5158	-1.02352	126.538	0.913246	Receptor-like protein kinase	https://solgenomics.net/search/quick?term=CA11g00660	https://solgenomics.net/search/quick?term=CA11g00660
CA06g16800	430.544	-1.02341	759.198	0.264803	At1g64980	https://solgenomics.net/search/quick?term=CA06g16800	https://solgenomics.net/search/quick?term=CA06g16800
CA01g34100	1208.54	-1.02312	631.405	0.247111	Detected protein of unknown function	https://solgenomics.net/search/quick?term=CA01g34100	https://solgenomics.net/search/quick?term=CA01g34100
CA02g26480	956.948	-1.0224	839.049	-0.000630848	Detected protein of unknown function	https://solgenomics.net/search/quick?term=CA02g26480	https://solgenomics.net/search/quick?term=CA02g26480
CA08g14550	159.705	-1.02176	112.608	0.715646	PREDICTED: probable receptor-like protein kinase At1g11050-like isoform X1 [Citrus sinensis]	https://solgenomics.net/search/quick?term=CA08g14550	https://solgenomics.net/search/quick?term=CA08g14550
CA03g02720	4606.77	-1.02133	1178.62	-0.105473	Ammonium transporter 1 member 1	https://solgenomics.net/search/quick?term=CA03g02720	https://solgenomics.net/search/quick?term=CA03g02720
CA02g14450	217.922	-1.02115	461.312	0.361328	Caffeoyl-CoA-O-methyltransferase	https://solgenomics.net/search/quick?term=CA02g14450	https://solgenomics.net/search/quick?term=CA02g14450
CA04g22430	1054.65	-1.0207	769.129	0.177052	Alpha-amylase	https://solgenomics.net/search/quick?term=CA04g22430	https://solgenomics.net/search/quick?term=CA04g22430
CA02g07970	374.813	-1.02009	376.815	0.445138	Putative zinc finger protein	https://solgenomics.net/search/quick?term=CA02g07970	https://solgenomics.net/search/quick?term=CA02g07970
CA09g09840	1061.08	-1.01986	753.685	-0.00890156	F15K9.15 protein%2C putative isoform 1 [Theobroma cacao]	https://solgenomics.net/search/quick?term=CA09g09840	https://solgenomics.net/search/quick?term=CA09g09840
CA03g28310	623.468	-1.01972	541.359	0.108085	PREDICTED: serine/threonine-protein kinase HT1-like [Solanum lycopersicum]	https://solgenomics.net/search/quick?term=CA03g28310	https://solgenomics.net/search/quick?term=CA03g28310
CA06g27620	60.546	-1.0195	22.8143	0.303965	PREDICTED: putative nuclease HARBI1-like isoform 2 [Solanum lycopersicum]	https://solgenomics.net/search/quick?term=CA06g27620	https://solgenomics.net/search/quick?term=CA06g27620
CA10g15010	988.073	-1.0189	944.262	-0.498366	Detected protein of unknown function	https://solgenomics.net/search/quick?term=CA10g15010	https://solgenomics.net/search/quick?term=CA10g15010
CA01g33530	450.304	-1.01889	234.852	0.146842	Detected protein of unknown function	https://solgenomics.net/search/quick?term=CA01g33530	https://solgenomics.net/search/quick?term=CA01g33530
CA07g20100	383.207	-1.01853	411.485	-0.767765	Putative lysine decarbxylase	https://solgenomics.net/search/quick?term=CA07g20100	https://solgenomics.net/search/quick?term=CA07g20100
CA02g17240	996.467	-1.0183	1673.11	1.38238	Peroxidase	https://solgenomics.net/search/quick?term=CA02g17240	https://solgenomics.net/search/quick?term=CA02g17240
CA12g22150	192.768	-1.01816	96.3139	0.69736	Crt-like protein	https://solgenomics.net/search/quick?term=CA12g22150	https://solgenomics.net/search/quick?term=CA12g22150
CA07g04690	553.918	-1.01786	324.841	-0.519392	PREDICTED: probable protein phosphatase DDB_G0282105-like [Solanum tuberosum]	https://solgenomics.net/search/quick?term=CA07g04690	https://solgenomics.net/search/quick?term=CA07g04690
CA07g03190	1369.47	-1.01766	994.705	0.0177927	Heat shock protein 70 (HSP70)-interacting protein%2C putative	https://solgenomics.net/search/quick?term=CA07g03190	https://solgenomics.net/search/quick?term=CA07g03190
CA01g28430	2825.43	-1.01723	2396.33	-0.545059	CONSTANS-like protein	https://solgenomics.net/search/quick?term=CA01g28430	https://solgenomics.net/search/quick?term=CA01g28430
CA06g12350	395.057	-1.01681	290.693	0.379325	Detected protein of unknown function	https://solgenomics.net/search/quick?term=CA06g12350	https://solgenomics.net/search/quick?term=CA06g12350
CA02g18940	129.127	-1.01635	33.1833	-0.281149	Receptor serine/threonine kinase%2C putative	https://solgenomics.net/search/quick?term=CA02g18940	https://solgenomics.net/search/quick?term=CA02g18940
CA03g21210	1117.39	-1.01521	745.924	-0.0777542	RING-H2 zinc finger protein RHA2a%2C putative [Theobroma cacao]	https://solgenomics.net/search/quick?term=CA03g21210	https://solgenomics.net/search/quick?term=CA03g21210
CA04g15670	473.518	-1.01456	252.787	-0.112037	Homeodomain protein	https://solgenomics.net/search/quick?term=CA04g15670	https://solgenomics.net/search/quick?term=CA04g15670
CA02g09540	167.615	-1.01436	405.958	1.76318	PREDICTED: premnaspirodiene oxygenase-like [Solanum tuberosum]	https://solgenomics.net/search/quick?term=CA02g09540	https://solgenomics.net/search/quick?term=CA02g09540
CA08g15290	624.5	-1.01415	223.795	-0.415941	Receptor protein kinase CLAVATA1%2C putative	https://solgenomics.net/search/quick?term=CA08g15290	https://solgenomics.net/search/quick?term=CA08g15290
CA11g15510	62.0312	-1.0139	14.7438	0.543352	PREDICTED: lysosomal beta glucosidase-like [Solanum tuberosum]	https://solgenomics.net/search/quick?term=CA11g15510	https://solgenomics.net/search/quick?term=CA11g15510
CA01g09440	441.455	-1.01322	503.344	-0.289463	Protein ABC1%2C mitochondrial%2C putative	https://solgenomics.net/search/quick?term=CA01g09440	https://solgenomics.net/search/quick?term=CA01g09440
CA03g14040	921.555	-1.01154	1089.06	-0.890145	PREDICTED: putative pterin-4-alpha-carbinolamine dehydratase-like [Solanum lycopersicum]	https://solgenomics.net/search/quick?term=CA03g14040	https://solgenomics.net/search/quick?term=CA03g14040
CA05g03180	6753.27	-1.01069	7581.16	-0.672878	Ferritin	https://solgenomics.net/search/quick?term=CA05g03180	https://solgenomics.net/search/quick?term=CA05g03180
CA10g06100	668.444	-1.01047	641.668	-0.0562352	Delta-8 sphingolipid desaturase	https://solgenomics.net/search/quick?term=CA10g06100	https://solgenomics.net/search/quick?term=CA10g06100
CA02g19180	1011.87	-1.01028	374.712	0.729028	UDP-glucosyltransferase%2C putative	https://solgenomics.net/search/quick?term=CA02g19180	https://solgenomics.net/search/quick?term=CA02g19180
CA05g06190	103.974	-1.01016	43.5192	-0.624511	Tetraketide alpha-pyrone reductase 1	https://solgenomics.net/search/quick?term=CA05g06190	https://solgenomics.net/search/quick?term=CA05g06190
CA07g14390	377.329	-1.00988	290.76	1.58012	Arabinogalactan-protein	https://solgenomics.net/search/quick?term=CA07g14390	https://solgenomics.net/search/quick?term=CA07g14390
CA03g00160	361.54	-1.0098	174.041	-0.236142	DNA-directed RNA polymerase subunit beta' [Theobroma cacao]	https://solgenomics.net/search/quick?term=CA03g00160	https://solgenomics.net/search/quick?term=CA03g00160
CA02g26590	91.6397	-1.00938	37.7774	0.883335	PREDICTED: MATE efflux family protein 9-like [Solanum tuberosum]	https://solgenomics.net/search/quick?term=CA02g26590	https://solgenomics.net/search/quick?term=CA02g26590
CA06g17350	694.113	-1.0092	1067.08	0.510672	4-coumarate:coenzyme A ligase	https://solgenomics.net/search/quick?term=CA06g17350	https://solgenomics.net/search/quick?term=CA06g17350
CA01g18450	110.884	-1.00891	35.8755	0.790867	senescence-associated family protein [Populus trichocarpa]	https://solgenomics.net/search/quick?term=CA01g18450	https://solgenomics.net/search/quick?term=CA01g18450
CA03g03520	436.547	-1.00874	228.016	-0.329958	Transcription factor%2C putative	https://solgenomics.net/search/quick?term=CA03g03520	https://solgenomics.net/search/quick?term=CA03g03520
CA06g17720	184.405	-1.00855	199.112	-0.559622	PREDICTED: calcium-binding allergen Ole e 8-like [Solanum tuberosum]	https://solgenomics.net/search/quick?term=CA06g17720	https://solgenomics.net/search/quick?term=CA06g17720
CA07g02440	47.7271	-1.00855	120.489	1.22016	Chitinase%2C putative	https://solgenomics.net/search/quick?term=CA07g02440	https://solgenomics.net/search/quick?term=CA07g02440
CA07g04620	255.956	-1.00732	410.723	1.37331	PREDICTED: formin-J-like [Solanum tuberosum]	https://solgenomics.net/search/quick?term=CA07g04620	https://solgenomics.net/search/quick?term=CA07g04620
CA12g03020	4317.99	-1.00651	3890.34	-0.881299	Detected protein of unknown function	https://solgenomics.net/search/quick?term=CA12g03020	https://solgenomics.net/search/quick?term=CA12g03020
CA03g07350	89.67	-1.00628	107.113	0.187663	Unknown protein	https://solgenomics.net/search/quick?term=CA03g07350	https://solgenomics.net/search/quick?term=CA03g07350
CA06g17270	713.388	-1.00575	449.714	-0.596743	Hydrolase%2C putative	https://solgenomics.net/search/quick?term=CA06g17270	https://solgenomics.net/search/quick?term=CA06g17270
CA05g07540	157.767	-1.00536	99.1771	-0.738144	PREDICTED: vacuolar iron transporter 1-like%2C partial [Solanum tuberosum]	https://solgenomics.net/search/quick?term=CA05g07540	https://solgenomics.net/search/quick?term=CA05g07540
CA10g19820	377.845	-1.00531	433.434	-0.950128	Putative A-type response regulator 7	https://solgenomics.net/search/quick?term=CA10g19820	https://solgenomics.net/search/quick?term=CA10g19820
CA11g12480	529.343	-1.00412	573.844	-0.957546	PREDICTED: auxin-induced protein 5NG4-like [Solanum lycopersicum]	https://solgenomics.net/search/quick?term=CA11g12480	https://solgenomics.net/search/quick?term=CA11g12480
CA01g00260	152.342	-1.00375	158.948	-0.99583	Endo-1%2C4-beta-glucanase	https://solgenomics.net/search/quick?term=CA01g00260	https://solgenomics.net/search/quick?term=CA01g00260
CA08g07320	410.424	-1.00324	178.569	0.121223	Cytochrome P450	https://solgenomics.net/search/quick?term=CA08g07320	https://solgenomics.net/search/quick?term=CA08g07320
CA03g28040	263.866	-1.00294	143.595	-0.0766203	PREDICTED: protein PRD1-like [Citrus sinensis]	https://solgenomics.net/search/quick?term=CA03g28040	https://solgenomics.net/search/quick?term=CA03g28040
CA05g16360	323.084	-1.00264	99.0842	0.814314	Kinase%2C putative	https://solgenomics.net/search/quick?term=CA05g16360	https://solgenomics.net/search/quick?term=CA05g16360
CA10g05590	300.385	-1.00247	356.633	-0.987305	Detected protein of unknown function	https://solgenomics.net/search/quick?term=CA10g05590	https://solgenomics.net/search/quick?term=CA10g05590
CA01g13160	382.301	-1.00243	178.47	0.157286	Detected protein of unknown function	https://solgenomics.net/search/quick?term=CA01g13160	https://solgenomics.net/search/quick?term=CA01g13160
CA05g18220	117.309	-1.00236	92.8975	-0.287973	Epoxide hydrolase	https://solgenomics.net/search/quick?term=CA05g18220	https://solgenomics.net/search/quick?term=CA05g18220
CA11g14090	94.6099	-1.00206	26.1794	-0.313725	PREDICTED: nitrate excretion transporter 1-like [Solanum lycopersicum]	https://solgenomics.net/search/quick?term=CA11g14090	https://solgenomics.net/search/quick?term=CA11g14090
CA01g00430	478.036	-1.00205	933.658	-1.53135	Oligopeptide transporter%2C putative	https://solgenomics.net/search/quick?term=CA01g00430	https://solgenomics.net/search/quick?term=CA01g00430
CA01g11400	127.673	-1.00132	1961.63	0.454549	Peroxidase	https://solgenomics.net/search/quick?term=CA01g11400	https://solgenomics.net/search/quick?term=CA01g11400
CA07g01230	204.165	-1.00019	210.289	0.186416	Catalytic%2C putative	https://solgenomics.net/search/quick?term=CA07g01230	https://solgenomics.net/search/quick?term=CA07g01230
CA10g17070	40.3328	-0.998031	141.059	1.45686	Harpin inducing protein 1-like 18	https://solgenomics.net/search/quick?term=CA10g17070	https://solgenomics.net/search/quick?term=CA10g17070
CA11g13600	76.8511	-0.99722	93.751	1.05538	PREDICTED: protein UPSTREAM OF FLC-like [Citrus sinensis]	https://solgenomics.net/search/quick?term=CA11g13600	https://solgenomics.net/search/quick?term=CA11g13600
CA02g11180	649.809	-0.996632	244.509	1.14731	PREDICTED: phospholipase A1-II 1-like [Solanum tuberosum]	https://solgenomics.net/search/quick?term=CA02g11180	https://solgenomics.net/search/quick?term=CA02g11180
CA04g00440	196.286	-0.993793	245.125	1.11521	Cellulose synthase%2C putative	https://solgenomics.net/search/quick?term=CA04g00440	https://solgenomics.net/search/quick?term=CA04g00440
CA02g18000	109.43	-0.99151	69.1727	-1.35457	Pectinesterase	https://solgenomics.net/search/quick?term=CA02g18000	https://solgenomics.net/search/quick?term=CA02g18000
CA02g17320	245.654	-0.988777	319.4	1.61899	Serine/threonine-protein kinase	https://solgenomics.net/search/quick?term=CA02g17320	https://solgenomics.net/search/quick?term=CA02g17320
CA03g35110	43.303	-0.983946	370.576	1.97115	DNA binding protein homolog	https://solgenomics.net/search/quick?term=CA03g35110	https://solgenomics.net/search/quick?term=CA03g35110
CA03g29190	153.374	-0.982143	261.131	1.41269	JHL10I11.2 protein	https://solgenomics.net/search/quick?term=CA03g29190	https://solgenomics.net/search/quick?term=CA03g29190
CA01g04960	94.6412	-0.978825	140.578	-1.58677	Pectinesterase	https://solgenomics.net/search/quick?term=CA01g04960	https://solgenomics.net/search/quick?term=CA01g04960
CA03g08850	360.243	-0.97089	375.752	1.14804	Kinase%2C putative	https://solgenomics.net/search/quick?term=CA03g08850	https://solgenomics.net/search/quick?term=CA03g08850
CA02g04280	10.6618	-0.960166	595.137	1.9236	Phospholipase A1	https://solgenomics.net/search/quick?term=CA02g04280	https://solgenomics.net/search/quick?term=CA02g04280
CA05g20710	55.6686	-0.951976	239.558	1.68925	Detected protein of unknown function	https://solgenomics.net/search/quick?term=CA05g20710	https://solgenomics.net/search/quick?term=CA05g20710
CA01g08110	2888.79	-0.944437	2056.61	-1.0422	At1g32080/F3C3_12	https://solgenomics.net/search/quick?term=CA01g08110	https://solgenomics.net/search/quick?term=CA01g08110
CA09g16960	1020.68	-0.939734	2674.95	-1.17608	Unknown protein	https://solgenomics.net/search/quick?term=CA09g16960	https://solgenomics.net/search/quick?term=CA09g16960
CA01g21800	501.141	-0.939518	259.626	1.29905	Catalytic%2C putative	https://solgenomics.net/search/quick?term=CA01g21800	https://solgenomics.net/search/quick?term=CA01g21800
CA01g13540	60.1239	-0.939122	170.481	1.43497	At2g27080/T20P8.13	https://solgenomics.net/search/quick?term=CA01g13540	https://solgenomics.net/search/quick?term=CA01g13540
CA06g28370	14.695	-0.936224	163.552	1.81936	Putative short chain alcohol dehydrogenase	https://solgenomics.net/search/quick?term=CA06g28370	https://solgenomics.net/search/quick?term=CA06g28370
CA01g06240	558.967	-0.933459	553.006	1.28988	Monoxygenase%2C putative	https://solgenomics.net/search/quick?term=CA01g06240	https://solgenomics.net/search/quick?term=CA01g06240
CA06g24410	939.797	-0.930694	622.647	1.18615	Histone H2B [Medicago truncatula]	https://solgenomics.net/search/quick?term=CA06g24410	https://solgenomics.net/search/quick?term=CA06g24410
CA03g20730	4845.33	-0.928786	4243.47	-1.29701	Electron transporter%2C putative	https://solgenomics.net/search/quick?term=CA03g20730	https://solgenomics.net/search/quick?term=CA03g20730
CA02g12590	21.12	-0.920026	112.365	1.10282	PREDICTED: protein SRG1-like [Solanum tuberosum]	https://solgenomics.net/search/quick?term=CA02g12590	https://solgenomics.net/search/quick?term=CA02g12590
CA01g17090	13454.9	-0.918001	24268.4	-1.02286	PREDICTED: chlorophyll a-b binding protein CP26%2C chloroplastic-like isoform 1 [Solanum lycopersicum]	https://solgenomics.net/search/quick?term=CA01g17090	https://solgenomics.net/search/quick?term=CA01g17090
CA01g00870	4421.36	-0.914254	4232.86	1.02377	PREDICTED: B2 protein-like [Cicer arietinum]	https://solgenomics.net/search/quick?term=CA01g00870	https://solgenomics.net/search/quick?term=CA01g00870
CA06g17700	72.0048	-0.91182	82.279	-1.25878	Phosphoethanolamine n-methyltransferase%2C putative	https://solgenomics.net/search/quick?term=CA06g17700	https://solgenomics.net/search/quick?term=CA06g17700
CA03g30000	541.364	-0.908102	385.956	1.0849	NAD-malate dehydrogenase (Precursor)	https://solgenomics.net/search/quick?term=CA03g30000	https://solgenomics.net/search/quick?term=CA03g30000
CA12g16770	14.2103	-0.906488	170.126	1.86061	Triacylglycerol lipase%2C putative	https://solgenomics.net/search/quick?term=CA12g16770	https://solgenomics.net/search/quick?term=CA12g16770
CA03g18500	104.13	-0.902696	135.849	1.15893	Arsenite transport protein%2C putative	https://solgenomics.net/search/quick?term=CA03g18500	https://solgenomics.net/search/quick?term=CA03g18500
CA10g01340	211.356	-0.899915	682.248	-1.05024	LIM and calponin domains-containing protein 1%2C putative [Theobroma cacao]	https://solgenomics.net/search/quick?term=CA10g01340	https://solgenomics.net/search/quick?term=CA10g01340
CA10g13980	5129.29	-0.899144	3264.92	-1.09908	CPRD49-like protein	https://solgenomics.net/search/quick?term=CA10g13980	https://solgenomics.net/search/quick?term=CA10g13980
CA02g09530	154.046	-0.896566	343.038	1.67649	CYP71D20v2	https://solgenomics.net/search/quick?term=CA02g09530	https://solgenomics.net/search/quick?term=CA02g09530
CA01g16130	189.141	-0.891895	579.167	1.6179	Actin cross-linking protein%2C putative [Theobroma cacao]	https://solgenomics.net/search/quick?term=CA01g16130	https://solgenomics.net/search/quick?term=CA01g16130
CA02g09570	34.9707	-0.882954	190.534	1.60603	CYP71D51v2	https://solgenomics.net/search/quick?term=CA02g09570	https://solgenomics.net/search/quick?term=CA02g09570
CA02g23890	2651.98	-0.879136	9163.13	1.27033	Pyruvate decarboxylase 3 (Fragment)	https://solgenomics.net/search/quick?term=CA02g23890	https://solgenomics.net/search/quick?term=CA02g23890
CA04g13920	262.334	-0.875546	453.966	1.28257	Tropinone reductase I	https://solgenomics.net/search/quick?term=CA04g13920	https://solgenomics.net/search/quick?term=CA04g13920
CA03g29650	143.712	-0.874595	217.921	1.59436	Brassinosteroid LRR receptor kinase%2C putative	https://solgenomics.net/search/quick?term=CA03g29650	https://solgenomics.net/search/quick?term=CA03g29650
CA02g19530	5395.83	-0.874522	11991.3	-1.13483	Detected protein of unknown function	https://solgenomics.net/search/quick?term=CA02g19530	https://solgenomics.net/search/quick?term=CA02g19530
CA11g02980	352.801	-0.871795	847.04	-1.27435	Amino acid binding protein%2C putative	https://solgenomics.net/search/quick?term=CA11g02980	https://solgenomics.net/search/quick?term=CA11g02980
CA06g22440	93.7969	-0.870358	92.7021	-1.09915	Beta-D-glucan exohydrolase	https://solgenomics.net/search/quick?term=CA06g22440	https://solgenomics.net/search/quick?term=CA06g22440
CA06g24540	9463.87	-0.868789	5576.32	1.56511	Heat shock cognate 70 kDa protein 1	https://solgenomics.net/search/quick?term=CA06g24540	https://solgenomics.net/search/quick?term=CA06g24540
CA04g02660	217.874	-0.866989	598.328	1.77781	Sphingosine kinase%2C putative	https://solgenomics.net/search/quick?term=CA04g02660	https://solgenomics.net/search/quick?term=CA04g02660
CA02g17260	63.1566	-0.864669	196.098	1.38197	Serine/threonine-protein kinase	https://solgenomics.net/search/quick?term=CA02g17260	https://solgenomics.net/search/quick?term=CA02g17260
CA05g00840	7.30062	-0.864615	167.422	1.82736	PREDICTED: heat stress transcription factor B-3-like [Solanum tuberosum]	https://solgenomics.net/search/quick?term=CA05g00840	https://solgenomics.net/search/quick?term=CA05g00840
CA06g03930	335.042	-0.863917	184.271	-1.15319	R2r3-myb transcription factor%2C putative	https://solgenomics.net/search/quick?term=CA06g03930	https://solgenomics.net/search/quick?term=CA06g03930
CA06g25040	1305.93	-0.863146	824.268	1.57699	Putative transformer serine/arginine-rich ribonucleoprotein	https://solgenomics.net/search/quick?term=CA06g25040	https://solgenomics.net/search/quick?term=CA06g25040
CA04g21390	240.151	-0.856827	638.04	1.74997	Cytokinin oxidase	https://solgenomics.net/search/quick?term=CA04g21390	https://solgenomics.net/search/quick?term=CA04g21390
CA08g14740	699.974	-0.851537	262.458	-1.01484	CM0545.530.nc protein (Fragment)	https://solgenomics.net/search/quick?term=CA08g14740	https://solgenomics.net/search/quick?term=CA08g14740
CA06g15840	36.9717	-0.842438	170.49	1.78631	Auxin-regulated dual specificity cytosolic kinase	https://solgenomics.net/search/quick?term=CA06g15840	https://solgenomics.net/search/quick?term=CA06g15840
CA02g21830	671.913	-0.837639	390.026	-1.059	CYP84A14v1	https://solgenomics.net/search/quick?term=CA02g21830	https://solgenomics.net/search/quick?term=CA02g21830
CA05g19000	100.769	-0.833513	172.758	1.14156	Phosphatidylinositol n-acetylglucosaminyltransferase subunit p%2C putative	https://solgenomics.net/search/quick?term=CA05g19000	https://solgenomics.net/search/quick?term=CA05g19000
CA02g12080	1702.07	-0.832816	8267.05	-1.94848	Light harvesting chlorophyll a/b-binding protein (Precursor)	https://solgenomics.net/search/quick?term=CA02g12080	https://solgenomics.net/search/quick?term=CA02g12080
CA01g02040	142.806	-0.832502	72.4211	1.18	1-aminocyclopropane-1-carboxylate synthase	https://solgenomics.net/search/quick?term=CA01g02040	https://solgenomics.net/search/quick?term=CA01g02040
CA09g10320	24234.4	-0.828379	38568.8	-1.07437	Chloroplast pigment-binding protein CP29	https://solgenomics.net/search/quick?term=CA09g10320	https://solgenomics.net/search/quick?term=CA09g10320
CA04g22450	98.7993	-0.827507	309.169	1.09183	Prolyl oligopeptidase	https://solgenomics.net/search/quick?term=CA04g22450	https://solgenomics.net/search/quick?term=CA04g22450
CA01g03580	799.633	-0.824392	719.652	1.21111	Phospholipase D	https://solgenomics.net/search/quick?term=CA01g03580	https://solgenomics.net/search/quick?term=CA01g03580
CA06g09030	438.125	-0.818116	189.956	-1.1833	PREDICTED: protein IQ-DOMAIN 1-like isoform X1 [Solanum tuberosum]	https://solgenomics.net/search/quick?term=CA06g09030	https://solgenomics.net/search/quick?term=CA06g09030
CA04g13860	20.6666	-0.815817	146.173	1.15768	AP2/ERF domain-containing transcription factor	https://solgenomics.net/search/quick?term=CA04g13860	https://solgenomics.net/search/quick?term=CA04g13860
CA02g02740	17197	-0.813694	9758.67	-1.24024	Glyceraldehyde-3-phosphate dehydrogenase	https://solgenomics.net/search/quick?term=CA02g02740	https://solgenomics.net/search/quick?term=CA02g02740
CA06g24370	71.1293	-0.803417	127.076	1.12431	Auxin-regulated protein	https://solgenomics.net/search/quick?term=CA06g24370	https://solgenomics.net/search/quick?term=CA06g24370
CA12g18170	9898.71	-0.799566	6202.46	-1.65627	Glyceraldehyde-3-phosphate dehydrogenase B	https://solgenomics.net/search/quick?term=CA12g18170	https://solgenomics.net/search/quick?term=CA12g18170
CA02g09430	946.33	-0.799513	1065.34	1.37066	Diacylglycerol acyltransferase type 2	https://solgenomics.net/search/quick?term=CA02g09430	https://solgenomics.net/search/quick?term=CA02g09430
CA11g17750	1075.11	-0.788707	402.123	-1.20592	UPA15	https://solgenomics.net/search/quick?term=CA11g17750	https://solgenomics.net/search/quick?term=CA11g17750
CA03g15480	2036.61	-0.785692	4892.08	-1.15609	beta-fructosidase [Solanum tuberosum]	https://solgenomics.net/search/quick?term=CA03g15480	https://solgenomics.net/search/quick?term=CA03g15480
CA11g18360	198.333	-0.779888	157.597	1.11092	Lethal leaf spot 1-like protein	https://solgenomics.net/search/quick?term=CA11g18360	https://solgenomics.net/search/quick?term=CA11g18360
CA08g11080	30.5778	-0.777467	83.6795	1.20831	Gibberellin receptor GID1%2C putative	https://solgenomics.net/search/quick?term=CA08g11080	https://solgenomics.net/search/quick?term=CA08g11080
CA12g02090	92.4367	-0.776784	65.9398	-1.21877	Unknown protein	https://solgenomics.net/search/quick?term=CA12g02090	https://solgenomics.net/search/quick?term=CA12g02090
CA11g03510	127.079	-0.77649	79.9474	-1.05875	RNA binding protein%2C putative	https://solgenomics.net/search/quick?term=CA11g03510	https://solgenomics.net/search/quick?term=CA11g03510
CA01g33440	113.228	-0.772612	258.283	1.51447	3-hydroxy-3-methylglutaryl coenzyme A synthase	https://solgenomics.net/search/quick?term=CA01g33440	https://solgenomics.net/search/quick?term=CA01g33440
CA11g05520	201.819	-0.771739	74.9447	-1.11035	PREDICTED: galactose oxidase-like [Solanum tuberosum]	https://solgenomics.net/search/quick?term=CA11g05520	https://solgenomics.net/search/quick?term=CA11g05520
CA09g06670	677.446	-0.770476	1148.13	1.11102	PREDICTED: phosphatidylinositol:ceramide inositolphosphotransferase 2-like [Solanum lycopersicum]	https://solgenomics.net/search/quick?term=CA09g06670	https://solgenomics.net/search/quick?term=CA09g06670
CA12g03430	261.224	-0.767531	233.482	1.07155	Kinase%2C putative	https://solgenomics.net/search/quick?term=CA12g03430	https://solgenomics.net/search/quick?term=CA12g03430
CA01g25590	5208.97	-0.763316	16178	-1.19988	Beta-amylase	https://solgenomics.net/search/quick?term=CA01g25590	https://solgenomics.net/search/quick?term=CA01g25590
CA08g05140	805.229	-0.761682	758.157	1.15038	Serine-threonine protein kinase%2C plant-type%2C putative	https://solgenomics.net/search/quick?term=CA08g05140	https://solgenomics.net/search/quick?term=CA08g05140
CA12g08950	22.6676	-0.76104	106.812	1.18085	Leucine-rich repeat/extensin 1	https://solgenomics.net/search/quick?term=CA12g08950	https://solgenomics.net/search/quick?term=CA12g08950
CA01g04770	228.098	-0.755913	259.48	-1.273	Axial regulator YABBY1%2C putative	https://solgenomics.net/search/quick?term=CA01g04770	https://solgenomics.net/search/quick?term=CA01g04770
CA06g25940	1737.91	-0.755453	1291.79	1.26255	Cinnamic acid 4-hydroxylase	https://solgenomics.net/search/quick?term=CA06g25940	https://solgenomics.net/search/quick?term=CA06g25940
CA07g04000	56.8252	-0.753873	178.311	1.09087	Dicyanin	https://solgenomics.net/search/quick?term=CA07g04000	https://solgenomics.net/search/quick?term=CA07g04000
CA08g04180	543.942	-0.752525	714.827	1.6744	PREDICTED: omega-6 fatty acid desaturase%2C endoplasmic reticulum isozyme 2-like [Solanum tuberosum]	https://solgenomics.net/search/quick?term=CA08g04180	https://solgenomics.net/search/quick?term=CA08g04180
CA06g25160	518.695	-0.752522	278.458	-1.19043	Detected protein of unknown function	https://solgenomics.net/search/quick?term=CA06g25160	https://solgenomics.net/search/quick?term=CA06g25160
CA07g11020	583.071	-0.749772	411.458	-1.23373	Detected protein of unknown function	https://solgenomics.net/search/quick?term=CA07g11020	https://solgenomics.net/search/quick?term=CA07g11020
CA01g34730	2293.5	-0.749461	1043.73	-1.06248	Detected protein of unknown function	https://solgenomics.net/search/quick?term=CA01g34730	https://solgenomics.net/search/quick?term=CA01g34730
CA03g08860	1206.4	-0.746628	853.209	1.02021	Putative sugar transporter	https://solgenomics.net/search/quick?term=CA03g08860	https://solgenomics.net/search/quick?term=CA03g08860
CA09g08250	34.0639	-0.738035	101.731	1.55635	Aromatic amino acid decarboxylase 2	https://solgenomics.net/search/quick?term=CA09g08250	https://solgenomics.net/search/quick?term=CA09g08250
CA06g24890	742.103	-0.737316	688.648	-1.0795	Unknown protein	https://solgenomics.net/search/quick?term=CA06g24890	https://solgenomics.net/search/quick?term=CA06g24890
CA07g20080	17.7277	-0.735943	86.57	1.56006	PREDICTED: pirin-like protein At1g50590-like [Solanum lycopersicum]	https://solgenomics.net/search/quick?term=CA07g20080	https://solgenomics.net/search/quick?term=CA07g20080
CA08g15010	1221.95	-0.733301	2147.86	1.14674	Unknown protein	https://solgenomics.net/search/quick?term=CA08g15010	https://solgenomics.net/search/quick?term=CA08g15010
CA06g21200	1590.57	-0.722399	2131.59	-1.19523	Metal ion binding protein%2C putative	https://solgenomics.net/search/quick?term=CA06g21200	https://solgenomics.net/search/quick?term=CA06g21200
CA01g00110	101.926	-0.716527	78.8808	-1.0233	Beta-1%2C3-galactosyltransferase sqv-2%2C putative	https://solgenomics.net/search/quick?term=CA01g00110	https://solgenomics.net/search/quick?term=CA01g00110
CA02g26260	276.262	-0.71552	309.785	1.06602	BRASSINOSTEROID INSENSITIVE 1-associated receptor kinase 1%2C putative	https://solgenomics.net/search/quick?term=CA02g26260	https://solgenomics.net/search/quick?term=CA02g26260
CA08g16140	206.431	-0.714922	339.492	1.12606	Leucoanthocyanidin dioxygenase%2C putative	https://solgenomics.net/search/quick?term=CA08g16140	https://solgenomics.net/search/quick?term=CA08g16140
CA07g16050	71.223	-0.713314	352.994	-1.06162	Gibberellin 2-oxidase	https://solgenomics.net/search/quick?term=CA07g16050	https://solgenomics.net/search/quick?term=CA07g16050
CA02g29120	833.523	-0.70793	1411.26	1.03992	Unknown protein	https://solgenomics.net/search/quick?term=CA02g29120	https://solgenomics.net/search/quick?term=CA02g29120
CA01g28210	72.2235	-0.703887	205.608	1.47212	VQ motif-containing family protein [Populus trichocarpa]	https://solgenomics.net/search/quick?term=CA01g28210	https://solgenomics.net/search/quick?term=CA01g28210
CA12g19810	36.0649	-0.703165	170.195	1.35939	PREDICTED: pathogenesis-related protein STH-2-like [Solanum tuberosum]	https://solgenomics.net/search/quick?term=CA12g19810	https://solgenomics.net/search/quick?term=CA12g19810
CA01g29960	866.93	-0.688164	2089.45	1.20746	GDSL-motif lipase/hydrolase family protein (Fragment)	https://solgenomics.net/search/quick?term=CA01g29960	https://solgenomics.net/search/quick?term=CA01g29960
CA01g19370	213.95	-0.683376	336.818	1.35815	PREDICTED: UDP-galactose/UDP-glucose transporter 2-like isoform 1 [Glycine max]	https://solgenomics.net/search/quick?term=CA01g19370	https://solgenomics.net/search/quick?term=CA01g19370
CA07g21130	1392.28	-0.67784	1964.83	1.10133	Short-chain dehydrogenase/reductase family protein	https://solgenomics.net/search/quick?term=CA07g21130	https://solgenomics.net/search/quick?term=CA07g21130
CA09g06100	26.6696	-0.67016	63.9329	1.29215	Glutathione S-transferase-like protein	https://solgenomics.net/search/quick?term=CA09g06100	https://solgenomics.net/search/quick?term=CA09g06100
CA10g18460	2258.81	-0.664866	2022.87	1.01945	Putative MATE family transporter	https://solgenomics.net/search/quick?term=CA10g18460	https://solgenomics.net/search/quick?term=CA10g18460
CA04g19210	543.113	-0.659446	706.296	1.08114	PREDICTED: vitellogenin-1-like [Solanum tuberosum]	https://solgenomics.net/search/quick?term=CA04g19210	https://solgenomics.net/search/quick?term=CA04g19210
CA11g18840	625.404	-0.657335	1041.71	-1.09473	Kinase%2C putative	https://solgenomics.net/search/quick?term=CA11g18840	https://solgenomics.net/search/quick?term=CA11g18840
CA10g11170	1119.63	-0.651822	713.255	1.12033	Ammonium transporter	https://solgenomics.net/search/quick?term=CA10g11170	https://solgenomics.net/search/quick?term=CA10g11170
CA07g10840	521.868	-0.649566	743.861	1.28672	Putative membrane protein	https://solgenomics.net/search/quick?term=CA07g10840	https://solgenomics.net/search/quick?term=CA07g10840
CA06g21360	124.327	-0.64955	71.9761	-1.16863	Cell division cycle%2C putative	https://solgenomics.net/search/quick?term=CA06g21360	https://solgenomics.net/search/quick?term=CA06g21360
CA01g06760	457.977	-0.64075	262.738	1.13736	PREDICTED: probable purine permease 11-like [Glycine max]	https://solgenomics.net/search/quick?term=CA01g06760	https://solgenomics.net/search/quick?term=CA01g06760
CA01g08910	640.958	-0.63444	633.333	-1.18434	Carotenoid cleavage dioxygenase 4	https://solgenomics.net/search/quick?term=CA01g08910	https://solgenomics.net/search/quick?term=CA01g08910
CA11g05050	465.95	-0.634018	838.868	1.18164	Kelch repeat-containing F-box family protein%2C putative	https://solgenomics.net/search/quick?term=CA11g05050	https://solgenomics.net/search/quick?term=CA11g05050
CA08g02470	160.548	-0.633008	285.991	1.21504	PREDICTED: C2 domain-containing protein At1g63220-like [Oryza brachyantha]	https://solgenomics.net/search/quick?term=CA08g02470	https://solgenomics.net/search/quick?term=CA08g02470
CA10g08490	1651.01	-0.62781	2461.81	1.02921	PREDICTED: non-specific lipid-transfer protein 2-like [Solanum tuberosum]	https://solgenomics.net/search/quick?term=CA10g08490	https://solgenomics.net/search/quick?term=CA10g08490
CA02g00320	46.5231	-0.625235	82.3274	1.12533	Cinnamyl alcohol dehydrogenase-like protein	https://solgenomics.net/search/quick?term=CA02g00320	https://solgenomics.net/search/quick?term=CA02g00320
CA08g07550	25.7003	-0.62256	114.507	1.5218	PREDICTED: probable polygalacturonase-like [Solanum tuberosum]	https://solgenomics.net/search/quick?term=CA08g07550	https://solgenomics.net/search/quick?term=CA08g07550
CA06g21850	5242.19	-0.621374	3828.22	-1.18896	PREDICTED: chloroplast stem-loop binding protein of 41 kDa b%2C chloroplastic-like [Solanum tuberosum]	https://solgenomics.net/search/quick?term=CA06g21850	https://solgenomics.net/search/quick?term=CA06g21850
CA11g16000	119.419	-0.620466	278.449	-1.41727	PREDICTED: protein FAF-like%2C chloroplastic-like [Solanum tuberosum]	https://solgenomics.net/search/quick?term=CA11g16000	https://solgenomics.net/search/quick?term=CA11g16000
CA07g14760	105.052	-0.611183	120.709	1.35513	PREDICTED: pseudouridine-5'-monophosphatase-like [Vitis vinifera]	https://solgenomics.net/search/quick?term=CA07g14760	https://solgenomics.net/search/quick?term=CA07g14760
CA08g00450	14.304	-0.601963	70.5852	1.07977	Hcr9-OR2A	https://solgenomics.net/search/quick?term=CA08g00450	https://solgenomics.net/search/quick?term=CA08g00450
CA11g11890	259.816	-0.601077	231.129	1.04201	ENTH/VHS family protein [Theobroma cacao]	https://solgenomics.net/search/quick?term=CA11g11890	https://solgenomics.net/search/quick?term=CA11g11890
CA10g15210	36.1273	-0.597561	71.6279	1.50869	Aquaporin PIP2.2%2C putative	https://solgenomics.net/search/quick?term=CA10g15210	https://solgenomics.net/search/quick?term=CA10g15210
CA10g00550	2684.39	-0.596234	2392.62	-1.01825	PREDICTED: thioredoxin M4%2C chloroplastic-like [Solanum tuberosum]	https://solgenomics.net/search/quick?term=CA10g00550	https://solgenomics.net/search/quick?term=CA10g00550
CA05g15660	133.848	-0.5939	198.277	1.15568	Neuronal PAS domain-containing protein 4 [Theobroma cacao]	https://solgenomics.net/search/quick?term=CA05g15660	https://solgenomics.net/search/quick?term=CA05g15660
CA09g06360	44.0688	-0.589592	153.658	1.70396	Sialin%2C putative	https://solgenomics.net/search/quick?term=CA09g06360	https://solgenomics.net/search/quick?term=CA09g06360
CA05g16620	906.73	-0.58904	660.263	-1.33213	Cellulose synthase-like protein CslE	https://solgenomics.net/search/quick?term=CA05g16620	https://solgenomics.net/search/quick?term=CA05g16620
CA10g01400	21711.3	-0.585672	32778.5	-1.07126	Light-harvesting complex I protein Lhca2	https://solgenomics.net/search/quick?term=CA10g01400	https://solgenomics.net/search/quick?term=CA10g01400
CA04g21000	11.3338	-0.584555	161.936	1.84773	Jasmonate O-methyltransferase%2C putative	https://solgenomics.net/search/quick?term=CA04g21000	https://solgenomics.net/search/quick?term=CA04g21000
CA03g22120	1007	-0.584196	555.428	-1.05441	Sigma factor	https://solgenomics.net/search/quick?term=CA03g22120	https://solgenomics.net/search/quick?term=CA03g22120
CA03g15610	246.997	-0.577592	71.9761	-1.16863	PREDICTED: 14 kDa proline-rich protein DC2.15-like isoform X2 [Solanum tuberosum]	https://solgenomics.net/search/quick?term=CA03g15610	https://solgenomics.net/search/quick?term=CA03g15610
CA05g18730	1488.91	-0.573764	2639.11	-1.20771	Detected protein of unknown function	https://solgenomics.net/search/quick?term=CA05g18730	https://solgenomics.net/search/quick?term=CA05g18730
CA01g13400	205.836	-0.570835	103.191	-1.00347	Cyclin B1	https://solgenomics.net/search/quick?term=CA01g13400	https://solgenomics.net/search/quick?term=CA01g13400
CA09g13780	119.997	-0.570792	141.6	1.01103	GCN5-related N-acetyltransferase family protein [Populus trichocarpa]	https://solgenomics.net/search/quick?term=CA09g13780	https://solgenomics.net/search/quick?term=CA09g13780
CA02g18410	104.63	-0.560812	73.0039	1.11098	Expansin	https://solgenomics.net/search/quick?term=CA02g18410	https://solgenomics.net/search/quick?term=CA02g18410
CA02g20570	3118.87	-0.559683	18908.9	-1.07845	Unknown protein	https://solgenomics.net/search/quick?term=CA02g20570	https://solgenomics.net/search/quick?term=CA02g20570
CA08g11090	196.441	-0.55861	176.024	1.02995	Gibberellin receptor GID1%2C putative	https://solgenomics.net/search/quick?term=CA08g11090	https://solgenomics.net/search/quick?term=CA08g11090
CA05g17890	244.09	-0.556231	319.282	-1.01922	Rab GTP-binding protein Rab11a	https://solgenomics.net/search/quick?term=CA05g17890	https://solgenomics.net/search/quick?term=CA05g17890
CA10g17390	29.7023	-0.553078	138.235	1.19033	Transcription factor%2C putative	https://solgenomics.net/search/quick?term=CA10g17390	https://solgenomics.net/search/quick?term=CA10g17390
CA02g25080	4134.69	-0.550531	6050.4	1.36385	Putative peroxidase	https://solgenomics.net/search/quick?term=CA02g25080	https://solgenomics.net/search/quick?term=CA02g25080
CA09g00240	16.305	-0.549821	185.817	1.71601	Apoplastic invertase	https://solgenomics.net/search/quick?term=CA09g00240	https://solgenomics.net/search/quick?term=CA09g00240
CA02g28000	61.468	-0.548789	253.388	1.77156	Detected protein of unknown function	https://solgenomics.net/search/quick?term=CA02g28000	https://solgenomics.net/search/quick?term=CA02g28000
CA01g26380	1791.21	-0.545875	1348.79	1.06177	Citrate synthase	https://solgenomics.net/search/quick?term=CA01g26380	https://solgenomics.net/search/quick?term=CA01g26380
CA12g04190	186.561	-0.54053	94.9015	-1.198	Detected protein of unknown function	https://solgenomics.net/search/quick?term=CA12g04190	https://solgenomics.net/search/quick?term=CA12g04190
CA10g03720	217.842	-0.537222	501.004	1.0959	PREDICTED: nudix hydrolase 15%2C mitochondrial-like [Solanum tuberosum]	https://solgenomics.net/search/quick?term=CA10g03720	https://solgenomics.net/search/quick?term=CA10g03720
CA02g12550	5.39335	-0.535408	63.7466	1.03785	Unknown protein	https://solgenomics.net/search/quick?term=CA02g12550	https://solgenomics.net/search/quick?term=CA02g12550
CA06g21120	139.913	-0.534801	177.52	-1.10409	UPA16	https://solgenomics.net/search/quick?term=CA06g21120	https://solgenomics.net/search/quick?term=CA06g21120
CA08g18090	41.1298	-0.532795	203.054	1.89545	Fatty acid 9/13-hydroperoxide lyase	https://solgenomics.net/search/quick?term=CA08g18090	https://solgenomics.net/search/quick?term=CA08g18090
CA08g07790	102.691	-0.528511	68.0884	1.48934	Plant cell wall protein SlTFR88	https://solgenomics.net/search/quick?term=CA08g07790	https://solgenomics.net/search/quick?term=CA08g07790
CA06g13900	1279.91	-0.51982	2228.38	-1.47323	Unknown protein	https://solgenomics.net/search/quick?term=CA06g13900	https://solgenomics.net/search/quick?term=CA06g13900
CA01g31060	355.426	-0.519458	3762.34	1.28596	PREDICTED: basic form of pathogenesis-related protein 1-like [Solanum tuberosum]	https://solgenomics.net/search/quick?term=CA01g31060	https://solgenomics.net/search/quick?term=CA01g31060
CA02g13340	65.4699	-0.516245	233.515	1.06259	Serine-threonine protein kinase%2C plant-type%2C putative	https://solgenomics.net/search/quick?term=CA02g13340	https://solgenomics.net/search/quick?term=CA02g13340
CA12g02590	458.727	-0.514784	455.749	-1.38024	PREDICTED: HMG-Y-related protein A-like [Solanum lycopersicum]	https://solgenomics.net/search/quick?term=CA12g02590	https://solgenomics.net/search/quick?term=CA12g02590
CA12g20350	61.4992	-0.51467	65.6754	-1.00931	Ankyrin repeat-containing protein%2C putative	https://solgenomics.net/search/quick?term=CA12g20350	https://solgenomics.net/search/quick?term=CA12g20350
CA12g07020	7.87896	-0.512805	174.864	-1.86557	PREDICTED: vesicle-associated membrane protein 727-like [Solanum lycopersicum]	https://solgenomics.net/search/quick?term=CA12g07020	https://solgenomics.net/search/quick?term=CA12g07020
CA03g31810	47.1015	-0.512583	74.1247	1.37316	PREDICTED: twist-related protein 1-like [Solanum tuberosum]	https://solgenomics.net/search/quick?term=CA03g31810	https://solgenomics.net/search/quick?term=CA03g31810
CA05g08780	679.727	-0.51003	2236.15	1.75278	Desacetoxyvindoline 4-hydroxylase%2C putative	https://solgenomics.net/search/quick?term=CA05g08780	https://solgenomics.net/search/quick?term=CA05g08780
CA07g17730	89.8101	-0.507944	138.607	1.45903	PREDICTED: cytochrome c oxidase copper chaperone 1-like [Solanum tuberosum]	https://solgenomics.net/search/quick?term=CA07g17730	https://solgenomics.net/search/quick?term=CA07g17730
CA01g30730	303.838	-0.507272	166.956	-1.50742	Multidrug resistance pump%2C putative	https://solgenomics.net/search/quick?term=CA01g30730	https://solgenomics.net/search/quick?term=CA01g30730
CA01g22120	20.7916	-0.4981	99.499	1.69403	Serine/threonine protein kinase%2C putative	https://solgenomics.net/search/quick?term=CA01g22120	https://solgenomics.net/search/quick?term=CA01g22120
CA08g01070	60.53	-0.488362	126.15	1.56575	Glutamate decarboxylase%2C putative	https://solgenomics.net/search/quick?term=CA08g01070	https://solgenomics.net/search/quick?term=CA08g01070
CA11g04120	78.4138	-0.48592	84.5478	1.2844	PREDICTED: cyclic nucleotide-gated cation channel beta-1-like [Solanum tuberosum]	https://solgenomics.net/search/quick?term=CA11g04120	https://solgenomics.net/search/quick?term=CA11g04120
CA10g20950	3.39238	-0.484032	77.8625	1.49915	Unknown protein	https://solgenomics.net/search/quick?term=CA10g20950	https://solgenomics.net/search/quick?term=CA10g20950
CA10g06370	2128.93	-0.483483	1583.63	-1.41717	PREDICTED: rhodanese-like domain-containing protein 4%2C chloroplastic-like [Solanum tuberosum]	https://solgenomics.net/search/quick?term=CA10g06370	https://solgenomics.net/search/quick?term=CA10g06370
CA02g01220	390.38	-0.480235	315.126	-1.10073	Unknown protein	https://solgenomics.net/search/quick?term=CA02g01220	https://solgenomics.net/search/quick?term=CA02g01220
CA02g03200	3818.07	-0.478175	5286.05	-1.13838	Detected protein of unknown function	https://solgenomics.net/search/quick?term=CA02g03200	https://solgenomics.net/search/quick?term=CA02g03200
CA12g13470	24.2777	-0.475588	115.321	1.35327	NAC domain-containing protein 21/22%2C putative	https://solgenomics.net/search/quick?term=CA12g13470	https://solgenomics.net/search/quick?term=CA12g13470
CA03g24760	718.808	-0.472183	864.702	1.31242	Putative UDP-glucuronate decarboxylase 3	https://solgenomics.net/search/quick?term=CA03g24760	https://solgenomics.net/search/quick?term=CA03g24760
CA10g15500	804.804	-0.467472	1019.81	1.14039	Detected protein of confused Function	https://solgenomics.net/search/quick?term=CA10g15500	https://solgenomics.net/search/quick?term=CA10g15500
CA11g00180	1526.74	-0.465595	989.65	1.11851	Fructose-bisphosphate aldolase	https://solgenomics.net/search/quick?term=CA11g00180	https://solgenomics.net/search/quick?term=CA11g00180
CA08g17720	136.583	-0.457134	76.3629	-1.03614	ATP binding protein%2C putative	https://solgenomics.net/search/quick?term=CA08g17720	https://solgenomics.net/search/quick?term=CA08g17720
CA04g08220	252.375	-0.45276	730.562	1.56788	Chitinase/lysozyme	https://solgenomics.net/search/quick?term=CA04g08220	https://solgenomics.net/search/quick?term=CA04g08220
CA01g10940	1159.28	-0.451927	2211.87	1.4321	3-phosphoshikimate 1-carboxyvinyltransferase	https://solgenomics.net/search/quick?term=CA01g10940	https://solgenomics.net/search/quick?term=CA01g10940
CA10g17120	1588.22	-0.447223	1211.21	-1.0078	Serine/threonine-protein kinase PBS1%2C putative	https://solgenomics.net/search/quick?term=CA10g17120	https://solgenomics.net/search/quick?term=CA10g17120
CA04g01180	772.741	-0.444121	259.27	-1.10124	PREDICTED: probable LRR receptor-like serine/threonine-protein kinase At1g53430-like isoform X1 [Solanum tuberosum]	https://solgenomics.net/search/quick?term=CA04g01180	https://solgenomics.net/search/quick?term=CA04g01180
CA02g23590	68.5339	-0.431729	86.7803	1.10738	serine/threonine kinase%2C putative [Ricinus communis]	https://solgenomics.net/search/quick?term=CA02g23590	https://solgenomics.net/search/quick?term=CA02g23590
CA02g20820	437.857	-0.429997	611.611	1.05086	Aspartic proteinase nepenthesin-1%2C putative	https://solgenomics.net/search/quick?term=CA02g20820	https://solgenomics.net/search/quick?term=CA02g20820
CA02g19080	39.7071	-0.428418	65.5825	1.14727	Transcription factor HBP-1b%2C putative	https://solgenomics.net/search/quick?term=CA02g19080	https://solgenomics.net/search/quick?term=CA02g19080
CA03g36010	306.667	-0.420999	71.0086	-1.20514	Detected protein of unknown function	https://solgenomics.net/search/quick?term=CA03g36010	https://solgenomics.net/search/quick?term=CA03g36010
CA02g22660	105.333	-0.419892	71.1077	-1.27855	Maf protein%2C putative	https://solgenomics.net/search/quick?term=CA02g22660	https://solgenomics.net/search/quick?term=CA02g22660
CA08g00170	75.506	-0.419405	82.4596	1.03521	4%2C5-DOPA dioxygenase extradiol-like protein%2C putative	https://solgenomics.net/search/quick?term=CA08g00170	https://solgenomics.net/search/quick?term=CA08g00170
CA01g31290	2587.57	-0.417984	1142.12	1.11703	PREDICTED: heat shock 70 kDa protein%2C mitochondrial-like [Solanum tuberosum]	https://solgenomics.net/search/quick?term=CA01g31290	https://solgenomics.net/search/quick?term=CA01g31290
CA06g22570	807.82	-0.415965	389.5	-1.22105	Strictosidine synthase%2C putative	https://solgenomics.net/search/quick?term=CA06g22570	https://solgenomics.net/search/quick?term=CA06g22570
CA11g20100	1131.01	-0.41325	947.411	-1.03517	PREDICTED: protein EARLY FLOWERING 3-like [Solanum tuberosum]	https://solgenomics.net/search/quick?term=CA11g20100	https://solgenomics.net/search/quick?term=CA11g20100
CA07g17540	199.817	-0.408899	442.425	1.0286	Protein phosphatase 2c%2C putative	https://solgenomics.net/search/quick?term=CA07g17540	https://solgenomics.net/search/quick?term=CA07g17540
CA02g14470	34.2513	-0.40756	283.501	1.89927	Caffeoyl-CoA O-methyltransferase	https://solgenomics.net/search/quick?term=CA02g14470	https://solgenomics.net/search/quick?term=CA02g14470
CA03g35790	155.077	-0.405465	516.847	1.08277	Pleiotropic drug resistance transporter 5b	https://solgenomics.net/search/quick?term=CA03g35790	https://solgenomics.net/search/quick?term=CA03g35790
CA06g06900	306.729	-0.405405	195.938	-1.30412	Cell cycle switch 52B	https://solgenomics.net/search/quick?term=CA06g06900	https://solgenomics.net/search/quick?term=CA06g06900
CA03g19450	336.588	-0.399675	178.167	1.31326	Protein phosphatase 2c%2C putative	https://solgenomics.net/search/quick?term=CA03g19450	https://solgenomics.net/search/quick?term=CA03g19450
CA05g20680	56.1371	-0.396797	392.745	-1.33466	PREDICTED: chlorophyll a-b binding protein 6A%2C chloroplastic-like [Solanum tuberosum]	https://solgenomics.net/search/quick?term=CA05g20680	https://solgenomics.net/search/quick?term=CA05g20680
CA02g05800	1375.55	-0.388672	1402.92	1.1573	Hydroxy-methyl-glutaryl-coenzyme A reductase	https://solgenomics.net/search/quick?term=CA02g05800	https://solgenomics.net/search/quick?term=CA02g05800
CA03g32070	502.248	-0.388438	626.77	1.21795	PREDICTED: probable WRKY transcription factor 40-like [Solanum tuberosum]	https://solgenomics.net/search/quick?term=CA03g32070	https://solgenomics.net/search/quick?term=CA03g32070
CA01g20890	303.822	-0.386353	945.515	1.60713	Detected protein of unknown function	https://solgenomics.net/search/quick?term=CA01g20890	https://solgenomics.net/search/quick?term=CA01g20890
CA10g17360	100.909	-0.384382	345.808	1.70764	PREDICTED: probable F-box protein At1g60180-like [Solanum lycopersicum]	https://solgenomics.net/search/quick?term=CA10g17360	https://solgenomics.net/search/quick?term=CA10g17360
CA07g05370	111.852	-0.383648	129.78	1.23871	Unknown protein	https://solgenomics.net/search/quick?term=CA07g05370	https://solgenomics.net/search/quick?term=CA07g05370
CA06g26270	10291.5	-0.378061	15538.3	-1.11579	Photosystem I subunit XI	https://solgenomics.net/search/quick?term=CA06g26270	https://solgenomics.net/search/quick?term=CA06g26270
CA05g20100	452.598	-0.374166	132.991	-1.62351	Tyrosine-protein phosphatase SIW14%2C putative	https://solgenomics.net/search/quick?term=CA05g20100	https://solgenomics.net/search/quick?term=CA05g20100
CA07g04410	43.2245	-0.372845	457.206	1.60172	Non-symbiotic hemoglobin%2C putative	https://solgenomics.net/search/quick?term=CA07g04410	https://solgenomics.net/search/quick?term=CA07g04410
CA06g02290	971.432	-0.372027	1031.21	1.10204	PREDICTED: cytochrome b5-like [Solanum lycopersicum]	https://solgenomics.net/search/quick?term=CA06g02290	https://solgenomics.net/search/quick?term=CA06g02290
CA05g20700	2580.22	-0.369012	10474.1	-1.20792	Photosystem I light-harvesting chlorophyll a/b-binding protein	https://solgenomics.net/search/quick?term=CA05g20700	https://solgenomics.net/search/quick?term=CA05g20700
CA11g19700	537.202	-0.367931	377.633	1.07778	Allene oxide synthase 2	https://solgenomics.net/search/quick?term=CA11g19700	https://solgenomics.net/search/quick?term=CA11g19700
CA08g13040	586.461	-0.366554	478.594	-1.09436	2-deoxyglucose-6-phosphate phosphatase%2C putative	https://solgenomics.net/search/quick?term=CA08g13040	https://solgenomics.net/search/quick?term=CA08g13040
CA03g35800	179.542	-0.363278	900.878	1.17387	Pleiotropic drug resistance transporter 5b	https://solgenomics.net/search/quick?term=CA03g35800	https://solgenomics.net/search/quick?term=CA03g35800
CA01g19830	7021.97	-0.363237	18278.3	1.28967	Arginine decarboxylase	https://solgenomics.net/search/quick?term=CA01g19830	https://solgenomics.net/search/quick?term=CA01g19830
CA11g11710	1321.31	-0.361245	753.413	-1.19164	Pectate lyase	https://solgenomics.net/search/quick?term=CA11g11710	https://solgenomics.net/search/quick?term=CA11g11710
CA10g16820	701.924	-0.360873	1616.63	1.20185	Calmodulin binding protein%2C putative	https://solgenomics.net/search/quick?term=CA10g16820	https://solgenomics.net/search/quick?term=CA10g16820
CA07g08620	506.922	-0.358069	537.874	1.46491	VQ motif-containing protein%2C putative [Theobroma cacao]	https://solgenomics.net/search/quick?term=CA07g08620	https://solgenomics.net/search/quick?term=CA07g08620
CA11g08190	327.833	-0.353698	101.388	-1.12915	PREDICTED: polygalacturonase At1g48100-like [Solanum tuberosum]	https://solgenomics.net/search/quick?term=CA11g08190	https://solgenomics.net/search/quick?term=CA11g08190
CA07g20810	54.6832	-0.350885	662.444	1.95255	Amino acid permease	https://solgenomics.net/search/quick?term=CA07g20810	https://solgenomics.net/search/quick?term=CA07g20810
CA01g20240	8.91068	-0.349774	173.38	1.83601	Basic 7S globulin 2 small subunit%2C putative	https://solgenomics.net/search/quick?term=CA01g20240	https://solgenomics.net/search/quick?term=CA01g20240
CA11g00220	101.456	-0.349248	113.882	1.08125	Unknown protein	https://solgenomics.net/search/quick?term=CA11g00220	https://solgenomics.net/search/quick?term=CA11g00220
CA06g21410	43.7403	-0.346029	141.916	1.71729	UDP-glucosyltransferase%2C putative	https://solgenomics.net/search/quick?term=CA06g21410	https://solgenomics.net/search/quick?term=CA06g21410
CA05g01730	1250.44	-0.34366	674.992	-1.0843	Detected protein of unknown function	https://solgenomics.net/search/quick?term=CA05g01730	https://solgenomics.net/search/quick?term=CA05g01730
CA10g08580	98.486	-0.338209	209.433	1.65184	Leucoanthocyanidin dioxygenase%2C putative	https://solgenomics.net/search/quick?term=CA10g08580	https://solgenomics.net/search/quick?term=CA10g08580
CA12g20250	144.774	-0.334272	268.825	-1.07962	Cyclin dependent kinase inhibitor	https://solgenomics.net/search/quick?term=CA12g20250	https://solgenomics.net/search/quick?term=CA12g20250
CA06g14320	67.1425	-0.330262	117.972	1.2522	CRINKLY4 related 3%2C putative [Theobroma cacao]	https://solgenomics.net/search/quick?term=CA06g14320	https://solgenomics.net/search/quick?term=CA06g14320
CA06g06790	131.346	-0.329535	69.8097	-1.06805	Knolle	https://solgenomics.net/search/quick?term=CA06g06790	https://solgenomics.net/search/quick?term=CA06g06790
CA09g07140	19.3689	-0.320397	67.5055	1.54954	Transferase%2C transferring glycosyl groups%2C putative	https://solgenomics.net/search/quick?term=CA09g07140	https://solgenomics.net/search/quick?term=CA09g07140
CA03g01900	432.51	-0.319339	515.471	1.19597	Tetratricopeptide repeat-like superfamily protein [Theobroma cacao]	https://solgenomics.net/search/quick?term=CA03g01900	https://solgenomics.net/search/quick?term=CA03g01900
CA06g12640	13.3973	-0.318145	75.6962	1.61836	PREDICTED: phospholipase A1-Ibeta2%2C chloroplastic-like [Solanum tuberosum]	https://solgenomics.net/search/quick?term=CA06g12640	https://solgenomics.net/search/quick?term=CA06g12640
CA08g07680	1.9385	-0.317498	145.906	1.82575	ACC synthase ACS1	https://solgenomics.net/search/quick?term=CA08g07680	https://solgenomics.net/search/quick?term=CA08g07680
CA06g22830	10830.1	-0.31683	17795.3	-1.07921	Unknown protein	https://solgenomics.net/search/quick?term=CA06g22830	https://solgenomics.net/search/quick?term=CA06g22830
CA05g13280	123.405	-0.316686	267.825	1.57349	Unknown protein	https://solgenomics.net/search/quick?term=CA05g13280	https://solgenomics.net/search/quick?term=CA05g13280
CA03g03900	96.0317	-0.31306	227.803	-1.2429	Tospovirus resistance protein C	https://solgenomics.net/search/quick?term=CA03g03900	https://solgenomics.net/search/quick?term=CA03g03900
CA05g00720	67.6583	-0.311887	86.9996	1.28515	Glycosyltransferase%2C putative	https://solgenomics.net/search/quick?term=CA05g00720	https://solgenomics.net/search/quick?term=CA05g00720
CA11g08150	550.583	-0.304581	684.032	1.09303	Partially similar to pantothenate kinase family protein	https://solgenomics.net/search/quick?term=CA11g08150	https://solgenomics.net/search/quick?term=CA11g08150
CA06g25930	820.919	-0.30444	689.263	1.20535	Cinnamic acid 4-hydroxylase	https://solgenomics.net/search/quick?term=CA06g25930	https://solgenomics.net/search/quick?term=CA06g25930
CA02g30580	96.5475	-0.299701	142.501	1.04664	Detected protein of unknown function	https://solgenomics.net/search/quick?term=CA02g30580	https://solgenomics.net/search/quick?term=CA02g30580
CA01g24340	14335.9	-0.297833	10030.2	-1.01508	Glutamine synthetase	https://solgenomics.net/search/quick?term=CA01g24340	https://solgenomics.net/search/quick?term=CA01g24340
CA12g16290	545.675	-0.294599	388.967	1.24039	2%2C4-dienoyl-CoA reductase%2C putative	https://solgenomics.net/search/quick?term=CA12g16290	https://solgenomics.net/search/quick?term=CA12g16290
CA02g10090	280.794	-0.291566	215.902	1.03207	PREDICTED: probable LRR receptor-like serine/threonine-protein kinase At3g47570-like [Solanum tuberosum]	https://solgenomics.net/search/quick?term=CA02g10090	https://solgenomics.net/search/quick?term=CA02g10090
CA07g19040	65.6886	-0.289603	149.689	1.72929	Aconitate hydratase	https://solgenomics.net/search/quick?term=CA07g19040	https://solgenomics.net/search/quick?term=CA07g19040
CA02g25830	219.561	-0.287156	908.951	1.04961	Multicopper oxidase%2C putative	https://solgenomics.net/search/quick?term=CA02g25830	https://solgenomics.net/search/quick?term=CA02g25830
CA04g11360	397.836	-0.286279	645.747	1.18517	Plasma membrane H+-ATPase	https://solgenomics.net/search/quick?term=CA04g11360	https://solgenomics.net/search/quick?term=CA04g11360
CA10g11230	465.104	-0.279304	381.801	1.03839	F-box protein%2C atfbl3%2C putative	https://solgenomics.net/search/quick?term=CA10g11230	https://solgenomics.net/search/quick?term=CA10g11230
CA09g02170	1130.46	-0.278293	1009.56	1.1024	PREDICTED: cell division cycle protein 48 homolog [Glycine max]	https://solgenomics.net/search/quick?term=CA09g02170	https://solgenomics.net/search/quick?term=CA09g02170
CA09g03070	61.7179	-0.275555	70.2604	-1.02519	Detected protein of unknown function	https://solgenomics.net/search/quick?term=CA09g03070	https://solgenomics.net/search/quick?term=CA09g03070
CA07g04010	51.2596	-0.275078	216.68	1.38005	Dicyanin	https://solgenomics.net/search/quick?term=CA07g04010	https://solgenomics.net/search/quick?term=CA07g04010
CA12g02830	299.835	-0.261077	217.386	1.03001	BRASSINOSTEROID INSENSITIVE 1-associated receptor kinase 1%2C putative	https://solgenomics.net/search/quick?term=CA12g02830	https://solgenomics.net/search/quick?term=CA12g02830
CA02g22080	539.437	-0.260552	706.919	1.301	Mitogen-activated protein kinase 8	https://solgenomics.net/search/quick?term=CA02g22080	https://solgenomics.net/search/quick?term=CA02g22080
CA09g06250	84.1508	-0.257629	273.751	1.67804	Arogenate dehydrogenase 2	https://solgenomics.net/search/quick?term=CA09g06250	https://solgenomics.net/search/quick?term=CA09g06250
CA09g04800	535.996	-0.257477	362.371	-1.91452	Monovalent cation:proton antiporter%2C putative	https://solgenomics.net/search/quick?term=CA09g04800	https://solgenomics.net/search/quick?term=CA09g04800
CA08g15880	119.218	-0.257266	232.311	1.91014	Glucosyltransferase-10	https://solgenomics.net/search/quick?term=CA08g15880	https://solgenomics.net/search/quick?term=CA08g15880
CA02g00370	114.856	-0.257256	477.55	2.01161	Zinc/iron transporter%2C putative	https://solgenomics.net/search/quick?term=CA02g00370	https://solgenomics.net/search/quick?term=CA02g00370
CA11g14100	89.1711	-0.257176	375.952	-1.08183	Annexin	https://solgenomics.net/search/quick?term=CA11g14100	https://solgenomics.net/search/quick?term=CA11g14100
CA10g10770	331.241	-0.255463	500.268	1.79575	PREDICTED: non-specific lipid-transfer protein 2-like [Solanum tuberosum]	https://solgenomics.net/search/quick?term=CA10g10770	https://solgenomics.net/search/quick?term=CA10g10770
CA02g03060	1203.04	-0.254033	208.483	-1.09958	NAC domain protein NAC6	https://solgenomics.net/search/quick?term=CA02g03060	https://solgenomics.net/search/quick?term=CA02g03060
CA02g23670	239.086	-0.253845	355.654	1.13776	Wall-associated kinase%2C putative	https://solgenomics.net/search/quick?term=CA02g23670	https://solgenomics.net/search/quick?term=CA02g23670
CA07g02200	240.087	-0.252529	224.126	1.07337	PREDICTED: transcription factor bHLH66-like [Solanum lycopersicum]	https://solgenomics.net/search/quick?term=CA07g02200	https://solgenomics.net/search/quick?term=CA07g02200
CA12g21230	1387.03	-0.245125	2422.66	1.46633	ATP:citrate lyase	https://solgenomics.net/search/quick?term=CA12g21230	https://solgenomics.net/search/quick?term=CA12g21230
CA08g12090	11.4275	-0.24187	72.6074	1.40802	Lipoxygenase	https://solgenomics.net/search/quick?term=CA08g12090	https://solgenomics.net/search/quick?term=CA08g12090
CA12g02840	261.55	-0.240268	235.901	1.08278	BRASSINOSTEROID INSENSITIVE 1-associated receptor kinase 1%2C putative	https://solgenomics.net/search/quick?term=CA12g02840	https://solgenomics.net/search/quick?term=CA12g02840
CA03g19100	343.763	-0.240254	748.728	1.4236	ATP binding protein%2C putative	https://solgenomics.net/search/quick?term=CA03g19100	https://solgenomics.net/search/quick?term=CA03g19100
CA08g08750	85.6671	-0.239576	82.4983	-1.06765	Phosphatidylinositol-4-phosphate 5-kinase%2C putative	https://solgenomics.net/search/quick?term=CA08g08750	https://solgenomics.net/search/quick?term=CA08g08750
CA01g12960	118.558	-0.235847	113.915	1.06411	GRAS family transcription factor	https://solgenomics.net/search/quick?term=CA01g12960	https://solgenomics.net/search/quick?term=CA01g12960
CA03g29340	217.232	-0.23116	111.439	-1.33333	Hydrolase%2C hydrolyzing O-glycosyl compounds%2C putative	https://solgenomics.net/search/quick?term=CA03g29340	https://solgenomics.net/search/quick?term=CA03g29340
CA02g28340	399.118	-0.230754	154.673	-1.30172	Alpha-tubulin	https://solgenomics.net/search/quick?term=CA02g28340	https://solgenomics.net/search/quick?term=CA02g28340
CA01g10710	482.362	-0.226658	170.111	-1.35741	DNA double-strand break repair rad50 ATPase [Theobroma cacao]	https://solgenomics.net/search/quick?term=CA01g10710	https://solgenomics.net/search/quick?term=CA01g10710
CA07g01390	290.502	-0.226296	106.142	1.00816	CYP72A52v1	https://solgenomics.net/search/quick?term=CA07g01390	https://solgenomics.net/search/quick?term=CA07g01390
CA11g13700	175.883	-0.22626	71.91	-1.1197	PREDICTED: uncharacterized LOC101218723 [Cucumis sativus]	https://solgenomics.net/search/quick?term=CA11g13700	https://solgenomics.net/search/quick?term=CA11g13700
CA05g00900	1097.84	-0.224996	443.169	-1.25722	Ribosomal protein L11 methyltransferase%2C putative [Theobroma cacao]	https://solgenomics.net/search/quick?term=CA05g00900	https://solgenomics.net/search/quick?term=CA05g00900
CA09g08810	8864.73	-0.224212	4463.14	-1.21628	MRNA binding protein (Precursor)	https://solgenomics.net/search/quick?term=CA09g08810	https://solgenomics.net/search/quick?term=CA09g08810
CA03g35870	623.931	-0.221548	1751.12	1.31997	Detected protein of unknown function	https://solgenomics.net/search/quick?term=CA03g35870	https://solgenomics.net/search/quick?term=CA03g35870
CA01g33570	2521.83	-0.218496	1944.79	-1.17243	Unknown protein	https://solgenomics.net/search/quick?term=CA01g33570	https://solgenomics.net/search/quick?term=CA01g33570
CA02g18540	282.076	-0.213841	384.129	1.22818	Putative WRKY1a transcription factor	https://solgenomics.net/search/quick?term=CA02g18540	https://solgenomics.net/search/quick?term=CA02g18540
CA07g04040	1228.1	-0.212295	1314.18	1.24635	PREDICTED: blue copper protein-like [Glycine max]	https://solgenomics.net/search/quick?term=CA07g04040	https://solgenomics.net/search/quick?term=CA07g04040
CA03g33650	396.726	-0.211253	448.016	-1.07823	mRNA%2C clone: RTFL01-09-J08	https://solgenomics.net/search/quick?term=CA03g33650	https://solgenomics.net/search/quick?term=CA03g33650
CA06g16820	17.9151	-0.21118	86.0201	1.59552	Detected protein of confused Function	https://solgenomics.net/search/quick?term=CA06g16820	https://solgenomics.net/search/quick?term=CA06g16820
CA02g22110	204.835	-0.20861	660.944	1.04006	PREDICTED: cell division cycle protein 48 homolog [Solanum tuberosum]	https://solgenomics.net/search/quick?term=CA02g22110	https://solgenomics.net/search/quick?term=CA02g22110
CA02g23700	1.96974	-0.206668	789.736	1.51987	Gamma-glutamyl-gamma-aminobutyrate hydrolase%2C putative	https://solgenomics.net/search/quick?term=CA02g23700	https://solgenomics.net/search/quick?term=CA02g23700
CA09g08100	954.093	-0.201777	906.114	1.04097	Enoyl-CoA hydratase%2C mitochondrial%2C putative	https://solgenomics.net/search/quick?term=CA09g08100	https://solgenomics.net/search/quick?term=CA09g08100
CA05g14100	140.053	-0.199585	369.437	1.57564	CXE carboxylesterase	https://solgenomics.net/search/quick?term=CA05g14100	https://solgenomics.net/search/quick?term=CA05g14100
CA04g08420	578.253	-0.198329	1552.36	-1.2809	AMT1%3B5	https://solgenomics.net/search/quick?term=CA04g08420	https://solgenomics.net/search/quick?term=CA04g08420
CA10g16990	5980.04	-0.193656	3672.14	-1.29005	Peroxiredoxins%2C prx-1%2C prx-2%2C prx-3%2C putative	https://solgenomics.net/search/quick?term=CA10g16990	https://solgenomics.net/search/quick?term=CA10g16990
CA02g13500	89.2157	-0.191265	111.298	1.14691	WRKY transcription factor 5	https://solgenomics.net/search/quick?term=CA02g13500	https://solgenomics.net/search/quick?term=CA02g13500
CA05g06210	1315.69	-0.190382	1183.26	1.26687	Pyruvate kinase	https://solgenomics.net/search/quick?term=CA05g06210	https://solgenomics.net/search/quick?term=CA05g06210
CA03g32400	904.412	-0.187053	539.734	1.35415	F-box family protein	https://solgenomics.net/search/quick?term=CA03g32400	https://solgenomics.net/search/quick?term=CA03g32400
CA02g09520	66.2982	-0.174509	315.639	1.79782	UV-induced sesquiterpene cyclase	https://solgenomics.net/search/quick?term=CA02g09520	https://solgenomics.net/search/quick?term=CA02g09520
CA01g32050	154.576	-0.167831	85.8635	-1.27252	PREDICTED: early nodulin-like protein 1-like [Solanum tuberosum]	https://solgenomics.net/search/quick?term=CA01g32050	https://solgenomics.net/search/quick?term=CA01g32050
CA04g06150	671.751	-0.166059	468.192	-1.06063	PREDICTED: uncharacterized LOC101218070 [Cucumis sativus]	https://solgenomics.net/search/quick?term=CA04g06150	https://solgenomics.net/search/quick?term=CA04g06150
CA02g31040	971.992	-0.165086	840.845	-1.07203	PREDICTED: pollen allergen Che a 1-like [Solanum lycopersicum]	https://solgenomics.net/search/quick?term=CA02g31040	https://solgenomics.net/search/quick?term=CA02g31040
CA12g15520	203.959	-0.163562	139.169	1.21115	Cysteine-rich protein	https://solgenomics.net/search/quick?term=CA12g15520	https://solgenomics.net/search/quick?term=CA12g15520
CA12g00970	266.834	-0.1538	82.949	-1.03019	Membrane protein%2C putative	https://solgenomics.net/search/quick?term=CA12g00970	https://solgenomics.net/search/quick?term=CA12g00970
CA05g00450	2512.95	-0.152558	3123.51	-1.1047	Unknown protein	https://solgenomics.net/search/quick?term=CA05g00450	https://solgenomics.net/search/quick?term=CA05g00450
CA12g19300	118.199	-0.150287	129.151	-1.0484	Class III peroxidase	https://solgenomics.net/search/quick?term=CA12g19300	https://solgenomics.net/search/quick?term=CA12g19300
CA04g01190	786.62	-0.14971	222.424	-1.02344	Disease resistance protein Cf-2.1-like	https://solgenomics.net/search/quick?term=CA04g01190	https://solgenomics.net/search/quick?term=CA04g01190
CA02g24640	4149.74	-0.148485	8925.86	-1.25331	Xyloglucan endotransglucosylase-hydrolase XTH7	https://solgenomics.net/search/quick?term=CA02g24640	https://solgenomics.net/search/quick?term=CA02g24640
CA10g08820	25.919	-0.147786	1930.89	1.88974	Nitrate transporter 1.5 [Theobroma cacao]	https://solgenomics.net/search/quick?term=CA10g08820	https://solgenomics.net/search/quick?term=CA10g08820
CA09g06540	186.044	-0.147616	478.694	1.18739	AER	https://solgenomics.net/search/quick?term=CA09g06540	https://solgenomics.net/search/quick?term=CA09g06540
CA05g15550	407.528	-0.147399	208.648	-1.148	PREDICTED: probably inactive leucine-rich repeat receptor-like protein kinase IMK2-like [Solanum tuberosum]	https://solgenomics.net/search/quick?term=CA05g15550	https://solgenomics.net/search/quick?term=CA05g15550
CA03g01090	952.779	-0.145398	598.629	-1.06159	PREDICTED: epimerase family protein SDR39U1-like [Solanum tuberosum]	https://solgenomics.net/search/quick?term=CA03g01090	https://solgenomics.net/search/quick?term=CA03g01090
CA10g19990	380.64	-0.137427	174.729	-1.36784	Type-A response regulator	https://solgenomics.net/search/quick?term=CA10g19990	https://solgenomics.net/search/quick?term=CA10g19990
CA12g11400	457.49	-0.134042	535.218	1.18384	PREDICTED: ABC transporter F family member 4-like isoform X1 [Solanum tuberosum]	https://solgenomics.net/search/quick?term=CA12g11400	https://solgenomics.net/search/quick?term=CA12g11400
CA11g12710	88.7935	-0.130205	424.308	1.79085	PREDICTED: probable WRKY transcription factor 75-like [Citrus sinensis]	https://solgenomics.net/search/quick?term=CA11g12710	https://solgenomics.net/search/quick?term=CA11g12710
CA03g22340	72.3323	-0.126485	110.814	1.14276	Zinc finger protein%2C putative	https://solgenomics.net/search/quick?term=CA03g22340	https://solgenomics.net/search/quick?term=CA03g22340
CA03g32700	1043.86	-0.123788	13299.3	-1.04276	PREDICTED: chaperone protein dnaJ 8%2C chloroplastic-like [Solanum tuberosum]	https://solgenomics.net/search/quick?term=CA03g32700	https://solgenomics.net/search/quick?term=CA03g32700
CA10g03410	172.647	-0.116643	298.248	1.54384	Peroxisomal membrane protein%2C putative	https://solgenomics.net/search/quick?term=CA10g03410	https://solgenomics.net/search/quick?term=CA10g03410
CA11g05650	426.662	-0.114824	275.147	-1.01705	Homeobox-leucine zipper protein ATHB-16	https://solgenomics.net/search/quick?term=CA11g05650	https://solgenomics.net/search/quick?term=CA11g05650
CA04g05580	200.598	-0.114514	115.408	-1.27975	Mid1-complementing activity 1	https://solgenomics.net/search/quick?term=CA04g05580	https://solgenomics.net/search/quick?term=CA04g05580
CA01g01460	323.862	-0.114421	140.389	-1.07942	Leucine-rich repeat protein kinase family protein isoform 1 [Theobroma cacao]	https://solgenomics.net/search/quick?term=CA01g01460	https://solgenomics.net/search/quick?term=CA01g01460
CA01g09330	80.3362	-0.108621	92.1853	-1.09373	PREDICTED: F-box/kelch-repeat protein SKIP25-like [Solanum tuberosum]	https://solgenomics.net/search/quick?term=CA01g09330	https://solgenomics.net/search/quick?term=CA01g09330
CA11g00740	40.4104	-0.108208	113.726	1.66776	Detected protein of unknown function	https://solgenomics.net/search/quick?term=CA11g00740	https://solgenomics.net/search/quick?term=CA11g00740
CA03g03750	1811.67	-0.107244	2072.19	-1.02144	DNA binding protein%2C putative	https://solgenomics.net/search/quick?term=CA03g03750	https://solgenomics.net/search/quick?term=CA03g03750
CA07g21370	395.772	-0.104957	235.41	-1.10322	GTP-binding protein%2C putative	https://solgenomics.net/search/quick?term=CA07g21370	https://solgenomics.net/search/quick?term=CA07g21370
CA02g05780	320.923	-0.101123	696.012	1.85363	AP2/ERF domain-containing transcription factor	https://solgenomics.net/search/quick?term=CA02g05780	https://solgenomics.net/search/quick?term=CA02g05780
CA06g28320	22.9487	-0.0942735	60.6458	1.16542	Receptor serine-threonine protein kinase%2C putative	https://solgenomics.net/search/quick?term=CA06g28320	https://solgenomics.net/search/quick?term=CA06g28320
CA04g19710	8.97315	-0.0920536	238.732	1.89633	Cytochrome P450%2C putative	https://solgenomics.net/search/quick?term=CA04g19710	https://solgenomics.net/search/quick?term=CA04g19710
CA03g20820	828.718	-0.0834545	1169.53	1.32365	PREDICTED: centrosome and spindle pole-associated protein 1-like [Solanum tuberosum]	https://solgenomics.net/search/quick?term=CA03g20820	https://solgenomics.net/search/quick?term=CA03g20820
CA02g22710	650.006	-0.0818074	310.025	-1.09574	Cytochrome P450	https://solgenomics.net/search/quick?term=CA02g22710	https://solgenomics.net/search/quick?term=CA02g22710
CA01g33690	137.786	-0.0785407	147.537	1.00002	Unknown protein	https://solgenomics.net/search/quick?term=CA01g33690	https://solgenomics.net/search/quick?term=CA01g33690
CA03g07780	67.3924	-0.0759466	196.363	1.29638	ACS2	https://solgenomics.net/search/quick?term=CA03g07780	https://solgenomics.net/search/quick?term=CA03g07780
CA02g08400	2591.97	-0.0694885	6170.73	-1.53615	PREDICTED: UPF0301 protein Cpha266_0885-like isoform 1 [Vitis vinifera]	https://solgenomics.net/search/quick?term=CA02g08400	https://solgenomics.net/search/quick?term=CA02g08400
CA06g10010	1587.9	-0.06612	992.507	-1.19781	Putative internal rotenone-insensitive NADH dehydrogenase	https://solgenomics.net/search/quick?term=CA06g10010	https://solgenomics.net/search/quick?term=CA06g10010
CA10g05150	194.236	-0.0659067	181.744	-1.49817	Detected protein of unknown function	https://solgenomics.net/search/quick?term=CA10g05150	https://solgenomics.net/search/quick?term=CA10g05150
CA03g35180	1103.06	-0.0649989	2132.61	1.08442	Lipoxygenase	https://solgenomics.net/search/quick?term=CA03g35180	https://solgenomics.net/search/quick?term=CA03g35180
CA04g13900	1129.52	-0.0649629	211.686	-1.59047	Cytochrome P450 92B1	https://solgenomics.net/search/quick?term=CA04g13900	https://solgenomics.net/search/quick?term=CA04g13900
CA01g01660	21.4636	-0.0637875	100.962	1.43777	ATP binding protein%2C putative	https://solgenomics.net/search/quick?term=CA01g01660	https://solgenomics.net/search/quick?term=CA01g01660
CA08g09680	813.445	-0.0637722	974.623	1.00202	Putative p-coumarate 3-hydroxylase	https://solgenomics.net/search/quick?term=CA08g09680	https://solgenomics.net/search/quick?term=CA08g09680
CA04g13490	1743.76	-0.0632782	3278.83	-1.01148	PREDICTED: fructose-1%2C6-bisphosphatase%2C cytosolic-like [Solanum lycopersicum]	https://solgenomics.net/search/quick?term=CA04g13490	https://solgenomics.net/search/quick?term=CA04g13490
CA01g24580	3233.69	-0.054947	3103.33	-1.0753	Glucose-1-phosphate adenylyltransferase	https://solgenomics.net/search/quick?term=CA01g24580	https://solgenomics.net/search/quick?term=CA01g24580
CA04g23620	277.667	-0.054594	278.007	-1.20343	At1g76620/F14G6_22	https://solgenomics.net/search/quick?term=CA04g23620	https://solgenomics.net/search/quick?term=CA04g23620
CA03g20360	84.4006	-0.0485791	88.6702	1.47145	ATP binding protein%2C putative	https://solgenomics.net/search/quick?term=CA03g20360	https://solgenomics.net/search/quick?term=CA03g20360
CA06g08470	147.338	-0.0455495	473.232	1.0585	ATP binding protein%2C putative	https://solgenomics.net/search/quick?term=CA06g08470	https://solgenomics.net/search/quick?term=CA06g08470
CA02g06440	725.23	-0.045191	723.246	-1.40568	Putative At5g37260 (Fragment)	https://solgenomics.net/search/quick?term=CA02g06440	https://solgenomics.net/search/quick?term=CA02g06440
CA04g21610	452.018	-0.0451075	288.232	-1.10493	Endoglucanase	https://solgenomics.net/search/quick?term=CA04g21610	https://solgenomics.net/search/quick?term=CA04g21610
CA07g01290	4576.78	-0.0432381	7645.86	-1.08739	Eukaryotic translation initiation factor 3 subunit%2C putative	https://solgenomics.net/search/quick?term=CA07g01290	https://solgenomics.net/search/quick?term=CA07g01290
CA03g34980	199.301	-0.0387714	363.804	-1.26449	AP2 c4	https://solgenomics.net/search/quick?term=CA03g34980	https://solgenomics.net/search/quick?term=CA03g34980
CA03g31900	869.659	-0.0377504	840.992	-1.23976	Detected protein of unknown function	https://solgenomics.net/search/quick?term=CA03g31900	https://solgenomics.net/search/quick?term=CA03g31900
CA03g20610	220.311	-0.0281895	2735.69	1.64851	Cytochrome P450	https://solgenomics.net/search/quick?term=CA03g20610	https://solgenomics.net/search/quick?term=CA03g20610
CA01g20830	301.772	-0.0205004	147.843	-1.01546	DNA topoisomerase 2	https://solgenomics.net/search/quick?term=CA01g20830	https://solgenomics.net/search/quick?term=CA01g20830
CA01g18890	87.4333	-0.0194269	341.271	1.34995	PREDICTED: growth-regulating factor 9-like [Fragaria vesca] subsp. vesca	https://solgenomics.net/search/quick?term=CA01g18890	https://solgenomics.net/search/quick?term=CA01g18890
CA12g03810	23.9805	-0.0178862	115.003	1.26456	Detected protein of unknown function	https://solgenomics.net/search/quick?term=CA12g03810	https://solgenomics.net/search/quick?term=CA12g03810
CA01g04610	11.49	-0.0158748	102.359	1.19841	PREDICTED: 14 kDa proline-rich protein DC2.15-like [Solanum lycopersicum]	https://solgenomics.net/search/quick?term=CA01g04610	https://solgenomics.net/search/quick?term=CA01g04610
CA11g07960	678.066	-0.0120097	1020.8	-1.21827	Polygalacturonase-1 non-catalytic subunit beta%2C putative	https://solgenomics.net/search/quick?term=CA11g07960	https://solgenomics.net/search/quick?term=CA11g07960
CA06g19210	373.26	-0.0119364	430.61	-1.05669	Isochorismate synthase	https://solgenomics.net/search/quick?term=CA06g19210	https://solgenomics.net/search/quick?term=CA06g19210
CA10g18410	13.491	-0.00808131	86.0532	1.57643	Homeodomain-related	https://solgenomics.net/search/quick?term=CA10g18410	https://solgenomics.net/search/quick?term=CA10g18410
CA02g15130	4558.9	-0.00660161	2373.7	-1.0139	30S ribosomal protein S5%2C putative	https://solgenomics.net/search/quick?term=CA02g15130	https://solgenomics.net/search/quick?term=CA02g15130
CA06g22020	1625.11	-0.00493429	6206.65	-1.02956	Putative inositol transporter	https://solgenomics.net/search/quick?term=CA06g22020	https://solgenomics.net/search/quick?term=CA06g22020
CA08g12390	577.688	-0.00404385	76.9788	-1.11214	Detected protein of unknown function	https://solgenomics.net/search/quick?term=CA08g12390	https://solgenomics.net/search/quick?term=CA08g12390
CA06g17570	424.317	0.00431774	450.538	1.13792	Inducer of CBF expression 1	https://solgenomics.net/search/quick?term=CA06g17570	https://solgenomics.net/search/quick?term=CA06g17570
CA01g31330	716.694	0.00475194	439.907	1.0369	PREDICTED: heat shock 70 kDa protein%2C mitochondrial-like [Citrus sinensis]	https://solgenomics.net/search/quick?term=CA01g31330	https://solgenomics.net/search/quick?term=CA01g31330
CA02g29530	2816.77	0.0180681	3673.33	1.23502	Formate dehydrogenase	https://solgenomics.net/search/quick?term=CA02g29530	https://solgenomics.net/search/quick?term=CA02g29530
CA10g05140	70.4875	0.0214133	73.3071	-1.39491	Detected protein of unknown function	https://solgenomics.net/search/quick?term=CA10g05140	https://solgenomics.net/search/quick?term=CA10g05140
CA02g00780	4.00195	0.0223973	157.549	1.84321	Sterol reductase	https://solgenomics.net/search/quick?term=CA02g00780	https://solgenomics.net/search/quick?term=CA02g00780
CA03g08550	130.486	0.0277186	281.881	1.03233	Multidrug resistance-associated protein 1%2C 3 (Mrp1%2C 3)%2C abc-transoprter%2C putative	https://solgenomics.net/search/quick?term=CA03g08550	https://solgenomics.net/search/quick?term=CA03g08550
CA05g07990	307.963	0.0282731	743.179	1.81098	TRANSPARENT TESTA 12 protein%2C putative	https://solgenomics.net/search/quick?term=CA05g07990	https://solgenomics.net/search/quick?term=CA05g07990
CA02g10480	9.00439	0.0359179	63.4822	1.25928	M18S-3Ap	https://solgenomics.net/search/quick?term=CA02g10480	https://solgenomics.net/search/quick?term=CA02g10480
CA01g33030	42.5051	0.0384636	371.287	1.24166	ABA 8'-hydroxylase CYP707A1	https://solgenomics.net/search/quick?term=CA01g33030	https://solgenomics.net/search/quick?term=CA01g33030
CA02g21470	19870.2	0.0398538	10280.1	-1.04976	Chloroplast ferredoxin-NADP+ oxidoreductase (Precursor)	https://solgenomics.net/search/quick?term=CA02g21470	https://solgenomics.net/search/quick?term=CA02g21470
CA03g19320	1981.03	0.0399096	1869.8	-1.1457	ATP-dependent peptidase%2C putative	https://solgenomics.net/search/quick?term=CA03g19320	https://solgenomics.net/search/quick?term=CA03g19320
CA07g07930	27077.7	0.0423829	25768.9	-1.05336	23 kDa polypeptide of water-oxidizing complex of photosystem II	https://solgenomics.net/search/quick?term=CA07g07930	https://solgenomics.net/search/quick?term=CA07g07930
CA05g01050	2300.64	0.0435449	1329.49	-1.1137	Magnesium-chelatase subunit chlD%2C chloroplast%2C putative	https://solgenomics.net/search/quick?term=CA05g01050	https://solgenomics.net/search/quick?term=CA05g01050
CA02g23180	311.027	0.0442172	267.452	-1.23234	Pentatricopeptide repeat-containing protein%2C putative	https://solgenomics.net/search/quick?term=CA02g23180	https://solgenomics.net/search/quick?term=CA02g23180
CA11g07180	2471.17	0.0443985	1615.44	-1.03136	PREDICTED: 30S ribosomal protein S13%2C chloroplastic-like [Solanum lycopersicum]	https://solgenomics.net/search/quick?term=CA11g07180	https://solgenomics.net/search/quick?term=CA11g07180
CA04g22950	522.067	0.048194	759.242	1.31493	Glutamate receptor	https://solgenomics.net/search/quick?term=CA04g22950	https://solgenomics.net/search/quick?term=CA04g22950
CA07g05240	681.113	0.0514163	1090.03	-1.22076	Detected protein of unknown function	https://solgenomics.net/search/quick?term=CA07g05240	https://solgenomics.net/search/quick?term=CA07g05240
CA07g04950	2056.86	0.0527583	3007.87	1.08502	Short-chain alcohol dehydrogenase	https://solgenomics.net/search/quick?term=CA07g04950	https://solgenomics.net/search/quick?term=CA07g04950
CA07g13420	37.018	0.0598904	158.189	1.45635	PREDICTED: uncharacterized LOC101203862 [Cucumis sativus]	https://solgenomics.net/search/quick?term=CA07g13420	https://solgenomics.net/search/quick?term=CA07g13420
CA03g20850	275.588	0.0617836	233.834	1.10965	Cdc27B	https://solgenomics.net/search/quick?term=CA03g20850	https://solgenomics.net/search/quick?term=CA03g20850
CA06g03750	237.6	0.0693413	358.085	1.05344	PREDICTED: receptor-like protein kinase HERK 1-like [Solanum tuberosum]	https://solgenomics.net/search/quick?term=CA06g03750	https://solgenomics.net/search/quick?term=CA06g03750
CA02g14340	192.094	0.073558	217.437	1.59294	Rsmv23 protein	https://solgenomics.net/search/quick?term=CA02g14340	https://solgenomics.net/search/quick?term=CA02g14340
CA04g21480	718.35	0.0766859	444.622	1.21304	Unknown protein	https://solgenomics.net/search/quick?term=CA04g21480	https://solgenomics.net/search/quick?term=CA04g21480
CA07g16700	1248.61	0.0771968	885.837	-1.02129	EMB1473	https://solgenomics.net/search/quick?term=CA07g16700	https://solgenomics.net/search/quick?term=CA07g16700
CA07g12810	50.5402	0.0839643	217.062	1.84318	Serine/threonine-protein kinase	https://solgenomics.net/search/quick?term=CA07g12810	https://solgenomics.net/search/quick?term=CA07g12810
CA01g05030	31.531	0.0868829	101.413	1.46005	Mitochondrial small heat shock protein	https://solgenomics.net/search/quick?term=CA01g05030	https://solgenomics.net/search/quick?term=CA01g05030
CA02g17340	349.749	0.0927066	246.102	1.37284	Serine/threonine-protein kinase	https://solgenomics.net/search/quick?term=CA02g17340	https://solgenomics.net/search/quick?term=CA02g17340
CA04g13850	13.5222	0.0947374	75.3896	1.16491	AP2/ERF domain-containing transcription factor	https://solgenomics.net/search/quick?term=CA04g13850	https://solgenomics.net/search/quick?term=CA04g13850
CA09g17220	1068.8	0.0978476	1060.34	-1.36708	Chlorophyll A/B binding protein%2C putative	https://solgenomics.net/search/quick?term=CA09g17220	https://solgenomics.net/search/quick?term=CA09g17220
CA02g20020	7.51928	0.102288	74.6746	1.32945	PREDICTED: proton-coupled amino acid transporter 3-like [Solanum tuberosum]	https://solgenomics.net/search/quick?term=CA02g20020	https://solgenomics.net/search/quick?term=CA02g20020
CA05g20720	240.211	0.104111	115.433	1.04316	PREDICTED: transmembrane protein 70 homolog%2C mitochondrial-like [Solanum tuberosum]	https://solgenomics.net/search/quick?term=CA05g20720	https://solgenomics.net/search/quick?term=CA05g20720
CA04g11890	144.133	0.104297	416.934	1.47789	PREDICTED: 2-oxoisovalerate dehydrogenase subunit alpha%2C mitochondrial-like [Solanum lycopersicum]	https://solgenomics.net/search/quick?term=CA04g11890	https://solgenomics.net/search/quick?term=CA04g11890
CA03g13390	1013.42	0.109868	997.36	1.02994	Farnesyl pyrophosphate synthase	https://solgenomics.net/search/quick?term=CA03g13390	https://solgenomics.net/search/quick?term=CA03g13390
CA05g17340	4.51781	0.110094	73.7612	1.60727	Kunitz-type protease inhibitor KPI-D2.2	https://solgenomics.net/search/quick?term=CA05g17340	https://solgenomics.net/search/quick?term=CA05g17340
CA01g04460	270.772	0.114519	209.483	-1.09519	PREDICTED: cytochrome P450 93A1-like [Solanum lycopersicum]	https://solgenomics.net/search/quick?term=CA01g04460	https://solgenomics.net/search/quick?term=CA01g04460
CA08g04410	866.344	0.115222	483.266	-1.04074	PREDICTED: formin-like protein 2-like [Solanum tuberosum]	https://solgenomics.net/search/quick?term=CA08g04410	https://solgenomics.net/search/quick?term=CA08g04410
CA02g26430	135.16	0.122929	274.348	1.18143	Beta-glucan-elicitor receptor	https://solgenomics.net/search/quick?term=CA02g26430	https://solgenomics.net/search/quick?term=CA02g26430
CA12g01680	24.0429	0.124582	112.109	-1.15555	PREDICTED: auxin-induced protein 6B-like [Solanum lycopersicum]	https://solgenomics.net/search/quick?term=CA12g01680	https://solgenomics.net/search/quick?term=CA12g01680
CA11g07980	386.438	0.125791	805.255	1.74682	ATP-citrate synthase%2C putative	https://solgenomics.net/search/quick?term=CA11g07980	https://solgenomics.net/search/quick?term=CA11g07980
CA03g21590	96.6252	0.127494	590.786	1.74717	Cellulose synthase A catalytic subunit 3 [UDP-forming]%2C putative	https://solgenomics.net/search/quick?term=CA03g21590	https://solgenomics.net/search/quick?term=CA03g21590
CA01g03080	1.51635	0.12864	60.5855	-1.41513	PREDICTED: CASP-like protein At4g11655 [Vitis vinifera]	https://solgenomics.net/search/quick?term=CA01g03080	https://solgenomics.net/search/quick?term=CA01g03080
CA09g08260	1.51635	0.12864	74.1127	1.61363	Aromatic amino acid decarboxylase 1A	https://solgenomics.net/search/quick?term=CA09g08260	https://solgenomics.net/search/quick?term=CA09g08260
CA05g05920	375.949	0.130303	67.3579	-1.13519	PREDICTED: putative UPF0481 protein At3g02645-like [Solanum tuberosum]	https://solgenomics.net/search/quick?term=CA05g05920	https://solgenomics.net/search/quick?term=CA05g05920
CA09g07510	235.302	0.134935	216.824	1.19319	PHB2	https://solgenomics.net/search/quick?term=CA09g07510	https://solgenomics.net/search/quick?term=CA09g07510
CA01g08570	4199.9	0.141289	1706.34	-1.21022	Cutin-deficient 1 protein	https://solgenomics.net/search/quick?term=CA01g08570	https://solgenomics.net/search/quick?term=CA01g08570
CA11g08350	130.188	0.142117	546.143	1.41013	Xyloglucan endotransglycosylase/hydrolase XTH-38	https://solgenomics.net/search/quick?term=CA11g08350	https://solgenomics.net/search/quick?term=CA11g08350
CA07g13240	547.735	0.143161	2924.32	1.23141	Endochitinase (Precursor)	https://solgenomics.net/search/quick?term=CA07g13240	https://solgenomics.net/search/quick?term=CA07g13240
CA10g20500	206.804	0.148094	280.186	1.19498	Guanylate kinase	https://solgenomics.net/search/quick?term=CA10g20500	https://solgenomics.net/search/quick?term=CA10g20500
CA09g00050	139.224	0.154801	302.364	1.07438	Transcription factor%2C putative	https://solgenomics.net/search/quick?term=CA09g00050	https://solgenomics.net/search/quick?term=CA09g00050
CA08g10850	1101.63	0.155441	883.123	-1.12007	rubredoxin family protein [Populus trichocarpa]	https://solgenomics.net/search/quick?term=CA08g10850	https://solgenomics.net/search/quick?term=CA08g10850
CA07g15450	216.84	0.155918	79.1121	-1.1818	Beta-1%2C3-glucanase 25 (Precursor)	https://solgenomics.net/search/quick?term=CA07g15450	https://solgenomics.net/search/quick?term=CA07g15450
CA02g23140	686.537	0.156943	1466.89	-1.14812	PREDICTED: rhomboid protease GluP-like [Solanum lycopersicum]	https://solgenomics.net/search/quick?term=CA02g23140	https://solgenomics.net/search/quick?term=CA02g23140
CA10g10990	85.651	0.158823	134.485	1.33062	PREDICTED: codeine O-demethylase-like [Solanum lycopersicum]	https://solgenomics.net/search/quick?term=CA10g10990	https://solgenomics.net/search/quick?term=CA10g10990
CA12g18010	1404.73	0.164341	1685.2	1.16994	AMP dependent CoA ligase%2C putative	https://solgenomics.net/search/quick?term=CA12g18010	https://solgenomics.net/search/quick?term=CA12g18010
CA08g13130	1612.6	0.166312	521.963	-1.30716	Chlorophyll A/B binding protein%2C putative	https://solgenomics.net/search/quick?term=CA08g13130	https://solgenomics.net/search/quick?term=CA08g13130
CA10g19020	257.438	0.167289	181.874	-1.03235	Thioredoxin%2C putative	https://solgenomics.net/search/quick?term=CA10g19020	https://solgenomics.net/search/quick?term=CA10g19020
CA06g14140	539.403	0.169002	406.08	-1.1093	PREDICTED: psbP domain-containing protein 6%2C chloroplastic-like [Solanum tuberosum]	https://solgenomics.net/search/quick?term=CA06g14140	https://solgenomics.net/search/quick?term=CA06g14140
CA01g28400	740.235	0.16951	327.331	-1.10405	Peptidyl-prolyl cis-trans isomerase	https://solgenomics.net/search/quick?term=CA01g28400	https://solgenomics.net/search/quick?term=CA01g28400
CA08g16520	557.443	0.170489	517.842	1.46099	Pyruvate kinase	https://solgenomics.net/search/quick?term=CA08g16520	https://solgenomics.net/search/quick?term=CA08g16520
CA03g36990	96.6876	0.173594	99.7213	1.0184	Pectinesterase	https://solgenomics.net/search/quick?term=CA03g36990	https://solgenomics.net/search/quick?term=CA03g36990
CA03g31680	7.03465	0.175093	199.659	1.65595	lactoylglutathione lyase%2C putative [Ricinus communis]	https://solgenomics.net/search/quick?term=CA03g31680	https://solgenomics.net/search/quick?term=CA03g31680
CA10g02660	709.736	0.175106	942.002	-1.08211	CMV 1a interacting protein 1	https://solgenomics.net/search/quick?term=CA10g02660	https://solgenomics.net/search/quick?term=CA10g02660
CA01g01810	1179.56	0.176488	2144.91	1.16201	Vacuolar ATP synthase subunit E%2C putative	https://solgenomics.net/search/quick?term=CA01g01810	https://solgenomics.net/search/quick?term=CA01g01810
CA02g17270	39.5974	0.183575	87.6366	1.50601	Serine/threonine-protein kinase	https://solgenomics.net/search/quick?term=CA02g17270	https://solgenomics.net/search/quick?term=CA02g17270
CA03g16200	638.185	0.183885	281.129	-1.10644	ATP binding protein%2C putative	https://solgenomics.net/search/quick?term=CA03g16200	https://solgenomics.net/search/quick?term=CA03g16200
CA01g09320	130.767	0.185657	174.629	-1.33349	F-box/kelch-repeat protein SKIP25	https://solgenomics.net/search/quick?term=CA01g09320	https://solgenomics.net/search/quick?term=CA01g09320
CA03g19580	7086.16	0.186884	7237.13	1.12741	Glutamate synthase%2C putative	https://solgenomics.net/search/quick?term=CA03g19580	https://solgenomics.net/search/quick?term=CA03g19580
CA07g11820	0.515862	0.203703	88.6913	1.68709	Transferase%2C transferring glycosyl groups%2C putative	https://solgenomics.net/search/quick?term=CA07g11820	https://solgenomics.net/search/quick?term=CA07g11820
CA12g12810	0.515862	0.203703	90.2326	1.10149	PREDICTED: monothiol glutaredoxin-S1-like [Solanum lycopersicum]	https://solgenomics.net/search/quick?term=CA12g12810	https://solgenomics.net/search/quick?term=CA12g12810
CA12g05090	48.633	0.209099	168.02	1.07605	PREDICTED: cytochrome P450 71D7-like [Solanum tuberosum]	https://solgenomics.net/search/quick?term=CA12g05090	https://solgenomics.net/search/quick?term=CA12g05090
CA12g18270	588.802	0.21123	390.819	-1.18769	PREDICTED: psbP domain-containing protein 3%2C chloroplastic-like [Solanum lycopersicum]	https://solgenomics.net/search/quick?term=CA12g18270	https://solgenomics.net/search/quick?term=CA12g18270
CA01g08150	481.078	0.212595	484.641	1.31459	Serine/threonine-protein kinase	https://solgenomics.net/search/quick?term=CA01g08150	https://solgenomics.net/search/quick?term=CA01g08150
CA01g12080	240.554	0.212766	250.564	1.61638	Amino acid transporter%2C putative	https://solgenomics.net/search/quick?term=CA01g12080	https://solgenomics.net/search/quick?term=CA01g12080
CA01g04790	3.0327	0.215266	200.086	1.88547	Invertase	https://solgenomics.net/search/quick?term=CA01g04790	https://solgenomics.net/search/quick?term=CA01g04790
CA03g30650	544.812	0.226221	1020.24	1.11199	NADPH oxidase	https://solgenomics.net/search/quick?term=CA03g30650	https://solgenomics.net/search/quick?term=CA03g30650
CA10g08430	83.2279	0.226729	395.132	1.44149	Alanine-glyoxylate aminotransferase%2C putative	https://solgenomics.net/search/quick?term=CA10g08430	https://solgenomics.net/search/quick?term=CA10g08430
CA06g22450	90.7472	0.227934	92.2844	-1.15356	Beta-D-glucosidase	https://solgenomics.net/search/quick?term=CA06g22450	https://solgenomics.net/search/quick?term=CA06g22450
CA04g21580	13486.8	0.230018	13200.7	-1.0924	PREDICTED: photosystem I reaction center subunit IV A%2C chloroplastic-like [Solanum tuberosum]	https://solgenomics.net/search/quick?term=CA04g21580	https://solgenomics.net/search/quick?term=CA04g21580
CA10g15710	1.03172	0.232037	1285.63	1.12199	Tonoplast intrinsic protein bobTIP26-1	https://solgenomics.net/search/quick?term=CA10g15710	https://solgenomics.net/search/quick?term=CA10g15710
CA02g12570	2.03221	0.233148	127.875	1.77555	PREDICTED: protein SRG1-like [Solanum tuberosum]	https://solgenomics.net/search/quick?term=CA02g12570	https://solgenomics.net/search/quick?term=CA02g12570
CA10g00750	1322.3	0.235827	1707.37	1.32433	Glyceraldehyde-3-phosphate dehydrogenase	https://solgenomics.net/search/quick?term=CA10g00750	https://solgenomics.net/search/quick?term=CA10g00750
CA07g15490	69.7057	0.236271	301.096	1.45412	WRKY71	https://solgenomics.net/search/quick?term=CA07g15490	https://solgenomics.net/search/quick?term=CA07g15490
CA12g07560	7.55051	0.241476	61.0515	1.55258	PREDICTED: dirigent protein 21-like [Solanum tuberosum]	https://solgenomics.net/search/quick?term=CA12g07560	https://solgenomics.net/search/quick?term=CA12g07560
CA08g17140	102.3	0.245488	228.968	-1.28272	PREDICTED: snakin-1-like [Solanum tuberosum]	https://solgenomics.net/search/quick?term=CA08g17140	https://solgenomics.net/search/quick?term=CA08g17140
CA02g14610	1148.51	0.245521	288.286	-1.00687	2-oxoglutarate-dependent dioxygenase	https://solgenomics.net/search/quick?term=CA02g14610	https://solgenomics.net/search/quick?term=CA02g14610
CA01g05720	389.548	0.246376	328.663	1.03128	Acyl-coenzyme A oxidase	https://solgenomics.net/search/quick?term=CA01g05720	https://solgenomics.net/search/quick?term=CA01g05720
CA01g17340	1161.61	0.249999	449.314	-1.11835	PREDICTED: phylloplanin-like [Solanum tuberosum]	https://solgenomics.net/search/quick?term=CA01g17340	https://solgenomics.net/search/quick?term=CA01g17340
CA03g18990	59.7008	0.258664	64.6811	1.07944	PREDICTED: protein CURVATURE THYLAKOID 1A%2C chloroplastic-like [Solanum tuberosum]	https://solgenomics.net/search/quick?term=CA03g18990	https://solgenomics.net/search/quick?term=CA03g18990
CA10g19320	134.409	0.259714	228.401	1.25256	Detected protein of unknown function	https://solgenomics.net/search/quick?term=CA10g19320	https://solgenomics.net/search/quick?term=CA10g19320
CA02g20150	18.5871	0.260447	64.57	1.54642	Putative tonoplastic monosaccharide transporter	https://solgenomics.net/search/quick?term=CA02g20150	https://solgenomics.net/search/quick?term=CA02g20150
CA01g21440	433.242	0.260555	757.475	1.16726	Glycerol-3-phosphate dehydrogenase	https://solgenomics.net/search/quick?term=CA01g21440	https://solgenomics.net/search/quick?term=CA01g21440
CA02g05070	1.54759	0.265096	64.4708	1.57751	PREDICTED: cannabidiolic acid synthase-like [Solanum tuberosum]	https://solgenomics.net/search/quick?term=CA02g05070	https://solgenomics.net/search/quick?term=CA02g05070
CA07g13480	5.54954	0.266026	190.895	1.87874	PREDICTED: cannabidiolic acid synthase-like [Solanum tuberosum]	https://solgenomics.net/search/quick?term=CA07g13480	https://solgenomics.net/search/quick?term=CA07g13480
CA07g18600	185.59	0.275548	289.158	1.16578	GRAS family transcription factor	https://solgenomics.net/search/quick?term=CA07g18600	https://solgenomics.net/search/quick?term=CA07g18600
CA01g05500	875.675	0.278731	569.184	-1.06048	Electron transporter%2C putative	https://solgenomics.net/search/quick?term=CA01g05500	https://solgenomics.net/search/quick?term=CA01g05500
CA03g07080	10.0674	0.279701	64.8343	1.35669	Homocysteine s-methyltransferase	https://solgenomics.net/search/quick?term=CA03g07080	https://solgenomics.net/search/quick?term=CA03g07080
CA03g21310	1775.91	0.279823	2317.77	-1.03849	Detected protein of unknown function	https://solgenomics.net/search/quick?term=CA03g21310	https://solgenomics.net/search/quick?term=CA03g21310
CA11g14620	27.6227	0.281148	253.289	1.79666	PREDICTED: myb-related protein Myb4-like [Solanum lycopersicum]	https://solgenomics.net/search/quick?term=CA11g14620	https://solgenomics.net/search/quick?term=CA11g14620
CA10g05130	2880.8	0.281336	2835.53	-1.16278	PREDICTED: thylakoid membrane phosphoprotein 14 kDa%2C chloroplastic-like [Solanum lycopersicum]	https://solgenomics.net/search/quick?term=CA10g05130	https://solgenomics.net/search/quick?term=CA10g05130
CA08g05200	1316.04	0.281405	685.986	-1.02005	Malic enzyme	https://solgenomics.net/search/quick?term=CA08g05200	https://solgenomics.net/search/quick?term=CA08g05200
CA07g18210	1508.7	0.28504	1896.75	-1.07598	Myosin VIII-2	https://solgenomics.net/search/quick?term=CA07g18210	https://solgenomics.net/search/quick?term=CA07g18210
CA07g12110	825.619	0.287748	1077.48	-1.01681	PREDICTED: traB domain-containing protein-like [Solanum tuberosum]	https://solgenomics.net/search/quick?term=CA07g12110	https://solgenomics.net/search/quick?term=CA07g12110
CA10g14270	1161.72	0.291186	944.063	1.21273	Putative glutathione S-transferase T2	https://solgenomics.net/search/quick?term=CA10g14270	https://solgenomics.net/search/quick?term=CA10g14270
CA09g14530	204.208	0.298781	200.542	1.06183	2-oxoglutarate-dependent dioxygenase	https://solgenomics.net/search/quick?term=CA09g14530	https://solgenomics.net/search/quick?term=CA09g14530
CA02g29500	889.025	0.30603	651.673	-1.18789	Peptidyl-prolyl cis-trans isomerase%2C putative	https://solgenomics.net/search/quick?term=CA02g29500	https://solgenomics.net/search/quick?term=CA02g29500
CA12g17840	1433.88	0.307712	1097.05	-1.09432	Putative glutathione S-transferase	https://solgenomics.net/search/quick?term=CA12g17840	https://solgenomics.net/search/quick?term=CA12g17840
CA02g24850	60.2479	0.309395	159.3	1.21262	Ocs element-binding factor%2C putative	https://solgenomics.net/search/quick?term=CA02g24850	https://solgenomics.net/search/quick?term=CA02g24850
CA03g33690	43.693	0.311626	285.778	1.718	PREDICTED: protein NIM1-INTERACTING 2-like [Solanum tuberosum]	https://solgenomics.net/search/quick?term=CA03g33690	https://solgenomics.net/search/quick?term=CA03g33690
CA04g18520	398.412	0.312306	886.248	1.01696	Detected protein of unknown function	https://solgenomics.net/search/quick?term=CA04g18520	https://solgenomics.net/search/quick?term=CA04g18520
CA09g02050	4834.44	0.325332	5719.43	-1.00338	PREDICTED: neurofilament medium polypeptide-like isoform X2 [Solanum tuberosum]	https://solgenomics.net/search/quick?term=CA09g02050	https://solgenomics.net/search/quick?term=CA09g02050
CA09g07960	2.54807	0.325629	213.631	1.89365	PREDICTED: LRR receptor-like serine/threonine-protein kinase GSO1-like [Solanum lycopersicum]	https://solgenomics.net/search/quick?term=CA09g07960	https://solgenomics.net/search/quick?term=CA09g07960
CA02g17690	27059.8	0.326545	31526.5	-1.00035	Chloroplast oxygen-evolving protein 16 kDa subunit	https://solgenomics.net/search/quick?term=CA02g17690	https://solgenomics.net/search/quick?term=CA02g17690
CA07g05010	61.2796	0.340304	440.411	-1.37438	PREDICTED: putative ribonuclease H protein At1g65750-like [Citrus sinensis]	https://solgenomics.net/search/quick?term=CA07g05010	https://solgenomics.net/search/quick?term=CA07g05010
CA09g05260	46.7257	0.342191	113.849	1.09832	PREDICTED: probable protein phosphatase 2C 4-like [Solanum tuberosum]	https://solgenomics.net/search/quick?term=CA09g05260	https://solgenomics.net/search/quick?term=CA09g05260
CA10g01950	4795.35	0.342758	6705.99	-1.08633	Glycolate oxidase	https://solgenomics.net/search/quick?term=CA10g01950	https://solgenomics.net/search/quick?term=CA10g01950
CA04g23050	186.262	0.343825	129.792	1.00512	Hypothetical transcription factor	https://solgenomics.net/search/quick?term=CA04g23050	https://solgenomics.net/search/quick?term=CA04g23050
CA10g01050	316.825	0.35901	252.228	1.05995	Farnesyl diphosphate synthase	https://solgenomics.net/search/quick?term=CA10g01050	https://solgenomics.net/search/quick?term=CA10g01050
CA03g21800	47.2416	0.361074	183.906	1.36323	PREDICTED: putative gamma-glutamylcyclotransferase At3g02910-like [Solanum tuberosum]	https://solgenomics.net/search/quick?term=CA03g21800	https://solgenomics.net/search/quick?term=CA03g21800
CA02g11030	508.121	0.362991	660.136	1.32024	Heat shock factor	https://solgenomics.net/search/quick?term=CA02g11030	https://solgenomics.net/search/quick?term=CA02g11030
CA06g13120	482.53	0.365187	217.07	-1.08679	Detected protein of unknown function	https://solgenomics.net/search/quick?term=CA06g13120	https://solgenomics.net/search/quick?term=CA06g13120
CA03g12230	120.558	0.372705	572.358	1.14974	DNA-binding protein 3	https://solgenomics.net/search/quick?term=CA03g12230	https://solgenomics.net/search/quick?term=CA03g12230
CA07g18550	969.704	0.379308	1427.15	1.60071	Unknown protein	https://solgenomics.net/search/quick?term=CA07g18550	https://solgenomics.net/search/quick?term=CA07g18550
CA02g30700	187.356	0.379691	341.998	1.21042	Detected protein of unknown function	https://solgenomics.net/search/quick?term=CA02g30700	https://solgenomics.net/search/quick?term=CA02g30700
CA01g11420	398.271	0.381776	263.714	-1.31091	Structural molecule%2C putative	https://solgenomics.net/search/quick?term=CA01g11420	https://solgenomics.net/search/quick?term=CA01g11420
CA04g04480	345.058	0.385355	576.878	1.77932	3-hydroxy-3-methylglutaryl coenzyme A reductase 1	https://solgenomics.net/search/quick?term=CA04g04480	https://solgenomics.net/search/quick?term=CA04g04480
CA01g10140	450.03	0.387984	1201.15	1.22653	Tyramine n-hydroxycinnamoyl transferase	https://solgenomics.net/search/quick?term=CA01g10140	https://solgenomics.net/search/quick?term=CA01g10140
CA09g02790	123.106	0.394717	115.4	1.0601	Kinase family protein	https://solgenomics.net/search/quick?term=CA09g02790	https://solgenomics.net/search/quick?term=CA09g02790
CA01g07270	688.145	0.395877	179.293	-1.5331	Basic helix-loop-helix transcription factor	https://solgenomics.net/search/quick?term=CA01g07270	https://solgenomics.net/search/quick?term=CA01g07270
CA08g06060	681.627	0.397071	558.234	1.61016	PREDICTED: peroxisomal fatty acid beta-oxidation multifunctional protein AIM1-like [Solanum tuberosum]	https://solgenomics.net/search/quick?term=CA08g06060	https://solgenomics.net/search/quick?term=CA08g06060
CA05g00550	106.551	0.40763	65.7084	-1.03564	Detected protein of unknown function	https://solgenomics.net/search/quick?term=CA05g00550	https://solgenomics.net/search/quick?term=CA05g00550
CA11g09850	224.624	0.415941	745.646	-1.00373	Unknown protein	https://solgenomics.net/search/quick?term=CA11g09850	https://solgenomics.net/search/quick?term=CA11g09850
CA03g20830	171.38	0.41946	356.336	1.10317	PREDICTED: centrosome and spindle pole-associated protein 1-like [Solanum tuberosum]	https://solgenomics.net/search/quick?term=CA03g20830	https://solgenomics.net/search/quick?term=CA03g20830
CA03g31490	191.483	0.422253	169.218	-1.04179	Flavonol synthase/flavanone 3-hydroxylase%2C putative	https://solgenomics.net/search/quick?term=CA03g31490	https://solgenomics.net/search/quick?term=CA03g31490
CA06g00070	288.483	0.430675	158.246	1.05004	Detected protein of unknown function	https://solgenomics.net/search/quick?term=CA06g00070	https://solgenomics.net/search/quick?term=CA06g00070
CA03g21570	195.032	0.434281	87.913	1.01104	PREDICTED: ATPase family AAA domain-containing protein 3-B-like [Solanum lycopersicum]	https://solgenomics.net/search/quick?term=CA03g21570	https://solgenomics.net/search/quick?term=CA03g21570
CA06g24340	309.102	0.43498	559.644	-1.30552	PREDICTED: transcription factor MYB48-like [Solanum tuberosum]	https://solgenomics.net/search/quick?term=CA06g24340	https://solgenomics.net/search/quick?term=CA06g24340
CA01g11110	171.927	0.438625	398.417	1.7184	Detected protein of unknown function	https://solgenomics.net/search/quick?term=CA01g11110	https://solgenomics.net/search/quick?term=CA01g11110
CA01g00510	17.6491	0.441509	75.7953	1.56879	TT2 like MYB transcriptoin factor	https://solgenomics.net/search/quick?term=CA01g00510	https://solgenomics.net/search/quick?term=CA01g00510
CA03g29440	2019.99	0.448867	792.158	-1.07541	At3g16240	https://solgenomics.net/search/quick?term=CA03g29440	https://solgenomics.net/search/quick?term=CA03g29440
CA04g21720	1169.16	0.45283	395.81	-1.09121	Nucleic acid binding protein%2C putative	https://solgenomics.net/search/quick?term=CA04g21720	https://solgenomics.net/search/quick?term=CA04g21720
CA06g23150	97.5783	0.457383	76.4563	1.10402	Detected protein of unknown function	https://solgenomics.net/search/quick?term=CA06g23150	https://solgenomics.net/search/quick?term=CA06g23150
CA12g01200	64.4061	0.460315	168.05	1.61295	Acyltransferase%2C putative	https://solgenomics.net/search/quick?term=CA12g01200	https://solgenomics.net/search/quick?term=CA12g01200
CA02g26300	25.1996	0.466686	443.862	1.3264	Membrane protein%2C putative	https://solgenomics.net/search/quick?term=CA02g26300	https://solgenomics.net/search/quick?term=CA02g26300
CA07g16260	536.493	0.471919	243.799	-1.04152	Glutathione S-transferase/peroxidase	https://solgenomics.net/search/quick?term=CA07g16260	https://solgenomics.net/search/quick?term=CA07g16260
CA12g02710	108.162	0.475429	106.217	1.50934	PREDICTED: probable glycosyltransferase At5g11130-like [Citrus sinensis]	https://solgenomics.net/search/quick?term=CA12g02710	https://solgenomics.net/search/quick?term=CA12g02710
CA07g12220	4122.29	0.476303	1815.04	-1.50309	Unknown protein	https://solgenomics.net/search/quick?term=CA07g12220	https://solgenomics.net/search/quick?term=CA07g12220
CA02g18880	1255.5	0.476923	1042.69	1.02803	PREDICTED: microsomal glutathione S-transferase 3-like [Solanum tuberosum]	https://solgenomics.net/search/quick?term=CA02g18880	https://solgenomics.net/search/quick?term=CA02g18880
CA03g20200	616.485	0.478842	1550.49	-1.22327	3-ketoacyl CoA thiolase 2	https://solgenomics.net/search/quick?term=CA03g20200	https://solgenomics.net/search/quick?term=CA03g20200
CA01g01690	486.766	0.478885	307.957	-1.08841	Transmembrane protein TPARL%2C putative	https://solgenomics.net/search/quick?term=CA01g01690	https://solgenomics.net/search/quick?term=CA01g01690
CA01g20090	849.785	0.479457	2180.26	-1.03789	DNA binding protein%2C putative	https://solgenomics.net/search/quick?term=CA01g20090	https://solgenomics.net/search/quick?term=CA01g20090
CA09g08120	48.3358	0.480652	138.343	1.57631	WRKY71	https://solgenomics.net/search/quick?term=CA09g08120	https://solgenomics.net/search/quick?term=CA09g08120
CA12g04380	643.654	0.481089	758.598	1.06817	Phospholipase A1	https://solgenomics.net/search/quick?term=CA12g04380	https://solgenomics.net/search/quick?term=CA12g04380
CA08g19060	277.665	0.494772	70.3385	-1.45976	Thaumatin	https://solgenomics.net/search/quick?term=CA08g19060	https://solgenomics.net/search/quick?term=CA08g19060
CA12g03150	22.1981	0.502579	62.8663	1.36263	Ovarian cancer-associated gene 2 protein-like protein	https://solgenomics.net/search/quick?term=CA12g03150	https://solgenomics.net/search/quick?term=CA12g03150
CA03g35540	119.776	0.506087	300.907	1.71531	Hydroxyproline-rich glycoprotein family protein%2C putative [Theobroma cacao]	https://solgenomics.net/search/quick?term=CA03g35540	https://solgenomics.net/search/quick?term=CA03g35540
CA04g14030	3347.15	0.514418	4569.09	1.3413	Peroxidase	https://solgenomics.net/search/quick?term=CA04g14030	https://solgenomics.net/search/quick?term=CA04g14030
CA01g31820	56.918	0.520364	116.686	1.15698	Detected protein of unknown function	https://solgenomics.net/search/quick?term=CA01g31820	https://solgenomics.net/search/quick?term=CA01g31820
CA10g22140	12.6467	0.523352	63.0526	1.56423	CYP98A33v1	https://solgenomics.net/search/quick?term=CA10g22140	https://solgenomics.net/search/quick?term=CA10g22140
CA02g00650	1126.47	0.52387	571.915	-1.31068	Ribose-5-phosphate isomerase A	https://solgenomics.net/search/quick?term=CA02g00650	https://solgenomics.net/search/quick?term=CA02g00650
CA05g06080	129.875	0.527857	501.079	1.2154	MYBR domain class transcription factor	https://solgenomics.net/search/quick?term=CA05g06080	https://solgenomics.net/search/quick?term=CA05g06080
CA06g16490	22.714	0.532802	134.794	-1.51826	PREDICTED: transcription factor bHLH87-like [Solanum lycopersicum]	https://solgenomics.net/search/quick?term=CA06g16490	https://solgenomics.net/search/quick?term=CA06g16490
CA03g30230	189.763	0.53516	425.243	-1.01321	Detected protein of unknown function	https://solgenomics.net/search/quick?term=CA03g30230	https://solgenomics.net/search/quick?term=CA03g30230
CA03g05980	1169.56	0.546095	325.682	-1.07961	PREDICTED: uncharacterized LOC101219293 [Cucumis sativus]	https://solgenomics.net/search/quick?term=CA03g05980	https://solgenomics.net/search/quick?term=CA03g05980
CA03g16890	6.6125	0.549712	72.8234	-1.41341	Detected protein of unknown function	https://solgenomics.net/search/quick?term=CA03g16890	https://solgenomics.net/search/quick?term=CA03g16890
CA03g21960	363.425	0.550691	214.387	-1.04561	PREDICTED: integrator complex subunit 9-like [Fragaria vesca] subsp. vesca	https://solgenomics.net/search/quick?term=CA03g21960	https://solgenomics.net/search/quick?term=CA03g21960
CA08g06830	802.777	0.552038	3292.88	-1.18074	AT-hook DNA-binding protein	https://solgenomics.net/search/quick?term=CA08g06830	https://solgenomics.net/search/quick?term=CA08g06830
CA01g23510	46.8819	0.554466	162.654	1.24493	Hydrolase%2C putative	https://solgenomics.net/search/quick?term=CA01g23510	https://solgenomics.net/search/quick?term=CA01g23510
CA01g03370	25.7467	0.561976	60.0629	1.24504	Multidrug and toxin extrusion protein	https://solgenomics.net/search/quick?term=CA01g03370	https://solgenomics.net/search/quick?term=CA01g03370
CA08g06660	33.2972	0.562126	302.358	1.71793	Short-chain dehydrogenase/reductase	https://solgenomics.net/search/quick?term=CA08g06660	https://solgenomics.net/search/quick?term=CA08g06660
CA06g02910	446.027	0.562441	5996.33	-1.0429	PREDICTED: CBL-interacting serine/threonine-protein kinase 11-like [Solanum tuberosum]	https://solgenomics.net/search/quick?term=CA06g02910	https://solgenomics.net/search/quick?term=CA06g02910
CA08g18490	6617.52	0.564719	983.148	-1.11719	PREDICTED: BURP domain-containing protein 17-like [Solanum tuberosum]	https://solgenomics.net/search/quick?term=CA08g18490	https://solgenomics.net/search/quick?term=CA08g18490
CA01g06000	85.1503	0.569782	142.468	-1.3099	Mutt domain protein%2C putative	https://solgenomics.net/search/quick?term=CA01g06000	https://solgenomics.net/search/quick?term=CA01g06000
CA02g04860	466.709	0.569825	110.36	-1.03975	Protein binding protein%2C putative	https://solgenomics.net/search/quick?term=CA02g04860	https://solgenomics.net/search/quick?term=CA02g04860
CA11g15800	763.727	0.57251	408.389	1.68093	PREDICTED: dnaJ protein homolog isoform X1 [Solanum tuberosum]	https://solgenomics.net/search/quick?term=CA11g15800	https://solgenomics.net/search/quick?term=CA11g15800
CA02g14520	712.906	0.574791	417.209	-1.25717	Detected protein of unknown function	https://solgenomics.net/search/quick?term=CA02g14520	https://solgenomics.net/search/quick?term=CA02g14520
CA08g03060	2833.27	0.57517	1601.91	-1.01722	Erecta%2C putative	https://solgenomics.net/search/quick?term=CA08g03060	https://solgenomics.net/search/quick?term=CA08g03060
CA03g32360	1166.06	0.580676	425.09	-1.06605	Hop-interacting protein THI116	https://solgenomics.net/search/quick?term=CA03g32360	https://solgenomics.net/search/quick?term=CA03g32360
CA05g03710	78.1157	0.58085	138.52	1.28065	Synovial sarcoma associated ss18 protein%2C putative	https://solgenomics.net/search/quick?term=CA05g03710	https://solgenomics.net/search/quick?term=CA05g03710
CA08g02040	146.617	0.596946	69.2872	1.32474	Amino acid transporter%2C putative	https://solgenomics.net/search/quick?term=CA08g02040	https://solgenomics.net/search/quick?term=CA08g02040
CA03g32040	905.498	0.599436	429.435	-1.18343	NDH-dependent cyclic electron flow 1 isoform 2 [Theobroma cacao]	https://solgenomics.net/search/quick?term=CA03g32040	https://solgenomics.net/search/quick?term=CA03g32040
CA04g13140	740.903	0.606814	1362.35	-1.30157	PREDICTED: serine/threonine-protein kinase HT1-like isoform X1 [Citrus sinensis]	https://solgenomics.net/search/quick?term=CA04g13140	https://solgenomics.net/search/quick?term=CA04g13140
CA03g30020	459.924	0.613102	1223.3	1.64067	Basic beta-1%2C3-glucanase	https://solgenomics.net/search/quick?term=CA03g30020	https://solgenomics.net/search/quick?term=CA03g30020
CA06g06890	548.592	0.616454	383.626	-1.00797	PREDICTED: transcription factor bHLH61-like [Solanum tuberosum]	https://solgenomics.net/search/quick?term=CA06g06890	https://solgenomics.net/search/quick?term=CA06g06890
CA08g11300	167.815	0.617992	154.265	1.26264	PREDICTED: receptor-like protein 12-like [Solanum tuberosum]	https://solgenomics.net/search/quick?term=CA08g11300	https://solgenomics.net/search/quick?term=CA08g11300
CA04g14020	743.545	0.619524	609.192	1.04624	Peroxidase 12%2C putative	https://solgenomics.net/search/quick?term=CA04g14020	https://solgenomics.net/search/quick?term=CA04g14020
CA04g19680	29.8111	0.634232	157.967	1.8414	PREDICTED: cytochrome P450 82A3-like [Solanum tuberosum]	https://solgenomics.net/search/quick?term=CA04g19680	https://solgenomics.net/search/quick?term=CA04g19680
CA03g11650	392.063	0.638682	155.77	1.44503	DNA binding protein%2C putative	https://solgenomics.net/search/quick?term=CA03g11650	https://solgenomics.net/search/quick?term=CA03g11650
CA03g34090	1499.53	0.642184	1363.78	1.49277	ATP/ADP transporter	https://solgenomics.net/search/quick?term=CA03g34090	https://solgenomics.net/search/quick?term=CA03g34090
CA08g00280	425.845	0.643254	112.671	1.45869	PREDICTED: importin-5-like [Solanum tuberosum]	https://solgenomics.net/search/quick?term=CA08g00280	https://solgenomics.net/search/quick?term=CA08g00280
CA11g13710	514.06	0.649186	299.469	-1.1184	Bipolar kinesin KRP-130%2C putative	https://solgenomics.net/search/quick?term=CA11g13710	https://solgenomics.net/search/quick?term=CA11g13710
CA01g04070	245.993	0.650172	267.861	1.20572	PREDICTED: transcription factor bHLH35-like [Citrus sinensis]	https://solgenomics.net/search/quick?term=CA01g04070	https://solgenomics.net/search/quick?term=CA01g04070
CA03g09070	5247.9	0.653444	1710.48	-1.3304	Non-specific lipid-transfer protein [Medicago truncatula]	https://solgenomics.net/search/quick?term=CA03g09070	https://solgenomics.net/search/quick?term=CA03g09070
CA10g19490	209.726	0.654786	238.13	1.40882	Zinc/iron transporter%2C putative	https://solgenomics.net/search/quick?term=CA10g19490	https://solgenomics.net/search/quick?term=CA10g19490
CA09g01700	489.407	0.655082	194.794	-1.1063	Rop guanine nucleotide exchange factor%2C putative	https://solgenomics.net/search/quick?term=CA09g01700	https://solgenomics.net/search/quick?term=CA09g01700
CA03g25000	160.358	0.662653	74.3407	-1.40443	Endo-1%2C4-beta-glucanase	https://solgenomics.net/search/quick?term=CA03g25000	https://solgenomics.net/search/quick?term=CA03g25000
CA06g05770	469.304	0.663732	480.777	1.65388	PREDICTED: heat shock protein 83-like [Cucumis sativus]	https://solgenomics.net/search/quick?term=CA06g05770	https://solgenomics.net/search/quick?term=CA06g05770
CA11g01790	409.353	0.66806	155.244	-1.13053	Serine-threonine protein kinase%2C plant-type%2C putative	https://solgenomics.net/search/quick?term=CA11g01790	https://solgenomics.net/search/quick?term=CA11g01790
CA03g36870	98.8912	0.675627	72.1744	-1.31371	Triacylglycerol lipase	https://solgenomics.net/search/quick?term=CA03g36870	https://solgenomics.net/search/quick?term=CA03g36870
CA08g17080	1276.46	0.68008	397.844	-1.09191	PREDICTED: upstream activation factor subunit spp27 [Vitis vinifera]	https://solgenomics.net/search/quick?term=CA08g17080	https://solgenomics.net/search/quick?term=CA08g17080
CA08g16670	140.286	0.707169	160.502	-1.57784	Unknown protein	https://solgenomics.net/search/quick?term=CA08g16670	https://solgenomics.net/search/quick?term=CA08g16670
CA11g06980	53.5569	0.714375	127.944	1.17832	IAA-amino acid hydrolase ILR1%2C putative	https://solgenomics.net/search/quick?term=CA11g06980	https://solgenomics.net/search/quick?term=CA11g06980
CA06g05400	2566.62	0.716137	1942.34	1.01102	Protein disulfide isomerase-like protein	https://solgenomics.net/search/quick?term=CA06g05400	https://solgenomics.net/search/quick?term=CA06g05400
CA01g18610	186.199	0.716619	529.061	1.15488	Detected protein of unknown function	https://solgenomics.net/search/quick?term=CA01g18610	https://solgenomics.net/search/quick?term=CA01g18610
CA09g13520	441.415	0.720803	185.942	-1.0356	Detected protein of unknown function	https://solgenomics.net/search/quick?term=CA09g13520	https://solgenomics.net/search/quick?term=CA09g13520
CA03g04720	230.11	0.727798	306.618	1.11118	Peptide transporter PTR3-A	https://solgenomics.net/search/quick?term=CA03g04720	https://solgenomics.net/search/quick?term=CA03g04720
CA02g16970	1434.17	0.730505	1726.4	1.0574	PREDICTED: protein MOTHER of FT and TF 1-like isoform 1 [Solanum lycopersicum]	https://solgenomics.net/search/quick?term=CA02g16970	https://solgenomics.net/search/quick?term=CA02g16970
CA02g13150	2922.06	0.73976	771.666	-1.22983	PREDICTED: probable LRR receptor-like serine/threonine-protein kinase At1g07650-like [Solanum tuberosum]	https://solgenomics.net/search/quick?term=CA02g13150	https://solgenomics.net/search/quick?term=CA02g13150
CA06g27350	332.065	0.742465	134.563	-1.41723	Detected protein of unknown function	https://solgenomics.net/search/quick?term=CA06g27350	https://solgenomics.net/search/quick?term=CA06g27350
CA02g15260	508.65	0.743933	381.923	-1.0617	Serine-threonine protein kinase%2C plant-type%2C putative	https://solgenomics.net/search/quick?term=CA02g15260	https://solgenomics.net/search/quick?term=CA02g15260
CA02g12020	124.216	0.745157	243.592	-1.24627	PREDICTED: LRR receptor-like serine/threonine-protein kinase FLS2-like [Solanum lycopersicum]	https://solgenomics.net/search/quick?term=CA02g12020	https://solgenomics.net/search/quick?term=CA02g12020
CA12g15560	458.22	0.747296	414.835	-1.362	PREDICTED: aspartic proteinase nepenthesin-1-like [Solanum lycopersicum]	https://solgenomics.net/search/quick?term=CA12g15560	https://solgenomics.net/search/quick?term=CA12g15560
CA05g15720	22.8077	0.752696	64.603	1.52757	Amino acid transporter%2C putative	https://solgenomics.net/search/quick?term=CA05g15720	https://solgenomics.net/search/quick?term=CA05g15720
CA10g00150	421.436	0.755767	153.892	-1.19669	Oxygen evolving enhancer 3 family protein	https://solgenomics.net/search/quick?term=CA10g00150	https://solgenomics.net/search/quick?term=CA10g00150
CA10g08470	47.0381	0.764801	78.4904	1.05667	PREDICTED: non-specific lipid-transfer protein 2-like isoform 1 [Solanum lycopersicum]	https://solgenomics.net/search/quick?term=CA10g08470	https://solgenomics.net/search/quick?term=CA10g08470
CA06g24610	208.553	0.774125	139.587	1.24355	Detected protein of unknown function	https://solgenomics.net/search/quick?term=CA06g24610	https://solgenomics.net/search/quick?term=CA06g24610
CA04g02430	238.88	0.78789	4754.51	-1.35676	Detected protein of unknown function	https://solgenomics.net/search/quick?term=CA04g02430	https://solgenomics.net/search/quick?term=CA04g02430
CA11g15500	1355.21	0.80076	333.929	-1.19898	Beta-D-glucan exohydrolase	https://solgenomics.net/search/quick?term=CA11g15500	https://solgenomics.net/search/quick?term=CA11g15500
CA12g13700	7.73793	0.811918	86.2065	1.65321	PREDICTED: protein LURP-one-related 4-like [Solanum tuberosum]	https://solgenomics.net/search/quick?term=CA12g13700	https://solgenomics.net/search/quick?term=CA12g13700
CA01g31620	607.588	0.813501	298.667	-1.16289	Thylakoid lumenal 21.5 kDa protein%2C chloroplast%2C putative	https://solgenomics.net/search/quick?term=CA01g31620	https://solgenomics.net/search/quick?term=CA01g31620
CA11g00950	174.834	0.814033	222.257	1.04512	Monoglyceride lipase	https://solgenomics.net/search/quick?term=CA11g00950	https://solgenomics.net/search/quick?term=CA11g00950
CA04g05480	116.79	0.831052	191.435	1.63135	Oligopeptide transporter OPT family	https://solgenomics.net/search/quick?term=CA04g05480	https://solgenomics.net/search/quick?term=CA04g05480
CA06g20240	544.12	0.835605	455.043	-1.2093	Nucleoside diphosphate kinase	https://solgenomics.net/search/quick?term=CA06g20240	https://solgenomics.net/search/quick?term=CA06g20240
CA08g15610	38.0025	0.8423	350.156	1.24609	Peroxidase	https://solgenomics.net/search/quick?term=CA08g15610	https://solgenomics.net/search/quick?term=CA08g15610
CA11g02250	740.729	0.847987	1186.6	1.07705	Uridine cytidine kinase I%2C putative	https://solgenomics.net/search/quick?term=CA11g02250	https://solgenomics.net/search/quick?term=CA11g02250
CA05g11860	196.641	0.848813	317.823	1.03291	DNA binding protein%2C putative	https://solgenomics.net/search/quick?term=CA05g11860	https://solgenomics.net/search/quick?term=CA05g11860
CA12g18820	257.389	0.884463	174.87	-1.06602	Remorin family protein [Theobroma cacao]	https://solgenomics.net/search/quick?term=CA12g18820	https://solgenomics.net/search/quick?term=CA12g18820
CA08g13350	393.86	0.885438	463.38	1.12942	Germin-like protein	https://solgenomics.net/search/quick?term=CA08g13350	https://solgenomics.net/search/quick?term=CA08g13350
CA12g19550	2953.6	0.903927	1978.93	1.29267	Allyl alcohol dehydrogenase	https://solgenomics.net/search/quick?term=CA12g19550	https://solgenomics.net/search/quick?term=CA12g19550
CA01g22480	7.7067	0.906066	105.019	1.62756	Gibberellic acid 2-oxidase	https://solgenomics.net/search/quick?term=CA01g22480	https://solgenomics.net/search/quick?term=CA01g22480
CA05g14260	186.698	0.911888	109.074	-1.16323	Glucosyltransferase	https://solgenomics.net/search/quick?term=CA05g14260	https://solgenomics.net/search/quick?term=CA05g14260
CA08g17070	239.286	0.913106	226.478	1.10348	PREDICTED: 18.5 kDa class I heat shock protein-like [Cicer arietinum]	https://solgenomics.net/search/quick?term=CA08g17070	https://solgenomics.net/search/quick?term=CA08g17070
CA05g03370	4365.29	0.915827	5944.67	1.63146	Detected protein of confused Function	https://solgenomics.net/search/quick?term=CA05g03370	https://solgenomics.net/search/quick?term=CA05g03370
CA08g03270	8917.24	0.917696	3119.4	-1.1251	Detected protein of unknown function	https://solgenomics.net/search/quick?term=CA08g03270	https://solgenomics.net/search/quick?term=CA08g03270
CA09g07820	87.104	0.921183	91.3414	1.62542	Putative spermidine hydroxycinnamoyl transferase	https://solgenomics.net/search/quick?term=CA09g07820	https://solgenomics.net/search/quick?term=CA09g07820
CA03g25710	240.834	0.922507	627.608	1.6615	mRNA%2C clone: RTFL01-28-H06	https://solgenomics.net/search/quick?term=CA03g25710	https://solgenomics.net/search/quick?term=CA03g25710
CA10g09600	193.827	0.930627	91.6354	-1.06823	PREDICTED: rop guanine nucleotide exchange factor 7-like [Solanum tuberosum]	https://solgenomics.net/search/quick?term=CA10g09600	https://solgenomics.net/search/quick?term=CA10g09600
CA03g06710	663.27	0.944495	440.813	-1.06451	Eukaryotic translation initiation factor 2c%2C putative	https://solgenomics.net/search/quick?term=CA03g06710	https://solgenomics.net/search/quick?term=CA03g06710
CA06g27550	58.8092	0.947273	162.323	1.37148	Detected protein of unknown function	https://solgenomics.net/search/quick?term=CA06g27550	https://solgenomics.net/search/quick?term=CA06g27550
CA02g11920	4338.99	0.951584	998.168	-1.13587	Detected protein of unknown function	https://solgenomics.net/search/quick?term=CA02g11920	https://solgenomics.net/search/quick?term=CA02g11920
CA09g03690	203.503	0.954879	136.189	1.44635	APETALA2B	https://solgenomics.net/search/quick?term=CA09g03690	https://solgenomics.net/search/quick?term=CA09g03690
CA08g16550	102.33	0.959239	1179.77	1.76638	Wound-induced protein WIN1	https://solgenomics.net/search/quick?term=CA08g16550	https://solgenomics.net/search/quick?term=CA08g16550
CA02g11210	1429.96	0.964231	457.847	-1.17489	Protein CHUP1	https://solgenomics.net/search/quick?term=CA02g11210	https://solgenomics.net/search/quick?term=CA02g11210
CA03g31280	2033.7	0.969412	1105.34	-1.16395	S-adenosyl-L-methionine Mg-protoporphyrin IX methyltranserase	https://solgenomics.net/search/quick?term=CA03g31280	https://solgenomics.net/search/quick?term=CA03g31280
CA01g11580	30.999	0.972791	153.12	1.52775	CXE carboxylesterase	https://solgenomics.net/search/quick?term=CA01g11580	https://solgenomics.net/search/quick?term=CA01g11580
CA01g24960	21.3851	0.977974	205.179	1.60789	Sugar transporter ERD6-like protein	https://solgenomics.net/search/quick?term=CA01g24960	https://solgenomics.net/search/quick?term=CA01g24960
CA02g04800	152.979	0.985686	177.718	-1.17128	PREDICTED: monoglyceride lipase-like [Solanum lycopersicum]	https://solgenomics.net/search/quick?term=CA02g04800	https://solgenomics.net/search/quick?term=CA02g04800
CA11g03730	955.706	0.990341	396.889	-1.1825	Zinc finger protein%2C putative	https://solgenomics.net/search/quick?term=CA11g03730	https://solgenomics.net/search/quick?term=CA11g03730
CA03g32470	131.234	0.995222	92.1522	-1.0738	PREDICTED: putative proline--tRNA ligase C19C7.06-like isoform X2 [Solanum tuberosum]	https://solgenomics.net/search/quick?term=CA03g32470	https://solgenomics.net/search/quick?term=CA03g32470
CA07g17050	416.714	0.996262	4167.28	1.60456	Epidermis-specific secreted glycoprotein EP1%2C putative	https://solgenomics.net/search/quick?term=CA07g17050	https://solgenomics.net/search/quick?term=CA07g17050
CA01g03980	159.076	0.996338	219.793	1.1871	Basic helix-loop-helix DNA-binding superfamily protein isoform 1 [Theobroma cacao]	https://solgenomics.net/search/quick?term=CA01g03980	https://solgenomics.net/search/quick?term=CA01g03980
CA10g21430	210.209	1.00009	111.457	-0.285097	Detected protein of unknown function	https://solgenomics.net/search/quick?term=CA10g21430	https://solgenomics.net/search/quick?term=CA10g21430
CA04g12910	1112.75	1.00026	791.291	-0.152062	Protein phosphatase 2c%2C putative	https://solgenomics.net/search/quick?term=CA04g12910	https://solgenomics.net/search/quick?term=CA04g12910
CA12g19470	174.27	1.00037	94.469	-0.0130557	Pentatricopeptide repeat-containing protein (Fragment)	https://solgenomics.net/search/quick?term=CA12g19470	https://solgenomics.net/search/quick?term=CA12g19470
CA06g01810	223.372	1.0006	157.056	-0.659909	Tetratricopeptide repeat protein	https://solgenomics.net/search/quick?term=CA06g01810	https://solgenomics.net/search/quick?term=CA06g01810
CA01g30480	110.49	1.00062	56.0967	-0.122765	PREDICTED: peptidyl-prolyl cis-trans isomerase-like 3-like [Solanum lycopersicum]	https://solgenomics.net/search/quick?term=CA01g30480	https://solgenomics.net/search/quick?term=CA01g30480
CA12g00480	1005.96	1.00185	425.92	-0.580385	Detected protein of unknown function	https://solgenomics.net/search/quick?term=CA12g00480	https://solgenomics.net/search/quick?term=CA12g00480
CA10g09800	143.396	1.00229	46.9385	-0.507252	Detected protein of unknown function	https://solgenomics.net/search/quick?term=CA10g09800	https://solgenomics.net/search/quick?term=CA10g09800
CA07g17850	4143.43	1.00233	2076.3	0.425574	PREDICTED: nucleolar GTP-binding protein 2-like isoform X1 [Glycine max]	https://solgenomics.net/search/quick?term=CA07g17850	https://solgenomics.net/search/quick?term=CA07g17850
CA07g12020	81.1323	1.00237	45.914	0.620407	Syntaxin-132	https://solgenomics.net/search/quick?term=CA07g12020	https://solgenomics.net/search/quick?term=CA07g12020
CA03g10220	323.607	1.00261	95.4815	-0.334672	Detected protein of unknown function	https://solgenomics.net/search/quick?term=CA03g10220	https://solgenomics.net/search/quick?term=CA03g10220
CA07g01670	94.2948	1.00302	13.7433	0.56316	Pentatricopeptide repeat-containing protein	https://solgenomics.net/search/quick?term=CA07g01670	https://solgenomics.net/search/quick?term=CA07g01670
CA04g07700	322.091	1.00314	235.242	-0.658647	ABC transporter B family member	https://solgenomics.net/search/quick?term=CA04g07700	https://solgenomics.net/search/quick?term=CA04g07700
CA11g06260	141.88	1.00345	120.134	-0.860174	PREDICTED: probable inactive receptor kinase At1g27190-like [Solanum tuberosum]	https://solgenomics.net/search/quick?term=CA11g06260	https://solgenomics.net/search/quick?term=CA11g06260
CA01g00180	437.005	1.00389	374.12	0.571435	Alcohol dehydrogenase%2C putative	https://solgenomics.net/search/quick?term=CA01g00180	https://solgenomics.net/search/quick?term=CA01g00180
CA03g31510	571.663	1.00451	489.125	-0.944752	TCP transcription factor 16	https://solgenomics.net/search/quick?term=CA03g31510	https://solgenomics.net/search/quick?term=CA03g31510
CA10g21470	4714.58	1.00474	2216.29	-0.0959153	Detected protein of unknown function	https://solgenomics.net/search/quick?term=CA10g21470	https://solgenomics.net/search/quick?term=CA10g21470
CA08g09930	425.875	1.00502	95.9413	0.316347	PREDICTED: protein PF14_0175-like isoform X1 [Solanum tuberosum]	https://solgenomics.net/search/quick?term=CA08g09930	https://solgenomics.net/search/quick?term=CA08g09930
CA03g06170	594.955	1.00531	529.183	-0.385895	PREDICTED: protein WVD2-like 1-like isoform X1 [Solanum tuberosum]	https://solgenomics.net/search/quick?term=CA03g06170	https://solgenomics.net/search/quick?term=CA03g06170
CA02g12630	78.0996	1.0064	51.8631	0.11103	Putative retroelement	https://solgenomics.net/search/quick?term=CA02g12630	https://solgenomics.net/search/quick?term=CA02g12630
CA01g10620	71.5183	1.00669	98.3902	1.22173	Bifunctional protein aas	https://solgenomics.net/search/quick?term=CA01g10620	https://solgenomics.net/search/quick?term=CA01g10620
CA02g04030	167.205	1.00941	78.4722	-0.379639	Beta-galactosidase	https://solgenomics.net/search/quick?term=CA02g04030	https://solgenomics.net/search/quick?term=CA02g04030
CA01g34490	101.392	1.00996	162.912	0.196947	AP2/ERF domain-containing transcription factor	https://solgenomics.net/search/quick?term=CA01g34490	https://solgenomics.net/search/quick?term=CA01g34490
CA05g01000	294.281	1.01109	285.402	-0.594452	Pentatricopeptide repeat-containing protein%2C putative	https://solgenomics.net/search/quick?term=CA05g01000	https://solgenomics.net/search/quick?term=CA05g01000
CA10g17700	287.699	1.01113	502.121	-0.122959	PREDICTED: micronuclear linker histone polyprotein-like isoform X1 [Solanum tuberosum]	https://solgenomics.net/search/quick?term=CA10g17700	https://solgenomics.net/search/quick?term=CA10g17700
CA02g20600	174.302	1.0134	196.924	-0.665023	Detected protein of unknown function	https://solgenomics.net/search/quick?term=CA02g20600	https://solgenomics.net/search/quick?term=CA02g20600
CA12g07570	562.112	1.01349	319.465	-0.654515	Phospholipase C%2C putative	https://solgenomics.net/search/quick?term=CA12g07570	https://solgenomics.net/search/quick?term=CA12g07570
CA10g03290	179.367	1.01425	47.5003	-1.09168	mRNA%2C clone: RTFL01-22-H10	https://solgenomics.net/search/quick?term=CA10g03290	https://solgenomics.net/search/quick?term=CA10g03290
CA10g14810	60.388	1.01451	13.8755	0.264879	Subtilase	https://solgenomics.net/search/quick?term=CA10g14810	https://solgenomics.net/search/quick?term=CA10g14810
CA07g16450	962.599	1.01518	137.204	0.555812	Transferase%2C transferring glycosyl groups%2C putative	https://solgenomics.net/search/quick?term=CA07g16450	https://solgenomics.net/search/quick?term=CA07g16450
CA12g00800	290.248	1.01543	85.0766	0.931947	PREDICTED: cysteine proteinase inhibitor 5-like [Solanum lycopersicum]	https://solgenomics.net/search/quick?term=CA12g00800	https://solgenomics.net/search/quick?term=CA12g00800
CA03g34940	445.681	1.01577	88.6879	-0.81213	PREDICTED: putative ATP-dependent RNA helicase DDX11-like protein 8-like [Solanum lycopersicum]	https://solgenomics.net/search/quick?term=CA03g34940	https://solgenomics.net/search/quick?term=CA03g34940
CA01g04590	224.435	1.01719	234.867	-0.419609	PREDICTED: 21 kDa protein-like [Solanum lycopersicum]	https://solgenomics.net/search/quick?term=CA01g04590	https://solgenomics.net/search/quick?term=CA01g04590
CA02g25550	88.7453	1.01772	90.4309	0.976162	Membrane protein%2C putative	https://solgenomics.net/search/quick?term=CA02g25550	https://solgenomics.net/search/quick?term=CA02g25550
CA05g13250	315.572	1.01779	123.265	-0.168163	LMBR1 domain-containing protein-like protein	https://solgenomics.net/search/quick?term=CA05g13250	https://solgenomics.net/search/quick?term=CA05g13250
CA10g20390	393.547	1.01844	207.933	-1.08726	Putative glucosyltransferase	https://solgenomics.net/search/quick?term=CA10g20390	https://solgenomics.net/search/quick?term=CA10g20390
CA01g25000	130.265	1.01882	82.4955	-0.0288059	Unknown protein	https://solgenomics.net/search/quick?term=CA01g25000	https://solgenomics.net/search/quick?term=CA01g25000
CA03g22700	93.8102	1.01901	495.664	0.824517	Basic helix-loop-helix	https://solgenomics.net/search/quick?term=CA03g22700	https://solgenomics.net/search/quick?term=CA03g22700
CA02g28780	98.8751	1.02018	19.3619	0.245041	Pentatricopeptide repeat-containing protein%2C putative	https://solgenomics.net/search/quick?term=CA02g28780	https://solgenomics.net/search/quick?term=CA02g28780
CA06g20720	412.29	1.02022	192.114	0.264973	Tumor-related protein	https://solgenomics.net/search/quick?term=CA06g20720	https://solgenomics.net/search/quick?term=CA06g20720
CA06g04830	1155.07	1.02025	587.486	0.547383	Expansin	https://solgenomics.net/search/quick?term=CA06g04830	https://solgenomics.net/search/quick?term=CA06g04830
CA04g02090	80.6477	1.02068	15.1734	-0.394533	PREDICTED: probable LRR receptor-like serine/threonine-protein kinase At3g47570-like [Solanum tuberosum]	https://solgenomics.net/search/quick?term=CA04g02090	https://solgenomics.net/search/quick?term=CA04g02090
CA03g21280	452.294	1.02088	410.954	-0.442714	Plastid transcriptionally active 15 [Theobroma cacao]	https://solgenomics.net/search/quick?term=CA03g21280	https://solgenomics.net/search/quick?term=CA03g21280
CA08g08220	138.879	1.02195	120.738	-0.661954	Trichome birefringence-like 25 isoform 1 [Theobroma cacao]	https://solgenomics.net/search/quick?term=CA08g08220	https://solgenomics.net/search/quick?term=CA08g08220
CA03g27680	97.3588	1.02208	137.739	1.4097	Axonemal dynein light chain%2C putative	https://solgenomics.net/search/quick?term=CA03g27680	https://solgenomics.net/search/quick?term=CA03g27680
CA11g05390	811.293	1.02212	535.745	-0.946125	Zinc knuckle (CCHC-type) family protein	https://solgenomics.net/search/quick?term=CA11g05390	https://solgenomics.net/search/quick?term=CA11g05390
CA02g09720	482.683	1.02243	1856.48	-0.0949351	Kunitz-type protease inhibitor	https://solgenomics.net/search/quick?term=CA02g09720	https://solgenomics.net/search/quick?term=CA02g09720
CA02g20480	79.1313	1.02299	63.2538	0.186003	F-box family protein	https://solgenomics.net/search/quick?term=CA02g20480	https://solgenomics.net/search/quick?term=CA02g20480
CA03g06720	544.978	1.02459	552.859	-1.28658	Argonaute protein group	https://solgenomics.net/search/quick?term=CA03g06720	https://solgenomics.net/search/quick?term=CA03g06720
CA03g24820	765.255	1.02598	257.741	0.41642	Gamma-tubulin complex component%2C putative	https://solgenomics.net/search/quick?term=CA03g24820	https://solgenomics.net/search/quick?term=CA03g24820
CA08g14820	727.284	1.02659	1160.45	-0.186832	Detected protein of unknown function	https://solgenomics.net/search/quick?term=CA08g14820	https://solgenomics.net/search/quick?term=CA08g14820
CA08g12790	345.993	1.02694	194.259	0.0453838	Epoxide hydrolase	https://solgenomics.net/search/quick?term=CA08g12790	https://solgenomics.net/search/quick?term=CA08g12790
CA02g19410	87.7448	1.02728	109.116	-0.65179	PREDICTED: pentatricopeptide repeat-containing protein At3g57430%2C chloroplastic-like [Solanum lycopersicum]	https://solgenomics.net/search/quick?term=CA02g19410	https://solgenomics.net/search/quick?term=CA02g19410
CA01g08440	758.189	1.02831	252.105	-0.0640872	PREDICTED: protein LONGIFOLIA 1-like isoform X1 [Solanum tuberosum]	https://solgenomics.net/search/quick?term=CA01g08440	https://solgenomics.net/search/quick?term=CA01g08440
CA10g20210	449.808	1.0286	616.429	-0.365909	Patatin-like phospholipase domain-containing protein	https://solgenomics.net/search/quick?term=CA10g20210	https://solgenomics.net/search/quick?term=CA10g20210
CA12g21010	176.365	1.02922	59.5279	-0.512478	PREDICTED: pentatricopeptide repeat-containing protein At3g06430%2C chloroplastic-like [Solanum lycopersicum]	https://solgenomics.net/search/quick?term=CA12g21010	https://solgenomics.net/search/quick?term=CA12g21010
CA06g17980	339.927	1.02936	144.938	-0.44276	Aspartyl protease family protein	https://solgenomics.net/search/quick?term=CA06g17980	https://solgenomics.net/search/quick?term=CA06g17980
CA06g23400	395.126	1.02983	276.601	-0.0612424	Detected protein of unknown function	https://solgenomics.net/search/quick?term=CA06g23400	https://solgenomics.net/search/quick?term=CA06g23400
CA08g01440	134.845	1.03126	123.605	0.165114	PREDICTED: putative late blight resistance protein homolog R1A-10-like [Solanum tuberosum]	https://solgenomics.net/search/quick?term=CA08g01440	https://solgenomics.net/search/quick?term=CA08g01440
CA12g19890	156.621	1.03163	88.0241	0.617328	N-like protein	https://solgenomics.net/search/quick?term=CA12g19890	https://solgenomics.net/search/quick?term=CA12g19890
CA02g15540	1841.44	1.03302	2684.83	-0.771251	PREDICTED: homeobox-leucine zipper protein ATHB-52-like [Solanum tuberosum]	https://solgenomics.net/search/quick?term=CA02g15540	https://solgenomics.net/search/quick?term=CA02g15540
CA09g00920	786.093	1.03346	387.388	-0.193696	Disease resistance protein BS2	https://solgenomics.net/search/quick?term=CA09g00920	https://solgenomics.net/search/quick?term=CA09g00920
CA04g20070	170.3	1.03401	112.413	0.0142098	NAC domain protein%2C IPR003441	https://solgenomics.net/search/quick?term=CA04g20070	https://solgenomics.net/search/quick?term=CA04g20070
CA07g13080	274.115	1.03402	116.823	-0.466538	Vesicle-associated membrane family protein	https://solgenomics.net/search/quick?term=CA07g13080	https://solgenomics.net/search/quick?term=CA07g13080
CA10g08540	602.271	1.03405	442.295	-0.839561	PREDICTED: rhodanese-like domain-containing protein 10-like [Solanum lycopersicum]	https://solgenomics.net/search/quick?term=CA10g08540	https://solgenomics.net/search/quick?term=CA10g08540
CA05g06530	316.15	1.0348	231.364	0.568978	PREDICTED: disease resistance protein RPP13-like [Solanum lycopersicum]	https://solgenomics.net/search/quick?term=CA05g06530	https://solgenomics.net/search/quick?term=CA05g06530
CA12g15780	3883.9	1.0354	3241.8	-0.669567	Alpha-tubulin	https://solgenomics.net/search/quick?term=CA12g15780	https://solgenomics.net/search/quick?term=CA12g15780
CA09g02940	103.455	1.03598	47.8399	-0.395628	Detected protein of unknown function	https://solgenomics.net/search/quick?term=CA09g02940	https://solgenomics.net/search/quick?term=CA09g02940
CA02g12160	189.043	1.03629	316.17	0.247021	Purine transporter%2C putative	https://solgenomics.net/search/quick?term=CA02g12160	https://solgenomics.net/search/quick?term=CA02g12160
CA05g05290	108.52	1.03634	23.6496	0.576667	PREDICTED: putative pentatricopeptide repeat-containing protein At5g08310%2C mitochondrial-like [Solanum lycopersicum]	https://solgenomics.net/search/quick?term=CA05g05290	https://solgenomics.net/search/quick?term=CA05g05290
CA03g07950	262.984	1.03706	251.329	-0.771329	PREDICTED: syntaxin-41-like [Solanum tuberosum]	https://solgenomics.net/search/quick?term=CA03g07950	https://solgenomics.net/search/quick?term=CA03g07950
CA08g18790	1809.14	1.03782	6384.1	0.588083	Unknown protein	https://solgenomics.net/search/quick?term=CA08g18790	https://solgenomics.net/search/quick?term=CA08g18790
CA11g08610	663.081	1.0387	331.202	0.0240388	Aux/IAA protein [Vitis vinifera]	https://solgenomics.net/search/quick?term=CA11g08610	https://solgenomics.net/search/quick?term=CA11g08610
CA12g04700	312.117	1.03914	335.48	-0.134101	Morphogenesis of root hair 2	https://solgenomics.net/search/quick?term=CA12g04700	https://solgenomics.net/search/quick?term=CA12g04700
[truncated: 740 more rows]

## Sheet: DEGs_Ensembl
Acc Number	DH mean reads DESeq2	Log2FC DH	Acc Number	KK mean reads DESeq2	Log2FC KK	Gene anotation	Ensembl URL	Ensembl URL
T459_00018	10649.2	-2.46971	T459_00018	4131.69	-0.752322	Granule-bound starch synthase 1%2C chloroplastic/amyloplastic	https://plants.ensembl.org/Capsicum_annuum/Gene/Summary?g=T459_00018	https://plants.ensembl.org/Capsicum_annuum/Gene/Summary?g=T459_00018
T459_18879	10358.8	-2.46764	T459_18879	6495.15	-0.0218432	NADP-dependent glyceraldehyde-3-phosphate dehydrogenase	https://plants.ensembl.org/Capsicum_annuum/Gene/Summary?g=T459_18879	https://plants.ensembl.org/Capsicum_annuum/Gene/Summary?g=T459_18879
T459_18503	6504.22	-2.46472	T459_18503	1914.76	-1.03486	Sulfate transporter 3,1	https://plants.ensembl.org/Capsicum_annuum/Gene/Summary?g=T459_18503	https://plants.ensembl.org/Capsicum_annuum/Gene/Summary?g=T459_18503
T459_26554	8957.63	-2.46425	T459_26554	7723.29	-1.10885	hypothetical protein	https://plants.ensembl.org/Capsicum_annuum/Gene/Summary?g=T459_26554	https://plants.ensembl.org/Capsicum_annuum/Gene/Summary?g=T459_26554
T459_07652	4921.08	-2.46417	T459_07652	1696.19	-0.601883	Protein PROTON GRADIENT REGULATION 5%2C chloroplastic	https://plants.ensembl.org/Capsicum_annuum/Gene/Summary?g=T459_07652	https://plants.ensembl.org/Capsicum_annuum/Gene/Summary?g=T459_07652
T459_25153	7168.91	-2.46374	T459_25153	8838.81	-0.333204	hypothetical protein	https://plants.ensembl.org/Capsicum_annuum/Gene/Summary?g=T459_25153	https://plants.ensembl.org/Capsicum_annuum/Gene/Summary?g=T459_25153
T459_08724	6170.2	-2.4559	T459_08724	18478.1	-1.26274	Chlorophyll a-b binding protein of LHCII type III%2C chloroplastic	https://plants.ensembl.org/Capsicum_annuum/Gene/Summary?g=T459_08724	https://plants.ensembl.org/Capsicum_annuum/Gene/Summary?g=T459_08724
T459_05321	8670.75	-2.45326	T459_05321	23161.2	-1.25996	Chlorophyll a-b binding protein 3C%2C chloroplastic	https://plants.ensembl.org/Capsicum_annuum/Gene/Summary?g=T459_05321	https://plants.ensembl.org/Capsicum_annuum/Gene/Summary?g=T459_05321
T459_02307	23026.4	-2.45061	T459_02307	4758.2	-0.861022	UDP-D-apiose/UDP-D-xylose synthase 2	https://plants.ensembl.org/Capsicum_annuum/Gene/Summary?g=T459_02307	https://plants.ensembl.org/Capsicum_annuum/Gene/Summary?g=T459_02307
T459_06371	2147.78	-2.44967	T459_06371	1019.14	0.694599	Galactinol synthase 2	https://plants.ensembl.org/Capsicum_annuum/Gene/Summary?g=T459_06371	https://plants.ensembl.org/Capsicum_annuum/Gene/Summary?g=T459_06371
T459_02405	2097.29	-2.44826	T459_02405	664.434	-1.28757	putative boron transporter 3	https://plants.ensembl.org/Capsicum_annuum/Gene/Summary?g=T459_02405	https://plants.ensembl.org/Capsicum_annuum/Gene/Summary?g=T459_02405
T459_26921	14405.1	-2.44736	T459_26921	2208.88	-0.848261	Chalcone--flavonone isomerase	https://plants.ensembl.org/Capsicum_annuum/Gene/Summary?g=T459_26921	https://plants.ensembl.org/Capsicum_annuum/Gene/Summary?g=T459_26921
T459_06244	2365.06	-2.44728	T459_06244	1840.31	-0.407664	B-box zinc finger protein 19	https://plants.ensembl.org/Capsicum_annuum/Gene/Summary?g=T459_06244	https://plants.ensembl.org/Capsicum_annuum/Gene/Summary?g=T459_06244
T459_20040	1871.66	-2.43206	T459_20040	186.233	-0.476455	hypothetical protein	https://plants.ensembl.org/Capsicum_annuum/Gene/Summary?g=T459_20040	https://plants.ensembl.org/Capsicum_annuum/Gene/Summary?g=T459_20040
T459_10360	1760.45	-2.4309	T459_10360	285.144	-1.24738	Flavonoid 3'-monooxygenase	https://plants.ensembl.org/Capsicum_annuum/Gene/Summary?g=T459_10360	https://plants.ensembl.org/Capsicum_annuum/Gene/Summary?g=T459_10360
T459_15321	7429.66	-2.42712	T459_15321	763.875	-0.814596	Chalcone synthase 2	https://plants.ensembl.org/Capsicum_annuum/Gene/Summary?g=T459_15321	https://plants.ensembl.org/Capsicum_annuum/Gene/Summary?g=T459_15321
T459_05629	6640.12	-2.42696	T459_05629	605.879	-1.45414	Allantoinase	https://plants.ensembl.org/Capsicum_annuum/Gene/Summary?g=T459_05629	https://plants.ensembl.org/Capsicum_annuum/Gene/Summary?g=T459_05629
T459_26032	1527.27	-2.42473	T459_26032	1007.96	-0.535873	Protein REVEILLE 6	https://plants.ensembl.org/Capsicum_annuum/Gene/Summary?g=T459_26032	https://plants.ensembl.org/Capsicum_annuum/Gene/Summary?g=T459_26032
T459_02406	1057.28	-2.42351	T459_02406	242.151	-1.04212	putative boron transporter 3	https://plants.ensembl.org/Capsicum_annuum/Gene/Summary?g=T459_02406	https://plants.ensembl.org/Capsicum_annuum/Gene/Summary?g=T459_02406
T459_12084	13392	-2.4213	T459_12084	7743.38	-0.594556	Nitrate reductase [NADH]	https://plants.ensembl.org/Capsicum_annuum/Gene/Summary?g=T459_12084	https://plants.ensembl.org/Capsicum_annuum/Gene/Summary?g=T459_12084
T459_22923	1021.95	-2.41731	T459_22923	246.513	-0.0382369	Calcium-binding protein CP1 [Source:Projected from Arabidopsis thaliana (AT5G49480) UniProtKB/Swiss-Prot%3BAcc:Q9FDX6]	https://plants.ensembl.org/Capsicum_annuum/Gene/Summary?g=T459_22923	https://plants.ensembl.org/Capsicum_annuum/Gene/Summary?g=T459_22923
T459_28889	984.478	-2.41567	T459_28889	358.445	-1.91337	Histidine-containing phosphotransfer protein 4	https://plants.ensembl.org/Capsicum_annuum/Gene/Summary?g=T459_28889	https://plants.ensembl.org/Capsicum_annuum/Gene/Summary?g=T459_28889
T459_16916	989.273	-2.41488	T459_16916	93.2812	-0.858488	hypothetical protein	https://plants.ensembl.org/Capsicum_annuum/Gene/Summary?g=T459_16916	https://plants.ensembl.org/Capsicum_annuum/Gene/Summary?g=T459_16916
T459_30188	1143.37	-2.41218	T459_30188	39.0102	-0.667211	Ammonium transporter 1 member 1	https://plants.ensembl.org/Capsicum_annuum/Gene/Summary?g=T459_30188	https://plants.ensembl.org/Capsicum_annuum/Gene/Summary?g=T459_30188
T459_21954	1865.05	-2.41007	T459_21954	2381.52	-1.07307	hypothetical protein	https://plants.ensembl.org/Capsicum_annuum/Gene/Summary?g=T459_21954	https://plants.ensembl.org/Capsicum_annuum/Gene/Summary?g=T459_21954
T459_09339	2534.58	-2.40696	T459_09339	1648.28	-0.664135	hypothetical protein	https://plants.ensembl.org/Capsicum_annuum/Gene/Summary?g=T459_09339	https://plants.ensembl.org/Capsicum_annuum/Gene/Summary?g=T459_09339
T459_09670	1824.16	-2.40308	T459_09670	472.187	-0.947012	putative metal-nicotianamine transporter YSL9	https://plants.ensembl.org/Capsicum_annuum/Gene/Summary?g=T459_09670	https://plants.ensembl.org/Capsicum_annuum/Gene/Summary?g=T459_09670
T459_22669	3077.88	-2.40228	T459_22669	1503.52	1.49372	Aquaporin PIP2-1	https://plants.ensembl.org/Capsicum_annuum/Gene/Summary?g=T459_22669	https://plants.ensembl.org/Capsicum_annuum/Gene/Summary?g=T459_22669
T459_05058	1439.28	-2.40202	T459_05058	998.681	1.7913	putative glutathione S-transferase parC	https://plants.ensembl.org/Capsicum_annuum/Gene/Summary?g=T459_05058	https://plants.ensembl.org/Capsicum_annuum/Gene/Summary?g=T459_05058
T459_21655	739.006	-2.38815	T459_21655	525.804	0.39838	3-ketoacyl-CoA synthase 17	https://plants.ensembl.org/Capsicum_annuum/Gene/Summary?g=T459_21655	https://plants.ensembl.org/Capsicum_annuum/Gene/Summary?g=T459_21655
T459_31463	675.026	-2.38738	T459_31463	241.165	-0.366057	putative acyl-activating enzyme 18%2C peroxisomal	https://plants.ensembl.org/Capsicum_annuum/Gene/Summary?g=T459_31463	https://plants.ensembl.org/Capsicum_annuum/Gene/Summary?g=T459_31463
T459_15618	2621.24	-2.38175	T459_15618	904.853	0.65038	Phenylalanine ammonia-lyase	https://plants.ensembl.org/Capsicum_annuum/Gene/Summary?g=T459_15618	https://plants.ensembl.org/Capsicum_annuum/Gene/Summary?g=T459_15618
T459_19934	661.458	-2.38164	T459_19934	371.982	-1.40491	hypothetical protein	https://plants.ensembl.org/Capsicum_annuum/Gene/Summary?g=T459_19934	https://plants.ensembl.org/Capsicum_annuum/Gene/Summary?g=T459_19934
T459_13483	21956.8	-2.37984	T459_13483	1599.45	0.310028	1%2C4-alpha-glucan-branching enzyme 1%2C chloroplastic/amyloplastic	https://plants.ensembl.org/Capsicum_annuum/Gene/Summary?g=T459_13483	https://plants.ensembl.org/Capsicum_annuum/Gene/Summary?g=T459_13483
T459_27229	586.859	-2.37724	T459_27229	1076.94	-0.470768	hypothetical protein	https://plants.ensembl.org/Capsicum_annuum/Gene/Summary?g=T459_27229	https://plants.ensembl.org/Capsicum_annuum/Gene/Summary?g=T459_27229
T459_25154	722.358	-2.37424	T459_25154	638.199	0.167885	hypothetical protein	https://plants.ensembl.org/Capsicum_annuum/Gene/Summary?g=T459_25154	https://plants.ensembl.org/Capsicum_annuum/Gene/Summary?g=T459_25154
T459_30253	9487.83	-2.37398	T459_30253	3842.04	0.13598	Inositol-3-phosphate synthase	https://plants.ensembl.org/Capsicum_annuum/Gene/Summary?g=T459_30253	https://plants.ensembl.org/Capsicum_annuum/Gene/Summary?g=T459_30253
T459_24718	974.648	-2.37365	T459_24718	2417.87	0.703381	Tyrosine aminotransferase	https://plants.ensembl.org/Capsicum_annuum/Gene/Summary?g=T459_24718	https://plants.ensembl.org/Capsicum_annuum/Gene/Summary?g=T459_24718
T459_29823	1285.52	-2.37228	T459_29823	136.892	-0.454185	hypothetical protein	https://plants.ensembl.org/Capsicum_annuum/Gene/Summary?g=T459_29823	https://plants.ensembl.org/Capsicum_annuum/Gene/Summary?g=T459_29823
T459_06799	13857.6	-2.36831	T459_06799	13844.1	0.971032	S-adenosylmethionine decarboxylase proenzyme	https://plants.ensembl.org/Capsicum_annuum/Gene/Summary?g=T459_06799	https://plants.ensembl.org/Capsicum_annuum/Gene/Summary?g=T459_06799
T459_06814	732.081	-2.36709	T459_06814	57.8203	-0.803923	hypothetical protein	https://plants.ensembl.org/Capsicum_annuum/Gene/Summary?g=T459_06814	https://plants.ensembl.org/Capsicum_annuum/Gene/Summary?g=T459_06814
T459_09428	580.931	-2.36392	T459_09428	107.719	-0.449402	Cytochrome 71A4	https://plants.ensembl.org/Capsicum_annuum/Gene/Summary?g=T459_09428	https://plants.ensembl.org/Capsicum_annuum/Gene/Summary?g=T459_09428
T459_02675	585.782	-2.35586	T459_02675	231.363	-0.723356	hypothetical protein	https://plants.ensembl.org/Capsicum_annuum/Gene/Summary?g=T459_02675	https://plants.ensembl.org/Capsicum_annuum/Gene/Summary?g=T459_02675
T459_05047	4986.17	-2.35238	T459_05047	4563.11	-0.521515	Nuclear transcription factor Y subunit A-7	https://plants.ensembl.org/Capsicum_annuum/Gene/Summary?g=T459_05047	https://plants.ensembl.org/Capsicum_annuum/Gene/Summary?g=T459_05047
[truncated: 2,707 more rows]
