# Supplementary material for: Transcriptome Analysis Reveals Dynamic Cultivar-Dependent Patterns of Gene Expression in Potato Spindle Tuber Viroid-Infected Pepper
Source: Plants (Basel). 2021 Dec 7;10(12):2687. doi: 10.3390/plants10122687 (PMC8706270; doi:10.3390/plants10122687)
Supplement: Supplementary file 1 [file plants-10-02687-s001.zip › plants-1428762-supplementary/Table S2.xlsx]

## Sheet: overlapping DE TFs
Acc.number	Mean DS	Log2FC DS	Mean KK	Log2FC KK	Description
CA02g26670	3311	-2.30411	5504.44	-1.30811	CONSTANS protein
CA02g07170	223.521	-2.26796	1791.25	-1.51119	Myb-like DNA-binding protein%2C putative
CA08g16870	458.657	-2.24736	165.183	1.03286	Zinc-finger DNA binding protein
CA02g22440	331.702	-2.22397	76.4079	-1.42285	PREDICTED: protein RADIALIS-like 1-like [Glycine max]
CA08g08650	620.318	-2.14966	308.824	1.58252	PREDICTED: homeobox-leucine zipper protein ATHB-7-like isoform 1 [Solanum lycopersicum]
CA09g11950	128.566	-1.97136	82.9433	1.04106	NtWRKY1
CA02g07270	83.2458	-1.90857	61.8327	1.40585	Homeodomain leucine-zipper 1
CA10g02900	175.043	-1.90718	165.964	-1.14909	Golden 2-like 2 transcription factor
CA02g01800	349.24	-1.68173	312.754	1.06278	WRKY transcription factor 26
CA07g21470	137.429	-1.61231	70.3926	-1.12485	Salicylic acid-induced protein 19
CA05g04410	1005.68	-1.58776	967.205	1.27704	NAC transcription factor
CA10g20490	29.7183	-1.50957	105.262	1.22322	CCAAT-binding transcription factor
CA03g36090	96.1111	-1.35911	424.161	-1.54104	DNA binding protein%2C putative
CA02g30960	15.0859	-1.24262	69.6057	1.45444	PREDICTED: probable WRKY transcription factor 45-like [Solanum tuberosum]
CA03g06220	195.395	-1.14685	131.814	1.2061	Basic helix-loop-helix protein
CA10g20440	235.884	-1.11503	267.014	1.29146	Heat shock factor protein%2C putative
CA04g17180	88.3231	1.08367	52.0854	-1.10631	Transcription factor bHLH
CA02g26690	390.858	1.08551	28.3247	-1.21444	CONSTANS protein
CA10g06890	20.4783	1.24749	65.2189	1.43921	WRKY transcription factor 6
CA11g16170	998.409	1.39863	586.895	1.06251	BEL5 protein
CA04g16680	36.6262	1.45335	88.7694	1.40855	R2R3-MYB transcription factor MYB1.1
CA04g19220	132.967	2.22068	44.9345	1.1487	Tuber-specific and sucrose-responsive element binding factor
CA11g01070	1508.63	2.41319	178.094	-1.4726	PREDICTED: zinc finger protein CONSTANS-LIKE 16-like [Solanum lycopersicum]

## Sheet: DS-specific DE TFs
Acc.number	Mean DS	Log2FC DS	Description
CA10g14960	1166.01	-2.48825	MYB transcription factor
CA04g17920	1243.56	-2.39077	C2H2-type zinc finger protein
CA02g04730	2223.66	-2.38407	PREDICTED: nuclear transcription factor Y subunit A-7-like [Solanum lycopersicum]
CA02g01120	1726.09	-2.36988	Dof3 protein
CA02g18810	2759.84	-2.3645	Putative At5g37260-like protein (Fragment)
CA09g07450	2083.09	-2.36233	Ethylene-responsive element binding factor (Fragment)
CA03g13530	936.779	-2.34097	Ethylene response factor 5
CA06g18840	918.206	-2.23491	Dof zinc finger protein
CA04g22790	1144.63	-2.17962	PREDICTED: protein NLP4-like isoform X1 [Solanum tuberosum]
CA05g08190	263.307	-2.12948	PREDICTED: dof zinc finger protein DOF5.2-like [Vitis vinifera]
CA03g29970	1699.62	-2.0986	Dof zinc finger protein
CA06g25980	650.02	-2.07296	AP2/ERF domain-containing transcription factor
CA03g24740	165.491	-2.062	PREDICTED: B3 domain-containing protein LOC_Os12g40080-like isoform X1 [Solanum tuberosum]
CA06g21770	4087.36	-2.04359	COL domain class transcription factor isoform 1 [Theobroma cacao]
CA07g14210	2698.8	-2.00064	Ethylene response factor 3
CA11g13580	4952.7	-1.99626	R2r3-myb transcription factor%2C putative
CA01g34470	381.742	-1.98944	WRKY transcription factor-30
CA03g30360	131.536	-1.94211	Detected protein of unknown function
CA11g04250	900.569	-1.91106	Zinc finger protein%2C putative
CA01g03260	221.457	-1.89486	GRAS family transcription factor
CA01g01280	188.862	-1.83567	WRKY transcription factor 21
CA02g08200	160.535	-1.82837	MADS-box transcription factor FBP29
CA03g14180	63.7983	-1.80459	PREDICTED: LOB domain-containing protein 21-like [Solanum tuberosum]
CA12g08480	349.928	-1.75532	GRAS family transcription factor
CA11g08790	294.306	-1.71647	PREDICTED: nuclear transcription factor Y subunit C-4-like [Solanum lycopersicum]
CA09g11940	75.648	-1.68021	WRKY transcription factor-a
CA09g16580	1558.18	-1.65286	GATA domain class transcription factor
CA02g14640	1525.26	-1.63149	WRKY transcription factor 26
CA01g10480	174.698	-1.59193	PREDICTED: MADS-box protein SOC1-like [Solanum tuberosum]
CA03g31760	1306.26	-1.57278	Ethylene responsive element
CA02g28150	226.693	-1.56905	Dof3 protein
CA01g19500	2824.93	-1.55727	PREDICTED: MADS-box protein SOC1-like isoform X1 [Solanum tuberosum]
CA01g24400	335.17	-1.52598	PREDICTED: transcription factor MYB12-like [Solanum tuberosum]
CA03g19130	117.044	-1.48544	AP2/ERF domain-containing transcription factor
CA06g19450	1815.4	-1.48125	MYB transcription factor
CA10g15040	1453.11	-1.4674	Nucleic acid binding protein%2C putative
CA06g11310	1821.94	-1.45139	Nam-like protein 10
CA03g29570	1516.8	-1.41871	DNA binding protein%2C putative
CA10g01320	935.816	-1.39354	Ethylene response factor ERF4
CA08g07630	2699.6	-1.38434	MYB
CA12g19270	4608.48	-1.36982	CONSTANS
CA11g10750	117.262	-1.34191	Transcription factor%2C putative
CA06g06970	142.838	-1.32911	Myb-like HTH transcriptional regulator family protein%2C putative isoform 1 [Theobroma cacao]
CA06g23470	323.773	-1.31032	DNA-binding protein
CA02g17470	874.065	-1.29032	Transcription factor%2C putative
CA06g15210	357.414	-1.26275	BHLH transcription factor MYC4
CA06g00320	72.6304	-1.25974	MYB-like DNA-binding domain protein
CA12g00700	308.78	-1.24732	GRAS1
CA08g01890	1426.64	-1.21251	Bell-like homeodomain protein 4 (Fragment)
CA02g24650	1079.18	-1.21123	Homeodomain leucine-zipper 1
CA06g23010	85.4806	-1.20748	TRANSPARENT TESTA 1 protein%2C putative
CA12g03830	1474.68	-1.19629	Nucleic acid binding protein%2C putative
CA06g16160	1254.71	-1.19152	Nucleic acid binding protein%2C putative
CA08g03020	368.123	-1.18191	PREDICTED: probable WRKY transcription factor 51-like [Solanum lycopersicum]
CA08g19310	580.886	-1.17322	DNA binding protein%2C putative
CA06g01400	652.343	-1.1662	Nucleic acid binding protein%2C putative
CA05g03080	871.5	-1.16485	Mas-binding factor MBF2
CA11g18310	60.4211	-1.16009	DNA-binding protein
CA10g09910	101.332	-1.1344	NAC domain protein NAC6
CA06g18990	289.552	-1.12674	MYB domain class transcription factor
CA06g13040	622.14	-1.12445	PREDICTED: two-component response regulator-like APRR2-like isoform X1 [Solanum tuberosum]
CA05g12080	61.9374	-1.11681	AP2/ERF domain-containing transcription factor
CA03g30090	355.131	-1.11558	Detected protein of unknown function
CA05g17800	280.312	-1.0933	PREDICTED: zinc finger protein JACKDAW-like [Solanum tuberosum]
CA01g01170	256.676	-1.08662	DNA binding protein%2C putative
CA09g00160	73.8184	-1.06448	PREDICTED: NAC domain-containing protein 90-like [Glycine max]
CA03g28010	1891.67	-1.05001	Homeobox
CA12g09290	102.942	-1.04152	PREDICTED: probable WRKY transcription factor 51-like [Solanum lycopersicum]
CA11g03310	309.139	-1.03414	LIGULELESS1 protein%2C putative
CA06g18230	444.301	-1.03326	Transcription factor BIM1%2C putative
CA04g18420	116.277	-1.03032	WOX4
CA01g28430	2825.43	-1.01723	CONSTANS-like protein
CA04g15670	473.518	-1.01456	Homeodomain protein
CA03g03520	436.547	-1.00874	Transcription factor%2C putative
CA03g31510	571.663	1.00451	TCP transcription factor 16
CA01g34490	101.392	1.00996	AP2/ERF domain-containing transcription factor
CA03g22700	93.8102	1.01901	Basic helix-loop-helix
CA02g15540	1841.44	1.03302	PREDICTED: homeobox-leucine zipper protein ATHB-52-like [Solanum tuberosum]
CA04g20070	170.3	1.03401	NAC domain protein%2C IPR003441
CA11g18180	584.169	1.05071	PREDICTED: putative B3 domain-containing protein REM15-like isoform X3 [Solanum tuberosum]
CA10g20700	1296.87	1.05197	BHLH transcription factor PTF1
CA06g12600	99.9381	1.05539	PREDICTED: homeobox-leucine zipper protein HAT4-like [Solanum tuberosum]
CA02g25090	252.464	1.07068	GRAS family transcription factor
CA03g16190	120.26	1.09071	PREDICTED: B3 domain-containing protein LOC_Os12g40080-like isoform X1 [Solanum tuberosum]
CA02g21890	85.8375	1.12253	MADS box transcription factor TM6
CA03g27490	5185.7	1.14562	MYB transcription factor
CA02g27910	1285.78	1.14647	Double WRKY type transcription factor
CA07g02550	168.549	1.15282	Auxin response factor
CA07g08980	386.652	1.15494	Basic helix-loop-helix DNA-binding superfamily protein isoform 1 [Theobroma cacao]
CA08g12220	145.225	1.15655	Zinc finger protein
CA07g20350	659	1.21158	PREDICTED: nuclear transcription factor Y subunit B-3 [Vitis vinifera]
CA08g17960	114.898	1.22288	PREDICTED: B3 domain-containing transcription factor VRN1-like [Solanum lycopersicum]
CA07g18620	400.283	1.23935	C2H2 zinc finger protein
CA02g22970	259.888	1.31318	Homeobox-leucine zipper protein ATHB-40
CA02g26760	88.6355	1.3317	Basic leucine-zipper 42 [Theobroma cacao]
CA11g10800	119.15	1.3394	DNA binding protein%2C putative
CA07g03940	233.141	1.37496	Tuber-specific and sucrose-responsive element binding factor
CA03g08890	947.556	1.44351	CCT motif protein
CA04g20320	212.553	1.47134	Zinc finger protein
CA01g01880	237.065	1.49382	PREDICTED: ethylene-responsive transcription factor ERF118-like [Cucumis sativus]
CA08g05000	173.394	1.49461	Heat shock transcription factor A2
CA09g12540	113.85	1.53105	Lanceolate
CA07g17360	151.587	1.54373	Transcription factor RF2a%2C putative
CA09g02000	77.7238	1.58533	Ntrax
CA02g25100	602.971	1.58649	LOB domain protein 39 [Populus trichocarpa]
CA06g20160	62.4666	1.63392	Nucleic acid binding protein%2C putative
CA08g08700	156.902	1.65364	DNA binding protein%2C putative
CA06g24770	125.293	1.67514	StPCL1 protein
CA11g04650	235.563	1.67709	TCP transcription factor 23
CA07g04070	129.389	1.6823	Tuber-specific and sucrose-responsive element binding factor
CA10g17970	77.9113	1.76799	DNA binding protein%2C putative
CA02g14270	205.69	1.77668	DNA binding protein%2C putative
CA05g14470	127.513	1.78807	Pti4
CA03g24530	269.673	1.80834	PREDICTED: ribonuclease J-like [Vitis vinifera]
CA02g05330	80.0059	1.81727	PREDICTED: homeobox-leucine zipper protein ATHB-40-like [Solanum tuberosum]
CA06g18040	112.771	1.84791	BRANCHED1B
CA06g04640	61.716	1.94414	NbPCL1 protein
CA11g05370	96.576	1.99293	PREDICTED: probable WRKY transcription factor 72-like [Glycine max]
CA06g15120	257.495	2.01899	Myb domain protein 3%2C putative [Theobroma cacao]
CA05g14230	1272.79	2.11751	Ethylene responsive element binding protein C3
CA09g13840	204.141	2.22155	PREDICTED: zinc finger protein CONSTANS-LIKE 9-like isoform X1 [Solanum tuberosum]
CA06g27890	277.3	2.30853	MYB8

## Sheet: KK-specific DE TFs
Acc.number	Mean KK	Log2FC KK	Description
CA01g07270	179.293	-1.53	Basic helix-loop-helix transcription factor
CA06g16490	134.794	-1.51826	PREDICTED: transcription factor bHLH87-like [Solanum lycopersicum]
CA02g06440	723.246	-1.40568	Putative At5g37260 (Fragment)
CA06g24340	559.644	-1.30552	PREDICTED: transcription factor MYB48-like [Solanum tuberosum]
CA01g04770	259.48	-1.273	Axial regulator YABBY1%2C putative
CA03g34980	363.804	-1.26449	AP2 c4
CA06g25160	278.458	-1.19043	Detected protein of unknown function
CA06g03930	184.271	-1.15319	R2r3-myb transcription factor%2C putative
CA02g03060	208.483	-1.09958	NAC domain protein NAC6
CA04g21720	395.81	-1.09121	Nucleic acid binding protein%2C putative
CA01g20090	2180.26	-1.03789	DNA binding protein%2C putative
CA03g03750	2072.19	-1.02144	DNA binding protein%2C putative
CA11g05650	275.147	-1.01705	Homeobox-leucine zipper protein ATHB-16
CA04g23050	129.792	1.00512	Hypothetical transcription factor
CA05g11860	317.823	1.03291	DNA binding protein%2C putative
CA01g12960	113.915	1.06411	GRAS family transcription factor
CA07g02200	224.126	1.07337	PREDICTED: transcription factor bHLH66-like [Solanum lycopersicum]
CA09g00050	302.364	1.07438	Transcription factor%2C putative
CA06g17570	450.538	1.13792	Inducer of CBF expression 1
CA02g13500	111.298	1.14691	WRKY transcription factor 5
CA03g12230	572.358	1.14974	DNA-binding protein 3
CA04g13860	146.173	1.15768	AP2/ERF domain-containing transcription factor
CA07g18600	289.158	1.16578	GRAS family transcription factor
CA01g03980	219.793	1.1871	Basic helix-loop-helix DNA-binding superfamily protein isoform 1 [Theobroma cacao]
CA10g17390	138.235	1.19033	Transcription factor%2C putative
CA01g04070	267.861	1.20572	PREDICTED: transcription factor bHLH35-like [Citrus sinensis]
CA02g24850	159.3	1.21262	Ocs element-binding factor%2C putative
CA04g21480	444.622	1.21304	Unknown protein
CA05g06080	501.079	1.2154	MYBR domain class transcription factor
CA03g32070	626.77	1.21795	PREDICTED: probable WRKY transcription factor 40-like [Solanum tuberosum]
CA02g18540	384.129	1.22818	Putative WRKY1a transcription factor
CA02g11030	660.136	1.32024	Heat shock factor
CA01g18890	341.271	1.34995	PREDICTED: growth-regulating factor 9-like [Fragaria vesca] subsp. vesca
CA12g13470	115.321	1.35327	NAC domain-containing protein 21/22%2C putative
CA03g11650	155.77	1.44503	DNA binding protein%2C putative
CA09g03690	136.189	1.44635	APETALA2B
CA07g15490	301.096	1.45412	WRKY71
CA01g00510	75.7953	1.56879	TT2 like MYB transcriptoin factor
CA09g08120	138.343	1.57631	WRKY71
CA10g18410	86.0532	1.57643	Homeodomain-related
CA11g12710	424.308	1.79085	PREDICTED: probable WRKY transcription factor 75-like [Citrus sinensis]
CA11g14620	253.289	1.79666	PREDICTED: myb-related protein Myb4-like [Solanum lycopersicum]
CA05g00840	167.422	1.82736	PREDICTED: heat stress transcription factor B-3-like [Solanum tuberosum]
CA02g05780	696.012	1.85363	AP2/ERF domain-containing transcription factor
CA03g35110	370.576	1.97115	DNA binding protein homolog
