# Supplementary material for: Transcriptome Analysis Reveals Dynamic Cultivar-Dependent Patterns of Gene Expression in Potato Spindle Tuber Viroid-Infected Pepper
Source: Plants (Basel). 2021 Dec 7;10(12):2687. doi: 10.3390/plants10122687 (PMC8706270; doi:10.3390/plants10122687)
Supplement: Supplementary file 1 [file plants-10-02687-s001.zip › plants-1428762-supplementary/Table S3.xlsx]

## Sheet: Overlapping DEGs
source,"term_name;intersection_size;effective_domain_size;"intersections"""
GO:MF,"chlorophyll binding;14;23890;"T459_08724	T459_05321	T459_24031	T459_11118	T459_05320	T459_05314	T459_17684	T459_05312	T459_11119	T459_19808	T459_10452	T459_05316	T459_20683	T459_05317"""
GO:MF,"tetrapyrrole binding;34;23890;"T459_08724	T459_05321	T459_10360	T459_20567	T459_24031	T459_11118	T459_06377	T459_05320	T459_12260	T459_13858	T459_20504	T459_29674	T459_05314	T459_17684	T459_29611	T459_05312	T459_06886	T459_18219	T459_11119	T459_19808	T459_10452	T459_05316	T459_07356	T459_05844	T459_17976	T459_08159	T459_14534	T459_08806	T459_20683	T459_05317	T459_05761	T459_26422	T459_09433	T459_13165"""
GO:MF,"monooxygenase activity;23;23890;"T459_10360	T459_20567	T459_06377	T459_12260	T459_13858	T459_20504	T459_29674	T459_29611	T459_18219	T459_16885	T459_07356	T459_05844	T459_08159	T459_04234	T459_14534	T459_18982	T459_09470	T459_11737	T459_31481	T459_21296	T459_26422	T459_09433	T459_13165"""
GO:MF,"sulfate transmembrane transporter activity;6;23890;"T459_18503	T459_08771	T459_29341	T459_27389	T459_27388	T459_12614"""
GO:MF,"secondary active sulfate transmembrane transporter activity;5;23890;"T459_18503	T459_08771	T459_27389	T459_27388	T459_12614"""
GO:MF,"sulfur compound transmembrane transporter activity;6;23890;"T459_18503	T459_08771	T459_29341	T459_27389	T459_27388	T459_12614"""
GO:MF,"oxidoreductase activity, acting on paired donors, with incorporation or reduction of molecular oxygen;23;23890;"T459_10360	T459_20567	T459_06377	T459_12260	T459_13858	T459_20504	T459_29674	T459_29611	T459_18219	T459_24753	T459_07356	T459_05844	T459_16230	T459_08159	T459_14534	T459_18982	T459_08806	T459_10528	T459_31489	T459_31481	T459_26422	T459_09433	T459_13165"""
GO:MF,"inorganic anion transmembrane transporter activity;8;23890;"T459_18503	T459_02405	T459_02406	T459_08771	T459_29341	T459_27389	T459_27388	T459_12614"""
GO:BP,"photosynthesis, light harvesting in photosystem I;14;20930;"T459_08724	T459_05321	T459_24031	T459_11118	T459_05320	T459_05314	T459_17684	T459_05312	T459_11119	T459_19808	T459_10452	T459_05316	T459_20683	T459_05317"""
GO:BP,"photosynthesis, light harvesting;14;20930;"T459_08724	T459_05321	T459_24031	T459_11118	T459_05320	T459_05314	T459_17684	T459_05312	T459_11119	T459_19808	T459_10452	T459_05316	T459_20683	T459_05317"""
GO:BP,"response to light stimulus;19;20930;"T459_08724	T459_05321	T459_24031	T459_11118	T459_04254	T459_05320	T459_05314	T459_17684	T459_05312	T459_11119	T459_19808	T459_10452	T459_24753	T459_05316	T459_20436	T459_10528	T459_20683	T459_05317	T459_17398"""
GO:BP,"response to radiation;19;20930;"T459_08724	T459_05321	T459_24031	T459_11118	T459_04254	T459_05320	T459_05314	T459_17684	T459_05312	T459_11119	T459_19808	T459_10452	T459_24753	T459_05316	T459_20436	T459_10528	T459_20683	T459_05317	T459_17398"""
GO:BP,"response to abiotic stimulus;27;20930;"T459_08724	T459_05321	T459_24031	T459_11118	T459_04254	T459_05320	T459_05390	T459_05314	T459_17684	T459_05312	T459_11119	T459_19808	T459_10452	T459_24753	T459_05316	T459_01499	T459_14051	T459_20436	T459_04090	T459_10528	T459_06581	T459_20683	T459_05317	T459_10684	T459_17398	T459_13779	T459_10363"""
GO:BP,"protein-chromophore linkage;14;20930;"T459_08724	T459_05321	T459_24031	T459_11118	T459_05320	T459_05314	T459_17684	T459_05312	T459_11119	T459_19808	T459_10452	T459_05316	T459_20683	T459_05317"""
GO:BP,"photosynthesis, light reaction;16;20930;"T459_08724	T459_05321	T459_24031	T459_11118	T459_05320	T459_05314	T459_17684	T459_05312	T459_11119	T459_19808	T459_10452	T459_05316	T459_10528	T459_20683	T459_05317	T459_18489"""
GO:BP,"photosynthesis;23;20930;"T459_08724	T459_05321	T459_24031	T459_11118	T459_05320	T459_05314	T459_17684	T459_05312	T459_11119	T459_19808	T459_10452	T459_10457	T459_05316	T459_04234	T459_10528	T459_03960	T459_11737	T459_20683	T459_05317	T459_25214	T459_02464	T459_15522	T459_18489"""
GO:BP,"sulfate transport;6;20930;"T459_18503	T459_08771	T459_29341	T459_27389	T459_27388	T459_12614"""
GO:BP,"sulfate transmembrane transport;6;20930;"T459_18503	T459_08771	T459_29341	T459_27389	T459_27388	T459_12614"""
GO:BP,"sulfur compound transport;6;20930;"T459_18503	T459_08771	T459_29341	T459_27389	T459_27388	T459_12614"""
GO:BP,"inorganic anion transmembrane transport;7;20930;"T459_18503	T459_08771	T459_29341	T459_09899	T459_27389	T459_27388	T459_12614"""
GO:BP,"generation of precursor metabolites and energy;26;20930;"T459_08724	T459_05321	T459_24031	T459_11118	T459_05320	T459_01048	T459_05314	T459_17684	T459_05312	T459_11119	T459_19808	T459_10452	T459_05316	T459_01409	T459_29087	T459_20436	T459_10528	T459_20316	T459_10327	T459_04259	T459_25378	T459_10041	T459_20683	T459_05317	T459_19996	T459_18489"""
GO:BP,"secondary metabolic process;11;20930;"T459_07533	T459_09786	T459_07440	T459_03539	T459_05481	T459_10634	T459_25758	T459_06175	T459_03537	T459_05041	T459_29286"""
GO:CC,"plastoglobule;12;19265;"T459_08724	T459_05321	T459_24031	T459_11118	T459_05320	T459_05314	T459_05312	T459_11119	T459_19808	T459_05316	T459_20683	T459_05317"""
GO:CC,"photosystem I;16;19265;"T459_08724	T459_05321	T459_24031	T459_11118	T459_05320	T459_05314	T459_17684	T459_05312	T459_11119	T459_19808	T459_10452	T459_05316	T459_03960	T459_20683	T459_05317	T459_15522"""
GO:CC,"photosystem II;16;19265;"T459_08724	T459_05321	T459_24031	T459_11118	T459_05320	T459_05314	T459_17684	T459_05312	T459_11119	T459_19808	T459_10452	T459_05316	T459_20683	T459_05317	T459_25214	T459_18489"""
GO:CC,"chloroplast envelope;18;19265;"T459_08724	T459_05321	T459_24031	T459_11118	T459_25368	T459_05320	T459_05314	T459_13602	T459_05312	T459_11119	T459_19808	T459_05316	T459_02583	T459_09470	T459_20683	T459_05317	T459_03591	T459_13165"""
GO:CC,"photosystem;18;19265;"T459_08724	T459_05321	T459_24031	T459_11118	T459_05320	T459_05314	T459_17684	T459_05312	T459_11119	T459_19808	T459_10452	T459_05316	T459_03960	T459_20683	T459_05317	T459_25214	T459_15522	T459_18489"""
GO:CC,"plastid membrane;23;19265;"T459_08724	T459_05321	T459_24031	T459_11118	T459_25368	T459_05320	T459_05314	T459_17684	T459_05312	T459_11119	T459_19808	T459_10452	T459_10457	T459_05316	T459_03960	T459_02583	T459_09470	T459_20683	T459_05317	T459_03591	T459_25214	T459_13165	T459_18489"""
GO:CC,"chloroplast stroma;16;19265;"T459_08724	T459_05321	T459_24031	T459_11118	T459_05320	T459_05314	T459_05312	T459_11119	T459_19808	T459_05316	T459_21567	T459_20436	T459_18083	T459_20683	T459_05317	T459_26914"""
GO:CC,"plastid stroma;16;19265;"T459_08724	T459_05321	T459_24031	T459_11118	T459_05320	T459_05314	T459_05312	T459_11119	T459_19808	T459_05316	T459_21567	T459_20436	T459_18083	T459_20683	T459_05317	T459_26914"""
GO:CC,"chloroplast thylakoid membrane;19;19265;"T459_08724	T459_05321	T459_24031	T459_11118	T459_05320	T459_05314	T459_17684	T459_05312	T459_11119	T459_19808	T459_10452	T459_10457	T459_05316	T459_03960	T459_20683	T459_05317	T459_25214	T459_13165	T459_18489"""
GO:CC,"plastid thylakoid membrane;19;19265;"T459_08724	T459_05321	T459_24031	T459_11118	T459_05320	T459_05314	T459_17684	T459_05312	T459_11119	T459_19808	T459_10452	T459_10457	T459_05316	T459_03960	T459_20683	T459_05317	T459_25214	T459_13165	T459_18489"""
GO:CC,"plastid envelope;24;19265;"T459_08724	T459_05321	T459_24031	T459_11118	T459_25368	T459_05320	T459_05314	T459_17684	T459_13602	T459_05312	T459_11119	T459_19808	T459_10452	T459_10457	T459_05316	T459_03960	T459_02583	T459_09470	T459_20683	T459_05317	T459_03591	T459_25214	T459_13165	T459_18489"""
GO:CC,"thylakoid membrane;19;19265;"T459_08724	T459_05321	T459_24031	T459_11118	T459_05320	T459_05314	T459_17684	T459_05312	T459_11119	T459_19808	T459_10452	T459_10457	T459_05316	T459_03960	T459_20683	T459_05317	T459_25214	T459_13165	T459_18489"""
GO:CC,"chloroplast thylakoid;19;19265;"T459_08724	T459_05321	T459_24031	T459_11118	T459_05320	T459_05314	T459_17684	T459_05312	T459_11119	T459_19808	T459_10452	T459_10457	T459_05316	T459_03960	T459_20683	T459_05317	T459_25214	T459_13165	T459_18489"""
GO:CC,"plastid thylakoid;19;19265;"T459_08724	T459_05321	T459_24031	T459_11118	T459_05320	T459_05314	T459_17684	T459_05312	T459_11119	T459_19808	T459_10452	T459_10457	T459_05316	T459_03960	T459_20683	T459_05317	T459_25214	T459_13165	T459_18489"""
GO:CC,"chloroplast;42;19265;"T459_18503	T459_08724	T459_05321	T459_24031	T459_08771	T459_11118	T459_25368	T459_05320	T459_05314	T459_17684	T459_13602	T459_05312	T459_16885	T459_11119	T459_19808	T459_10452	T459_10457	T459_05316	T459_21567	T459_03079	T459_17976	T459_02709	T459_04234	T459_12699	T459_20436	T459_18083	T459_00403	T459_20316	T459_03960	T459_02583	T459_09470	T459_11737	T459_20683	T459_05317	T459_03591	T459_25214	T459_26914	T459_05041	T459_02464	T459_13307	T459_13165	T459_18489"""
GO:CC,"photosynthetic membrane;20;19265;"T459_08724	T459_05321	T459_24031	T459_11118	T459_05320	T459_05314	T459_17684	T459_05312	T459_11119	T459_19808	T459_10452	T459_10457	T459_05316	T459_03960	T459_20683	T459_05317	T459_25214	T459_15522	T459_13165	T459_18489"""
GO:CC,"plastid;42;19265;"T459_18503	T459_08724	T459_05321	T459_24031	T459_08771	T459_11118	T459_25368	T459_05320	T459_05314	T459_17684	T459_13602	T459_05312	T459_16885	T459_11119	T459_19808	T459_10452	T459_10457	T459_05316	T459_21567	T459_03079	T459_17976	T459_02709	T459_04234	T459_12699	T459_20436	T459_18083	T459_00403	T459_20316	T459_03960	T459_02583	T459_09470	T459_11737	T459_20683	T459_05317	T459_03591	T459_25214	T459_26914	T459_05041	T459_02464	T459_13307	T459_13165	T459_18489"""
GO:CC,"thylakoid;20;19265;"T459_08724	T459_05321	T459_24031	T459_11118	T459_05320	T459_05314	T459_17684	T459_05312	T459_11119	T459_19808	T459_10452	T459_10457	T459_05316	T459_03960	T459_20683	T459_05317	T459_25214	T459_15522	T459_13165	T459_18489"""
GO:CC,"envelope;28;19265;"T459_08724	T459_05321	T459_24031	T459_11118	T459_25368	T459_05320	T459_05314	T459_17684	T459_13602	T459_29341	T459_05312	T459_09899	T459_11119	T459_19808	T459_10452	T459_10457	T459_05316	T459_05806	T459_06821	T459_03960	T459_02583	T459_09470	T459_20683	T459_05317	T459_03591	T459_25214	T459_13165	T459_18489"""
GO:CC,"organelle envelope;28;19265;"T459_08724	T459_05321	T459_24031	T459_11118	T459_25368	T459_05320	T459_05314	T459_17684	T459_13602	T459_29341	T459_05312	T459_09899	T459_11119	T459_19808	T459_10452	T459_10457	T459_05316	T459_05806	T459_06821	T459_03960	T459_02583	T459_09470	T459_20683	T459_05317	T459_03591	T459_25214	T459_13165	T459_18489"""
KEGG,"Photosynthesis - antenna proteins;7;1938;"T459_08724	T459_05321	T459_24031	T459_17684	T459_05312	T459_19808	T459_20683"""

## Sheet: DS specific DEGs
source,"term_name;term_id;adjusted_p_value;negative_log10_of_adjusted_p_value;term_size;query_size;intersection_size;effective_domain_size;"intersections"""
GO:MF,"oxidoreductase activity, acting on a sulfur group of donors;GO:0016667;0.0003983857404173442;3.3996962148489716;150;1352;25;23890;"T459_28906	T459_27467	T459_29759	T459_00106	T459_27465	T459_20235	T459_08378	T459_05888	T459_29254	T459_10253	T459_15259	T459_18585	T459_06976	T459_06897	T459_21376	T459_29115	T459_09222	T459_06400	T459_11618	T459_15192	T459_15190	T459_22065	T459_02948	T459_27756	T459_16799"""
GO:MF,"oxidoreductase activity;GO:0016491;0.0008759055494437397;3.0575427221046527;2575;1352;199;23890;"T459_18879	T459_07652	T459_12084	T459_29823	T459_06814	T459_09428	T459_20461	T459_21834	T459_08361	T459_30270	T459_09437	T459_05113	T459_28906	T459_22419	T459_07313	T459_22627	T459_06075	T459_28443	T459_00393	T459_01261	T459_01466	T459_21739	T459_30439	T459_02514	T459_31541	T459_03584	T459_02513	T459_00269	T459_10547	T459_27467	T459_01049	T459_23048	T459_12711	T459_29759	T459_02423	T459_31542	T459_28871	T459_00106	T459_16417	T459_13157	T459_27465	T459_13294	T459_20295	T459_20235	T459_27676	T459_00510	T459_05018	T459_31576	T459_26281	T459_13595
GO:MF,"transmembrane transporter activity;GO:0022857;0.002674208434995784;2.5728047456751404;1514;1352;126;23890;"T459_30188	T459_09670	T459_06848	T459_10556	T459_10855	T459_01371	T459_05319	T459_22670	T459_30187	T459_24000	T459_09853	T459_09850	T459_04007	T459_22890	T459_29108	T459_30741	T459_03151	T459_04036	T459_08313	T459_15163	T459_16206	T459_22121	T459_15010	T459_10546	T459_05306	T459_17270	T459_28180	T459_20886	T459_17464	T459_21958	T459_01047	T459_03880	T459_25932	T459_26878	T459_29178	T459_25725	T459_09851	T459_04673	T459_19221	T459_25018	T459_01498	T459_17144	T459_22671	T459_30013	T459_16907	T459_06094	T459_27605	T459_26703	T459_03443	T459_27223
GO:MF,"disulfide oxidoreductase activity;GO:0015036;0.004583957527212591;2.3387594149897626;120;1352;20;23890;"T459_28906	T459_27467	T459_29759	T459_00106	T459_27465	T459_20235	T459_08378	T459_29254	T459_10253	T459_18585	T459_06976	T459_21376	T459_29115	T459_09222	T459_06400	T459_11618	T459_22065	T459_02948	T459_27756	T459_16799"""
GO:MF,"transporter activity;GO:0005215;0.01081247003723872;1.966075083011977;1560;1352;126;23890;"T459_30188	T459_09670	T459_06848	T459_10556	T459_10855	T459_01371	T459_05319	T459_22670	T459_30187	T459_24000	T459_09853	T459_09850	T459_04007	T459_22890	T459_29108	T459_30741	T459_03151	T459_04036	T459_08313	T459_15163	T459_16206	T459_22121	T459_15010	T459_10546	T459_05306	T459_17270	T459_28180	T459_20886	T459_17464	T459_21958	T459_01047	T459_03880	T459_25932	T459_26878	T459_29178	T459_25725	T459_09851	T459_04673	T459_19221	T459_25018	T459_01498	T459_17144	T459_22671	T459_30013	T459_16907	T459_06094	T459_27605	T459_26703	T459_03443	T459_27223
GO:MF,"catalytic activity;GO:0003824;0.014103076713025813;1.850686131761149;12711;1352;790;23890;"T459_00018	T459_18879	T459_07652	T459_02307	T459_06371	T459_26921	T459_15321	T459_12084	T459_09339	T459_21655	T459_31463	T459_15618	T459_13483	T459_27229	T459_30253	T459_24718	T459_29823	T459_06799	T459_06814	T459_09428	T459_20461	T459_20832	T459_22402	T459_31423	T459_25995	T459_26521	T459_18207	T459_22456	T459_07869	T459_21834	T459_20883	T459_14345	T459_05492	T459_08267	T459_02858	T459_08361	T459_30270	T459_09437	T459_05113	T459_26699	T459_17979	T459_28906	T459_20951	T459_15095	T459_14638	T459_11384	T459_22419	T459_09338	T459_30935	T459_07313
GO:MF,"protein-disulfide reductase activity;GO:0015035;0.03219025193063373;1.4922756243813047;116;1352;18;23890;"T459_28906	T459_27467	T459_29759	T459_00106	T459_27465	T459_20235	T459_08378	T459_29254	T459_10253	T459_18585	T459_06976	T459_21376	T459_09222	T459_06400	T459_11618	T459_22065	T459_02948	T459_16799"""
GO:MF,"carbon-nitrogen lyase activity;GO:0016840;0.04012840141070616;1.3965481408477087;43;1352;10;23890;"T459_15618	T459_22641	T459_22640	T459_18335	T459_19060	T459_22642	T459_02598	T459_10323	T459_31147	T459_22510"""
GO:MF,"hydrolase activity, hydrolyzing O-glycosyl compounds;GO:0004553;0.04964353729329719;1.304137280915703;487;1352;48;23890;"T459_13483	T459_26521	T459_14345	T459_19678	T459_01745	T459_06853	T459_07607	T459_06173	T459_06370	T459_30655	T459_14000	T459_31515	T459_06172	T459_13060	T459_13623	T459_18920	T459_21200	T459_00218	T459_06399	T459_08214	T459_18923	T459_08276	T459_03454	T459_08488	T459_02484	T459_08317	T459_13453	T459_00030	T459_00153	T459_09997	T459_20662	T459_07414	T459_14001	T459_23739	T459_28604	T459_30682	T459_07413	T459_13394	T459_29415	T459_10756	T459_20660	T459_19696	T459_02487	T459_13649	T459_14190	T459_09995	T459_09996	T459_24949"""
GO:BP,"rhythmic process;GO:0048511;0.00029889549618104485;3.5244806289502013;36;1186;12;20930;"T459_05942	T459_02654	T459_22111	T459_25165	T459_09766	T459_28036	T459_30361	T459_30596	T459_21224	T459_10410	T459_01503	T459_12479"""
GO:BP,"response to stimulus;GO:0050896;0.001178865607594273;2.9285357022899734;3434;1186;255;20930;"T459_07652	T459_06244	T459_22923	T459_09670	T459_05942	T459_31423	T459_23925	T459_25995	T459_26521	T459_08701	T459_06452	T459_01410	T459_07869	T459_05319	T459_05113	T459_20626	T459_21508	T459_26699	T459_15167	T459_24000	T459_06075	T459_00348	T459_00476	T459_01745	T459_24395	T459_01261	T459_16379	T459_02212	T459_10894	T459_18410	T459_17967	T459_06587	T459_05288	T459_04323	T459_24151	T459_20202	T459_25165	T459_12711	T459_20522	T459_25906	T459_22749	T459_06853	T459_28871	T459_10618	T459_15163	T459_06573	T459_07607	T459_00370	T459_06173	T459_27606
GO:BP,"anion transport;GO:0006820;0.001708746841039263;2.7673222753037026;501;1186;55;20930;"T459_01102	T459_06848	T459_07615	T459_10855	T459_01371	T459_24000	T459_04007	T459_29108	T459_03151	T459_04036	T459_22121	T459_15010	T459_03880	T459_25932	T459_26878	T459_25725	T459_30013	T459_16907	T459_21703	T459_26703	T459_27223	T459_09767	T459_00392	T459_30564	T459_17634	T459_00556	T459_00437	T459_22009	T459_12472	T459_03966	T459_27813	T459_10629	T459_19019	T459_31068	T459_15170	T459_04030	T459_21251	T459_00442	T459_27569	T459_23539	T459_08093	T459_04241	T459_17021	T459_15008	T459_19562	T459_18940	T459_03945	T459_27570	T459_13270	T459_13448
GO:BP,"carbohydrate metabolic process;GO:0005975;0.0022310839591934985;2.6514840862251927;1168;1186;104;20930;"T459_00018	T459_06371	T459_13483	T459_30253	T459_26521	T459_22456	T459_14345	T459_08267	T459_17979	T459_19678	T459_01745	T459_00602	T459_06853	T459_07607	T459_06173	T459_06243	T459_06739	T459_06370	T459_09558	T459_30655	T459_14000	T459_31515	T459_06172	T459_29284	T459_13060	T459_13623	T459_17628	T459_26129	T459_12835	T459_18700	T459_06740	T459_00545	T459_12859	T459_29575	T459_18920	T459_21200	T459_00218	T459_20750	T459_14954	T459_06399	T459_07060	T459_08214	T459_17932	T459_18923	T459_16488	T459_08276	T459_25306	T459_03454	T459_00134	T459_02745
GO:BP,"response to abiotic stimulus;GO:0009628;0.0073332725844736865;2.134702171579793;539;1186;56;20930;"T459_07652	T459_06244	T459_22923	T459_25995	T459_06452	T459_01410	T459_05319	T459_05113	T459_15167	T459_00476	T459_17967	T459_25906	T459_15163	T459_07607	T459_27676	T459_27737	T459_09766	T459_24767	T459_10516	T459_13463	T459_26406	T459_10335	T459_12990	T459_28036	T459_02323	T459_17712	T459_30318	T459_20148	T459_00187	T459_07060	T459_02127	T459_00437	T459_28616	T459_10816	T459_06207	T459_02128	T459_15170	T459_23088	T459_20453	T459_15177	T459_29763	T459_25152	T459_25526	T459_18291	T459_27318	T459_14821	T459_13330	T459_06004	T459_30500	T459_20949
GO:BP,"small molecule biosynthetic process;GO:0044283;0.007630738716925961;2.1174334168085376;592;1186;60;20930;"T459_21655	T459_15618	T459_30253	T459_06799	T459_20883	T459_05113	T459_11384	T459_22258	T459_25906	T459_18165	T459_22641	T459_21819	T459_22640	T459_18335	T459_09465	T459_17447	T459_31337	T459_05888	T459_22642	T459_24173	T459_00926	T459_20389	T459_00101	T459_26935	T459_12859	T459_07986	T459_21163	T459_24413	T459_28633	T459_10050	T459_14954	T459_02076	T459_20507	T459_25306	T459_16627	T459_04209	T459_16584	T459_30565	T459_13934	T459_10252	T459_06184	T459_09015	T459_08652	T459_03662	T459_28446	T459_02911	T459_08653	T459_18128	T459_29867	T459_11977
GO:BP,"response to inorganic substance;GO:0010035;0.008078827230828409;2.0926516793425445;201;1186;28;20930;"T459_07652	T459_09670	T459_05113	T459_24000	T459_06075	T459_15163	T459_07607	T459_27737	T459_03880	T459_25725	T459_10516	T459_13463	T459_16343	T459_19221	T459_10335	T459_16907	T459_20148	T459_07060	T459_00556	T459_00437	T459_10816	T459_06207	T459_15170	T459_23088	T459_25152	T459_28711	T459_18291	T459_31096"""
GO:BP,"phosphate ion transport;GO:0006817;0.018011760824105442;1.7444438286123285;279;1186;34;20930;"T459_01102	T459_07615	T459_01371	T459_24000	T459_04007	T459_03151	T459_04036	T459_22121	T459_15010	T459_03880	T459_25932	T459_26878	T459_16907	T459_21703	T459_27223	T459_09767	T459_00392	T459_00556	T459_27813	T459_10629	T459_19019	T459_31068	T459_27569	T459_08093	T459_04241	T459_15008	T459_19562	T459_18940	T459_27570	T459_13270	T459_24231	T459_15429	T459_31072	T459_07011"""
GO:BP,"response to water;GO:0009415;0.01851113345503054;1.7325669881517762;68;1186;14;20930;"T459_07652	T459_05113	T459_15163	T459_07607	T459_27737	T459_10516	T459_13463	T459_20148	T459_07060	T459_00437	T459_10816	T459_06207	T459_15170	T459_25152"""
GO:BP,"inorganic anion transport;GO:0015698;0.018640606518989796;1.7295399608894906;352;1186;40;20930;"T459_01102	T459_07615	T459_10855	T459_01371	T459_24000	T459_04007	T459_03151	T459_04036	T459_22121	T459_15010	T459_03880	T459_25932	T459_26878	T459_16907	T459_21703	T459_26703	T459_27223	T459_09767	T459_00392	T459_30564	T459_00556	T459_00437	T459_03966	T459_27813	T459_10629	T459_19019	T459_31068	T459_27569	T459_08093	T459_04241	T459_15008	T459_19562	T459_18940	T459_27570	T459_13270	T459_24231	T459_15429	T459_31072	T459_07150	T459_07011"""
GO:BP,"response to acid chemical;GO:0001101;0.030847181172224798;1.5107845158213555;71;1186;14;20930;"T459_07652	T459_05113	T459_15163	T459_07607	T459_27737	T459_10516	T459_13463	T459_20148	T459_07060	T459_00437	T459_10816	T459_06207	T459_15170	T459_25152"""
GO:BP,"transmembrane transport;GO:0055085;0.03379583826988685;1.471136776873361;1602;1186;128;20930;"T459_30188	T459_09670	T459_06848	T459_10556	T459_10855	T459_01371	T459_05319	T459_22670	T459_30187	T459_24000	T459_09853	T459_09850	T459_04007	T459_22890	T459_04323	T459_29108	T459_30741	T459_03151	T459_04036	T459_08313	T459_15163	T459_16206	T459_22121	T459_15010	T459_10546	T459_05306	T459_17270	T459_28180	T459_20886	T459_17464	T459_21958	T459_01047	T459_03880	T459_25932	T459_26878	T459_29178	T459_25725	T459_09851	T459_04673	T459_19221	T459_25018	T459_01498	T459_17144	T459_22671	T459_30013	T459_16907	T459_06094	T459_25811	T459_27605	T459_26703
GO:BP,"response to light stimulus;GO:0009416;0.03498773181647734;1.4560842110328651;229;1186;29;20930;"T459_07652	T459_06244	T459_06452	T459_01410	T459_05319	T459_05113	T459_00476	T459_17967	T459_09766	T459_24767	T459_10335	T459_28036	T459_17712	T459_30318	T459_02127	T459_00437	T459_28616	T459_02128	T459_20453	T459_15177	T459_25526	T459_27318	T459_13330	T459_06004	T459_30500	T459_30596	T459_10058	T459_21224	T459_12479"""
GO:BP,"circadian rhythm;GO:0007623;0.04102024930876923;1.3870017044480587;32;1186;9;20930;"T459_05942	T459_02654	T459_22111	T459_09766	T459_28036	T459_30596	T459_21224	T459_01503	T459_12479"""
GO:BP,"response to radiation;GO:0009314;0.04542407119872524;1.342713944094608;244;1186;30;20930;"T459_07652	T459_06244	T459_06452	T459_01410	T459_05319	T459_05113	T459_00476	T459_17967	T459_09766	T459_24767	T459_10335	T459_28036	T459_17712	T459_30318	T459_02127	T459_00437	T459_28616	T459_02128	T459_20453	T459_15177	T459_25526	T459_27318	T459_13330	T459_06004	T459_30500	T459_27228	T459_30596	T459_10058	T459_21224	T459_12479"""
GO:CC,"plastid stroma;GO:0009532;0.002119219066054131;2.6738241474605173;255;1057;32;19265;"T459_20461	T459_05319	T459_11384	T459_09839	T459_02513	T459_25906	T459_24190	T459_27676	T459_11876	T459_25644	T459_24767	T459_16343	T459_10512	T459_02512	T459_05388	T459_28633	T459_16627	T459_09622	T459_06897	T459_08259	T459_29115	T459_23034	T459_28658	T459_09704	T459_06938	T459_07203	T459_21055	T459_20809	T459_06004	T459_25947	T459_30500	T459_31381"""
GO:CC,"chloroplast stroma;GO:0009570;0.003973260498661178;2.4008529603857798;251;1057;31;19265;"T459_20461	T459_05319	T459_09839	T459_02513	T459_25906	T459_24190	T459_27676	T459_11876	T459_25644	T459_24767	T459_16343	T459_10512	T459_02512	T459_05388	T459_28633	T459_16627	T459_09622	T459_06897	T459_08259	T459_29115	T459_23034	T459_28658	T459_09704	T459_06938	T459_07203	T459_21055	T459_20809	T459_06004	T459_25947	T459_30500	T459_31381"""
GO:CC,"plastid;GO:0009536;0.009087601921317636;2.0415507053084085;1709;1057;131;19265;"T459_00018	T459_07652	T459_13483	T459_20461	T459_06848	T459_25995	T459_07967	T459_05319	T459_05113	T459_11384	T459_28443	T459_19212	T459_13633	T459_09839	T459_00602	T459_30439	T459_06587	T459_27230	T459_02513	T459_24151	T459_20202	T459_07525	T459_25906	T459_24190	T459_27676	T459_11876	T459_08381	T459_28180	T459_09465	T459_13595	T459_15287	T459_08106	T459_25644	T459_18312	T459_24767	T459_13580	T459_18266	T459_22813	T459_16343	T459_03380	T459_31028	T459_10335	T459_24173	T459_28036	T459_29133	T459_30318	T459_07614	T459_09762	T459_10512	T459_02512
GO:CC,"chloroplast;GO:0009507;0.016227626890313606;1.7897449862610784;1590;1057;122;19265;"T459_00018	T459_07652	T459_20461	T459_06848	T459_07967	T459_05319	T459_05113	T459_28443	T459_19212	T459_13633	T459_09839	T459_00602	T459_30439	T459_27230	T459_02513	T459_24151	T459_07525	T459_25906	T459_24190	T459_27676	T459_11876	T459_08381	T459_28180	T459_09465	T459_13595	T459_15287	T459_08106	T459_25644	T459_18312	T459_24767	T459_13580	T459_18266	T459_22813	T459_16343	T459_03380	T459_31028	T459_10335	T459_24173	T459_28036	T459_29133	T459_30318	T459_07614	T459_10512	T459_02512	T459_04187	T459_05388	T459_16225	T459_21163	T459_04824	T459_28633
KEGG,"Biosynthesis of secondary metabolites;KEGG:01110;0.016253038024035993;1.7890654486078184;486;122;47;1938;"T459_00018	T459_15321	T459_30253	T459_24718	T459_05113	T459_17979	T459_11384	T459_01261	T459_01466	T459_10547	T459_22258	T459_21819	T459_13595	T459_28372	T459_13035	T459_09558	T459_20389	T459_12256	T459_26350	T459_12859	T459_00294	T459_29489	T459_04250	T459_02076	T459_12102	T459_28446	T459_23464	T459_13453	T459_26750	T459_05482	T459_23301	T459_06968	T459_25658	T459_19999	T459_20208	T459_05311	T459_07982	T459_21699	T459_14001	T459_00895	T459_27127	T459_01759	T459_15105	T459_10756	T459_26776	T459_21211	T459_16883"""
KEGG,"Starch and sucrose metabolism;KEGG:00500;0.03550057029171199;1.4497646702532376;43;122;9;1938;"T459_00018	T459_09558	T459_12102	T459_13453	T459_05311	T459_14001	T459_00895	T459_10756	T459_21211"""
[truncated: 740 more columns]

## Sheet: KK specific DEGs
source,"term_name;term_id;adjusted_p_value;negative_log10_of_adjusted_p_value;term_size;query_size;intersection_size;effective_domain_size;"intersections"""
GO:MF,"oxidoreductase activity;GO:0016491;0.0000014913229154945584;5.826428308771543;2575;424;86;23890;"T459_06486	T459_31090	T459_06494	T459_12453	T459_26258	T459_03629	T459_22516	T459_04265	T459_27263	T459_13044	T459_16558	T459_01041	T459_22257	T459_06320	T459_00502	T459_24757	T459_10370	T459_12719	T459_20452	T459_06491	T459_06219	T459_30180	T459_06414	T459_06490	T459_31212	T459_10489	T459_23801	T459_21507	T459_05720	T459_05469	T459_03221	T459_06058	T459_25550	T459_06682	T459_24051	T459_19118	T459_28932	T459_12467	T459_10458	T459_08160	T459_30315	T459_05248	T459_15891	T459_04178	T459_10645	T459_07964	T459_02700	T459_18415	T459_01514	T459_09583
GO:MF,"vitamin binding;GO:0019842;0.0001271687310935812;3.8956196621382793;326;424;21;23890;"T459_22516	T459_20452	T459_10489	T459_05469	T459_11001	T459_24051	T459_05248	T459_00227	T459_01514	T459_06445	T459_17304	T459_25299	T459_29350	T459_25348	T459_21184	T459_17479	T459_25506	T459_02744	T459_14354	T459_21852	T459_05255"""
GO:MF,"catalytic activity;GO:0003824;0.0031284634445069215;2.5046689153042254;12711;424;269;23890;"T459_06486	T459_31090	T459_00586	T459_15552	T459_06494	T459_12453	T459_08240	T459_17576	T459_30769	T459_15251	T459_05853	T459_06979	T459_12394	T459_00684	T459_10989	T459_26258	T459_03629	T459_06871	T459_06325	T459_22516	T459_06552	T459_04265	T459_10529	T459_06209	T459_02582	T459_18031	T459_27263	T459_23325	T459_13044	T459_17786	T459_02931	T459_28423	T459_28626	T459_27716	T459_11045	T459_16558	T459_01041	T459_09648	T459_27210	T459_17973	T459_09554	T459_05040	T459_10675	T459_06282	T459_09149	T459_15128	T459_28759	T459_05332	T459_22257	T459_20956
GO:MF,"L-ascorbic acid binding;GO:0031418;0.0042388843541870495;2.3727484317506105;174;424;13;23890;"T459_22516	T459_20452	T459_10489	T459_05469	T459_24051	T459_05248	T459_25299	T459_29350	T459_17479	T459_25506	T459_02744	T459_14354	T459_05255"""
GO:MF,"organic acid binding;GO:0043177;0.009687546183336716;2.0137862140731966;244;424;15;23890;"T459_22516	T459_20452	T459_10489	T459_30989	T459_05469	T459_24051	T459_05248	T459_25299	T459_29350	T459_31175	T459_17479	T459_25506	T459_02744	T459_14354	T459_05255"""
GO:MF,"monosaccharide binding;GO:0048029;0.010149195359596285;1.9935683877743473;189;424;13;23890;"T459_22516	T459_20452	T459_10489	T459_05469	T459_24051	T459_05248	T459_25299	T459_29350	T459_17479	T459_25506	T459_02744	T459_14354	T459_05255"""
GO:MF,"carbohydrate binding;GO:0030246;0.01339074879374137;1.873195137110658;475;424;22;23890;"T459_22516	T459_06209	T459_20452	T459_10489	T459_05469	T459_24051	T459_05248	T459_06462	T459_06471	T459_00972	T459_25299	T459_29350	T459_05759	T459_05758	T459_15288	T459_17479	T459_20565	T459_25506	T459_05754	T459_02744	T459_14354	T459_05255"""
GO:MF,"tetrapyrrole binding;GO:0046906;0.024963128832961836;1.6027009819010871;868;424;32;23890;"T459_05318	T459_12453	T459_24391	T459_15606	T459_24392	T459_13044	T459_15608	T459_06320	T459_00502	T459_23373	T459_24689	T459_12719	T459_30180	T459_06414	T459_02059	T459_31212	T459_28932	T459_12467	T459_15891	T459_18415	T459_01514	T459_03838	T459_18414	T459_04879	T459_12468	T459_06594	T459_04875	T459_19132	T459_09769	T459_04878	T459_13159	T459_13161"""
GO:MF,"carboxylic acid binding;GO:0031406;0.02696076552668643;1.569267780560471;237;424;14;23890;"T459_22516	T459_20452	T459_10489	T459_05469	T459_24051	T459_05248	T459_25299	T459_29350	T459_31175	T459_17479	T459_25506	T459_02744	T459_14354	T459_05255"""
GO:MF,"NAD binding;GO:0051287;0.03408157879189997;1.4674802952219823;131;424;10;23890;"T459_31090	T459_00684	T459_04265	T459_21507	T459_02700	T459_06869	T459_08217	T459_24205	T459_24615	T459_21691"""
GO:BP,"photosynthesis, light harvesting;GO:0009765;0.00000880848983353664;5.055098542573206;34;408;9;20930;"T459_05318	T459_24391	T459_15606	T459_24392	T459_24558	T459_15608	T459_23373	T459_24689	T459_02059"""
GO:BP,"obsolete oxidation-reduction process;GO:0055114;0.00006739916024922444;4.171345514464679;1995;408;73;20930;"T459_31090	T459_12453	T459_26258	T459_22516	T459_04265	T459_13044	T459_16558	T459_01041	T459_06320	T459_00502	T459_24757	T459_12719	T459_20452	T459_06219	T459_30180	T459_06414	T459_31212	T459_10489	T459_21507	T459_05469	T459_03221	T459_19800	T459_25550	T459_06682	T459_24051	T459_28932	T459_12467	T459_10458	T459_08160	T459_05248	T459_04178	T459_10645	T459_21040	T459_07964	T459_02700	T459_18415	T459_01514	T459_09583	T459_30869	T459_06869	T459_03838	T459_18414	T459_21751	T459_04879	T459_12457	T459_31187	T459_19824	T459_24205	T459_25299	T459_11032
GO:BP,"photosynthesis, light harvesting in photosystem I;GO:0009768;0.00007202612827528543;4.142509929855705;31;408;8;20930;"T459_05318	T459_24391	T459_15606	T459_24392	T459_15608	T459_23373	T459_24689	T459_02059"""
GO:BP,"photosynthesis;GO:0015979;0.0013047645289957551;2.8844678584291583;438;408;25;20930;"T459_05318	T459_06486	T459_06494	T459_24366	T459_19982	T459_24391	T459_15606	T459_24392	T459_27263	T459_31078	T459_24558	T459_15608	T459_10543	T459_18379	T459_13655	T459_17173	T459_18378	T459_13373	T459_23373	T459_24689	T459_19506	T459_06491	T459_06490	T459_02059	T459_05720"""
GO:BP,"terpenoid metabolic process;GO:0006721;0.009433293551248178;2.0253366506981805;93;408;10;20930;"T459_20452	T459_30180	T459_08678	T459_24642	T459_24092	T459_03838	T459_04006	T459_17479	T459_02744	T459_29300"""
GO:BP,"isoprenoid metabolic process;GO:0006720;0.010375431531520676;1.9839938312076038;159;408;13;20930;"T459_01041	T459_20452	T459_30180	T459_08678	T459_24642	T459_24092	T459_04178	T459_03838	T459_04006	T459_17479	T459_02744	T459_11425	T459_29300"""
GO:BP,"small molecule metabolic process;GO:0044281;0.026098477055876694;1.5833848346359103;1697;408;57;20930;"T459_31090	T459_04265	T459_06209	T459_17786	T459_09648	T459_04034	T459_20956	T459_10581	T459_20452	T459_00967	T459_17728	T459_30989	T459_23801	T459_21507	T459_02814	T459_12404	T459_25550	T459_23728	T459_03016	T459_10458	T459_08160	T459_24930	T459_27663	T459_04178	T459_26752	T459_07964	T459_26081	T459_02488	T459_00227	T459_10340	T459_26595	T459_09583	T459_06869	T459_03838	T459_14191	T459_06445	T459_01418	T459_08097	T459_08217	T459_24205	T459_24615	T459_20330	T459_01480	T459_00814	T459_31392	T459_12242	T459_04006	T459_06461	T459_21184	T459_17479
GO:BP,"organic acid catabolic process;GO:0016054;0.03316310897275786;1.4793447620053146;153;408;12;20930;"T459_09648	T459_04034	T459_20452	T459_23728	T459_06869	T459_06445	T459_01418	T459_24205	T459_12242	T459_21184	T459_21691	T459_02744"""
GO:BP,"photorespiration;GO:0009853;0.03693380964766273;1.432575893442296;35;408;6;20930;"T459_06486	T459_06494	T459_24757	T459_00967	T459_06491	T459_06490"""
GO:CC,"thylakoid membrane;GO:0042651;0.0000036499319679285887;5.4377152304006655;401;374;27;19265;"T459_05318	T459_19982	T459_24391	T459_15606	T459_09758	T459_24392	T459_06871	T459_01618	T459_27263	T459_31078	T459_15608	T459_10543	T459_25158	T459_18379	T459_17173	T459_18378	T459_13373	T459_23373	T459_24689	T459_12719	T459_25635	T459_21881	T459_19506	T459_02059	T459_00196	T459_05720	T459_09528"""
GO:CC,"chloroplast thylakoid membrane;GO:0009535;0.000006373761590478933;5.195604185273308;359;374;25;19265;"T459_05318	T459_19982	T459_24391	T459_15606	T459_09758	T459_24392	T459_06871	T459_01618	T459_31078	T459_15608	T459_10543	T459_25158	T459_18379	T459_17173	T459_18378	T459_13373	T459_23373	T459_24689	T459_12719	T459_25635	T459_21881	T459_19506	T459_02059	T459_00196	T459_09528"""
GO:CC,"plastid thylakoid membrane;GO:0055035;0.00000710320300646845;5.148545773202199;361;374;25;19265;"T459_05318	T459_19982	T459_24391	T459_15606	T459_09758	T459_24392	T459_06871	T459_01618	T459_31078	T459_15608	T459_10543	T459_25158	T459_18379	T459_17173	T459_18378	T459_13373	T459_23373	T459_24689	T459_12719	T459_25635	T459_21881	T459_19506	T459_02059	T459_00196	T459_09528"""
GO:CC,"chloroplast thylakoid;GO:0009534;0.00002651543467142313;4.576501249033701;414;374;26;19265;"T459_05318	T459_19982	T459_24391	T459_15606	T459_09758	T459_24392	T459_06871	T459_01618	T459_31078	T459_15608	T459_10543	T459_09554	T459_25158	T459_18379	T459_17173	T459_18378	T459_13373	T459_23373	T459_24689	T459_12719	T459_25635	T459_21881	T459_19506	T459_02059	T459_00196	T459_09528"""
GO:CC,"plastid thylakoid;GO:0031976;0.000027791553162252767;4.556087181508087;415;374;26;19265;"T459_05318	T459_19982	T459_24391	T459_15606	T459_09758	T459_24392	T459_06871	T459_01618	T459_31078	T459_15608	T459_10543	T459_09554	T459_25158	T459_18379	T459_17173	T459_18378	T459_13373	T459_23373	T459_24689	T459_12719	T459_25635	T459_21881	T459_19506	T459_02059	T459_00196	T459_09528"""
GO:CC,"plastid membrane;GO:0042170;0.00023334127691526584;3.6320084298693573;494;374;27;19265;"T459_05318	T459_19982	T459_24391	T459_15606	T459_09758	T459_24392	T459_06871	T459_01618	T459_31078	T459_15608	T459_10543	T459_25158	T459_18379	T459_17173	T459_18378	T459_13373	T459_23373	T459_24689	T459_12719	T459_25635	T459_21881	T459_00967	T459_19506	T459_02059	T459_00196	T459_09528	T459_10849"""
GO:CC,"photosynthetic membrane;GO:0034357;0.00031009213967075406;3.5085092422789037;532;374;28;19265;"T459_05318	T459_24366	T459_19982	T459_24391	T459_15606	T459_09758	T459_24392	T459_06871	T459_01618	T459_27263	T459_31078	T459_15608	T459_10543	T459_25158	T459_18379	T459_17173	T459_18378	T459_13373	T459_23373	T459_24689	T459_12719	T459_25635	T459_21881	T459_19506	T459_02059	T459_00196	T459_05720	T459_09528"""
GO:CC,"plastid envelope;GO:0009526;0.0003641454431508676;3.4387251203570144;599;374;30;19265;"T459_05318	T459_19982	T459_24391	T459_15606	T459_09758	T459_24392	T459_06871	T459_01618	T459_31078	T459_15608	T459_10543	T459_09554	T459_25158	T459_31425	T459_18379	T459_17173	T459_18378	T459_13373	T459_02833	T459_23373	T459_24689	T459_12719	T459_25635	T459_21881	T459_00967	T459_19506	T459_02059	T459_00196	T459_09528	T459_10849"""
GO:CC,"plastid;GO:0009536;0.000753212905193048;3.123082247595741;1709;374;60;19265;"T459_05318	T459_06486	T459_31090	T459_06494	T459_19982	T459_24391	T459_15606	T459_09758	T459_24392	T459_06871	T459_04265	T459_01618	T459_27263	T459_31078	T459_15608	T459_01041	T459_10543	T459_09554	T459_25158	T459_31425	T459_05332	T459_22257	T459_04703	T459_18379	T459_12889	T459_13655	T459_17173	T459_18378	T459_13373	T459_17012	T459_02833	T459_23373	T459_10370	T459_24689	T459_12719	T459_25635	T459_21881	T459_00967	T459_19506	T459_06491	T459_06219	T459_30180	T459_06490	T459_02059	T459_00196	T459_17728	T459_23827	T459_21507	T459_05720	T459_26834
GO:CC,"chloroplast;GO:0009507;0.0014956939356928376;2.8251572671926266;1590;374;56;19265;"T459_05318	T459_06486	T459_31090	T459_06494	T459_19982	T459_24391	T459_15606	T459_09758	T459_24392	T459_06871	T459_04265	T459_01618	T459_27263	T459_31078	T459_15608	T459_01041	T459_10543	T459_09554	T459_25158	T459_31425	T459_22257	T459_04703	T459_18379	T459_12889	T459_13655	T459_17173	T459_18378	T459_13373	T459_17012	T459_02833	T459_23373	T459_24689	T459_12719	T459_25635	T459_21881	T459_00967	T459_19506	T459_06491	T459_06219	T459_30180	T459_06490	T459_02059	T459_00196	T459_23827	T459_21507	T459_05720	T459_26834	T459_23728	T459_09528	T459_09583
GO:CC,"photosystem II;GO:0009523;0.001974872917781787;2.7044608458004786;181;374;14;19265;"T459_05318	T459_24366	T459_24391	T459_15606	T459_24392	T459_27263	T459_31078	T459_15608	T459_17173	T459_23373	T459_24689	T459_19506	T459_02059	T459_05720"""
GO:CC,"thylakoid;GO:0009579;0.0023109772863549286;2.6362043230017194;625;374;29;19265;"T459_05318	T459_24366	T459_19982	T459_24391	T459_15606	T459_09758	T459_24392	T459_06871	T459_01618	T459_27263	T459_31078	T459_15608	T459_10543	T459_09554	T459_25158	T459_18379	T459_17173	T459_18378	T459_13373	T459_23373	T459_24689	T459_12719	T459_25635	T459_21881	T459_19506	T459_02059	T459_00196	T459_05720	T459_09528"""
GO:CC,"photosystem I;GO:0009522;0.007945795938386126;2.0998625925616596;131;374;11;19265;"T459_05318	T459_24391	T459_15606	T459_24392	T459_15608	T459_18379	T459_18378	T459_13373	T459_23373	T459_24689	T459_02059"""
GO:CC,"photosystem II oxygen evolving complex;GO:0009654;0.010647304565240098;1.9727603227984032;23;374;5;19265;"T459_27263	T459_31078	T459_17173	T459_19506	T459_05720"""
GO:CC,"peroxisome;GO:0005777;0.012770862977468222;1.8937797547577846;138;374;11;19265;"T459_09648	T459_24757	T459_19800	T459_18078	T459_04178	T459_31111	T459_06445	T459_24205	T459_19076	T459_21691	T459_11425"""
GO:CC,"microbody;GO:0042579;0.012770862977468222;1.8937797547577846;138;374;11;19265;"T459_09648	T459_24757	T459_19800	T459_18078	T459_04178	T459_31111	T459_06445	T459_24205	T459_19076	T459_21691	T459_11425"""
GO:CC,"photosystem;GO:0009521;0.01855971567487581;1.7314286812302133;308;374;17;19265;"T459_05318	T459_24366	T459_24391	T459_15606	T459_24392	T459_27263	T459_31078	T459_15608	T459_18379	T459_17173	T459_18378	T459_13373	T459_23373	T459_24689	T459_19506	T459_02059	T459_05720"""
GO:CC,"plastoglobule;GO:0010287;0.04732595096224113;1.3249006506128835;31;374;5;19265;"T459_05318	T459_24392	T459_01041	T459_23373	T459_02059"""
[truncated: 219 more columns]
