# Supplementary material for: Transcriptome Analysis Reveals Dynamic Cultivar-Dependent Patterns of Gene Expression in Potato Spindle Tuber Viroid-Infected Pepper
Source: Plants (Basel). 2021 Dec 7;10(12):2687. doi: 10.3390/plants10122687 (PMC8706270; doi:10.3390/plants10122687)
Supplement: Supplementary file 1 [file plants-10-02687-s001.zip › plants-1428762-supplementary/Table S4.xlsx]

## Sheet: DS downregulated DEGs
source, term_name	term_id	adjusted_p_value	negative_log10_of_adjusted_p_value	term_size	query_size	intersection_size	effective_domain_size	intersections
GO:MF, oxidoreductase activity	GO:0016491	8.40621e-08	7.0754	2575	1020	175	23890	T459_18879,T459_07652,T459_10360,T459_12084,T459_29823,T459_06814,T459_09428,T459_20461,T459_07849,T459_20567,T459_21834,T459_08361,T459_30270,T459_09437,T459_05113,T459_28906,T459_22419,T459_06377,T459_07313,T459_22627,T459_06075,T459_28443,T459_00393,T459_01261,T459_01466,T459_12260,T459_21739,T459_30439,T459_01048,T459_02514,T459_31541,T459_13858,T459_03584,T459_20504,T459_02513,T459_00269,T45…
GO:MF, transmembrane transporter activity	GO:0022857	5.40069e-06	5.26755	1514	1020	111	23890	T459_18503,T459_02405,T459_02406,T459_30188,T459_09670,T459_22669,T459_26575,T459_06848,T459_10556,T459_10855,T459_08771,T459_01371,T459_05319,T459_22670,T459_30187,T459_10080,T459_24000,T459_09853,T459_09850,T459_04007,T459_22890,T459_29108,T459_13602,T459_29341,T459_30741,T459_03151,T459_04036,T459_08313,T459_09899,T459_15163,T459_16206,T459_22854,T459_22121,T459_15010,T459_10546,T459_05306,T45…
GO:MF, transporter activity	GO:0005215	2.61151e-05	4.58311	1560	1020	111	23890	T459_18503,T459_02405,T459_02406,T459_30188,T459_09670,T459_22669,T459_26575,T459_06848,T459_10556,T459_10855,T459_08771,T459_01371,T459_05319,T459_22670,T459_30187,T459_10080,T459_24000,T459_09853,T459_09850,T459_04007,T459_22890,T459_29108,T459_13602,T459_29341,T459_30741,T459_03151,T459_04036,T459_08313,T459_09899,T459_15163,T459_16206,T459_22854,T459_22121,T459_15010,T459_10546,T459_05306,T45…
GO:MF, inorganic anion transmembrane transporter activity	GO:0015103	4.12888e-05	4.38417	96	1020	18	23890	T459_18503,T459_02405,T459_02406,T459_10855,T459_08771,T459_24000,T459_29341,T459_27389,T459_27388,T459_03880,T459_16907,T459_26703,T459_27223,T459_12614,T459_30564,T459_00556,T459_00437,T459_03966
GO:MF, monooxygenase activity	GO:0004497	0.000178245	3.74898	488	1020	46	23890	T459_10360,T459_09428,T459_20567,T459_08361,T459_30270,T459_09437,T459_05113,T459_06377,T459_07313,T459_01466,T459_12260,T459_21739,T459_31541,T459_13858,T459_20504,T459_00269,T459_29674,T459_29611,T459_13157,T459_13294,T459_20295,T459_18219,T459_16885,T459_00510,T459_31576,T459_26281,T459_07356,T459_27311,T459_05844,T459_25824,T459_13580,T459_29314,T459_26149,T459_20573,T459_08159,T459_06397,T45…
GO:MF, sulfate transmembrane transporter activity	GO:0015116	0.000196106	3.70751	19	1020	8	23890	T459_18503,T459_08771,T459_29341,T459_27389,T459_27388,T459_26703,T459_12614,T459_30564
GO:MF, anion transmembrane transporter activity	GO:0008509	0.000201468	3.69579	202	1020	26	23890	T459_18503,T459_02405,T459_02406,T459_26575,T459_10855,T459_08771,T459_24000,T459_29108,T459_13602,T459_29341,T459_22121,T459_27389,T459_27388,T459_03880,T459_25725,T459_16907,T459_26703,T459_27223,T459_12614,T459_30564,T459_17634,T459_00556,T459_00437,T459_12472,T459_03966,T459_21251
GO:MF, tetrapyrrole binding	GO:0046906	0.000817554	3.08748	868	1020	67	23890	T459_08724,T459_05321,T459_10360,T459_12084,T459_09428,T459_20567,T459_24031,T459_11118,T459_05319,T459_30270,T459_09437,T459_06377,T459_07313,T459_06075,T459_01261,T459_05320,T459_12260,T459_21739,T459_31541,T459_13858,T459_03584,T459_20504,T459_24151,T459_00269,T459_29674,T459_05314,T459_17684,T459_29611,T459_05312,T459_02727,T459_31542,T459_13157,T459_13294,T459_20295,T459_06886,T459_18219,T45…
GO:MF, secondary active sulfate transmembrane transporter activity	GO:0008271	0.0012434	2.90539	17	1020	7	23890	T459_18503,T459_08771,T459_27389,T459_27388,T459_26703,T459_12614,T459_30564
GO:MF, oxidoreductase activity, acting on paired donors, with incorporation or reduction of molecular oxygen	GO:0016705	0.00482433	2.31656	653	1020	52	23890	T459_10360,T459_09428,T459_20567,T459_08361,T459_30270,T459_09437,T459_05113,T459_06377,T459_07313,T459_01466,T459_12260,T459_21739,T459_31541,T459_13858,T459_03584,T459_20504,T459_00269,T459_29674,T459_29611,T459_31542,T459_13157,T459_13294,T459_20295,T459_18219,T459_00510,T459_31576,T459_26281,T459_24753,T459_13595,T459_07356,T459_05844,T459_25824,T459_29314,T459_16317,T459_26149,T459_16230,T45…
GO:MF, phenylalanine ammonia-lyase activity	GO:0045548	0.00563771	2.2489	9	1020	5	23890	T459_15618,T459_22641,T459_22640,T459_22642,T459_25758
GO:MF, cation binding	GO:0043169	0.00686813	2.16316	3833	1020	213	23890	T459_06244,T459_10360,T459_05629,T459_12084,T459_22923,T459_13483,T459_09428,T459_20461,T459_22402,T459_07849,T459_16481,T459_20567,T459_02630,T459_22456,T459_01410,T459_21834,T459_14788,T459_06999,T459_06791,T459_23965,T459_08267,T459_02858,T459_30270,T459_09437,T459_20028,T459_22419,T459_18726,T459_06377,T459_07313,T459_22627,T459_06075,T459_28443,T459_20262,T459_01261,T459_01466,T459_12260,T45…
GO:MF, oxidoreductase activity, acting on a sulfur group of donors	GO:0016667	0.00825118	2.08348	150	1020	19	23890	T459_28906,T459_27467,T459_29759,T459_00106,T459_27465,T459_20235,T459_08378,T459_05888,T459_29254,T459_10253,T459_15259,T459_18585,T459_06976,T459_06897,T459_21376,T459_29115,T459_09222,T459_06400,T459_11618
GO:MF, catalytic activity	GO:0003824	0.00975417	2.01081	12711	1020	606	23890	T459_00018,T459_18879,T459_26554,T459_07652,T459_02307,T459_06371,T459_26921,T459_10360,T459_15321,T459_05629,T459_12084,T459_28889,T459_09339,T459_05058,T459_21655,T459_31463,T459_15618,T459_13483,T459_27229,T459_30253,T459_24718,T459_29823,T459_06799,T459_06814,T459_09428,T459_10626,T459_20461,T459_20832,T459_22402,T459_31423,T459_25995,T459_07849,T459_26521,T459_18207,T459_20567,T459_02630,T45…
GO:MF, metal ion binding	GO:0046872	0.0125322	1.90197	3806	1020	210	23890	T459_06244,T459_10360,T459_05629,T459_12084,T459_22923,T459_09428,T459_20461,T459_22402,T459_07849,T459_16481,T459_20567,T459_02630,T459_22456,T459_01410,T459_21834,T459_14788,T459_06999,T459_06791,T459_23965,T459_08267,T459_02858,T459_30270,T459_09437,T459_20028,T459_22419,T459_18726,T459_06377,T459_07313,T459_22627,T459_06075,T459_28443,T459_20262,T459_01261,T459_01466,T459_12260,T459_21739,T45…
GO:MF, sulfur compound transmembrane transporter activity	GO:1901682	0.0129597	1.8874	31	1020	8	23890	T459_18503,T459_08771,T459_29341,T459_27389,T459_27388,T459_26703,T459_12614,T459_30564
GO:MF, secondary active transmembrane transporter activity	GO:0015291	0.0169198	1.77161	228	1020	24	23890	T459_18503,T459_02405,T459_02406,T459_06848,T459_10855,T459_08771,T459_13602,T459_29341,T459_09899,T459_22121,T459_27389,T459_27388,T459_04673,T459_30013,T459_26703,T459_12614,T459_27186,T459_30564,T459_17634,T459_04672,T459_06821,T459_27813,T459_10629,T459_21251
GO:MF, disulfide oxidoreductase activity	GO:0015036	0.0191674	1.71744	120	1020	16	23890	T459_28906,T459_27467,T459_29759,T459_00106,T459_27465,T459_20235,T459_08378,T459_29254,T459_10253,T459_18585,T459_06976,T459_21376,T459_29115,T459_09222,T459_06400,T459_11618
GO:MF, chlorophyll binding	GO:0016168	0.0212268	1.67311	121	1020	16	23890	T459_08724,T459_05321,T459_24031,T459_11118,T459_05319,T459_05320,T459_05314,T459_17684,T459_05312,T459_11119,T459_19808,T459_10452,T459_05316,T459_24767,T459_20683,T459_05317
GO:MF, carbohydrate binding	GO:0030246	0.0297716	1.5262	475	1020	39	23890	T459_07849,T459_22629,T459_22419,T459_20703,T459_19900,T459_23116,T459_22420,T459_24753,T459_10478,T459_30655,T459_14000,T459_12191,T459_29284,T459_23193,T459_10482,T459_18919,T459_20707,T459_12835,T459_09580,T459_14025,T459_05253,T459_15257,T459_18920,T459_04250,T459_24053,T459_06399,T459_06980,T459_23122,T459_05258,T459_09309,T459_06049,T459_10218,T459_20705,T459_04872,T459_06053,T459_23464,T45…
GO:MF, oxidoreductase activity, acting on paired donors, with oxidation of a pair of donors resulting in the reduction of molecular oxygen to two molecules of water	GO:0016717	0.0390285	1.40862	27	1020	7	23890	T459_16317,T459_16230,T459_31490,T459_31491,T459_16627,T459_10528,T459_31489
GO:MF, protein-disulfide reductase activity	GO:0015035	0.0462708	1.33469	116	1020	15	23890	T459_28906,T459_27467,T459_29759,T459_00106,T459_27465,T459_20235,T459_08378,T459_29254,T459_10253,T459_18585,T459_06976,T459_21376,T459_09222,T459_06400,T459_11618
GO:BP, photosynthesis, light harvesting in photosystem I	GO:0009768	1.54441e-11	10.8112	31	903	16	20930	T459_08724,T459_05321,T459_24031,T459_11118,T459_05319,T459_05320,T459_05314,T459_17684,T459_05312,T459_11119,T459_19808,T459_10452,T459_05316,T459_24767,T459_20683,T459_05317
GO:BP, photosynthesis, light harvesting	GO:0009765	1.00249e-10	9.99892	34	903	16	20930	T459_08724,T459_05321,T459_24031,T459_11118,T459_05319,T459_05320,T459_05314,T459_17684,T459_05312,T459_11119,T459_19808,T459_10452,T459_05316,T459_24767,T459_20683,T459_05317
GO:BP, response to abiotic stimulus	GO:0009628	4.76039e-10	9.32236	539	903	63	20930	T459_07652,T459_08724,T459_05321,T459_06244,T459_22923,T459_25995,T459_06452,T459_01410,T459_24031,T459_11118,T459_05319,T459_05113,T459_15167,T459_04254,T459_00476,T459_05320,T459_17967,T459_05390,T459_05314,T459_17684,T459_05312,T459_25906,T459_15163,T459_07607,T459_27676,T459_11119,T459_27737,T459_19808,T459_10452,T459_24753,T459_09766,T459_05316,T459_24767,T459_10516,T459_13463,T459_26406,T45…
GO:BP, response to light stimulus	GO:0009416	2.84291e-09	8.54624	229	903	37	20930	T459_07652,T459_08724,T459_05321,T459_06244,T459_06452,T459_01410,T459_24031,T459_11118,T459_05319,T459_05113,T459_04254,T459_00476,T459_05320,T459_17967,T459_05314,T459_17684,T459_05312,T459_11119,T459_19808,T459_10452,T459_24753,T459_09766,T459_05316,T459_24767,T459_10335,T459_28036,T459_17712,T459_30318,T459_20436,T459_02127,T459_00437,T459_10528,T459_28616,T459_02128,T459_20683,T459_05317,T45…
GO:BP, response to radiation	GO:0009314	1.95476e-08	7.70891	244	903	37	20930	T459_07652,T459_08724,T459_05321,T459_06244,T459_06452,T459_01410,T459_24031,T459_11118,T459_05319,T459_05113,T459_04254,T459_00476,T459_05320,T459_17967,T459_05314,T459_17684,T459_05312,T459_11119,T459_19808,T459_10452,T459_24753,T459_09766,T459_05316,T459_24767,T459_10335,T459_28036,T459_17712,T459_30318,T459_20436,T459_02127,T459_00437,T459_10528,T459_28616,T459_02128,T459_20683,T459_05317,T45…
GO:BP, response to water	GO:0009415	1.68239e-05	4.77407	68	903	16	20930	T459_07652,T459_05113,T459_15163,T459_07607,T459_27737,T459_10516,T459_13463,T459_01499,T459_14051,T459_20148,T459_07060,T459_00437,T459_04090,T459_10816,T459_06207,T459_15170
GO:BP, anion transport	GO:0006820	2.51738e-05	4.59905	501	903	50	20930	T459_18503,T459_02405,T459_02406,T459_01102,T459_26575,T459_06848,T459_07615,T459_10855,T459_08771,T459_01371,T459_24000,T459_04007,T459_29108,T459_13602,T459_29341,T459_03151,T459_04036,T459_09899,T459_22121,T459_15010,T459_27389,T459_27388,T459_03880,T459_25932,T459_26878,T459_27472,T459_25725,T459_30013,T459_16907,T459_20713,T459_21703,T459_26703,T459_27223,T459_09767,T459_00392,T459_12614,T45…
GO:BP, response to acid chemical	GO:0001101	3.24611e-05	4.48864	71	903	16	20930	T459_07652,T459_05113,T459_15163,T459_07607,T459_27737,T459_10516,T459_13463,T459_01499,T459_14051,T459_20148,T459_07060,T459_00437,T459_04090,T459_10816,T459_06207,T459_15170
GO:BP, response to inorganic substance	GO:0010035	3.36694e-05	4.47276	201	903	28	20930	T459_07652,T459_09670,T459_05113,T459_24000,T459_06075,T459_15163,T459_07607,T459_13568,T459_27737,T459_03880,T459_25725,T459_10516,T459_13463,T459_16343,T459_19221,T459_10335,T459_01499,T459_16907,T459_14051,T459_20148,T459_07060,T459_00556,T459_00437,T459_04090,T459_10816,T459_06207,T459_15170,T459_23088
GO:BP, transmembrane transport	GO:0055085	5.04126e-05	4.29746	1602	903	114	20930	T459_18503,T459_02405,T459_02406,T459_30188,T459_09670,T459_22669,T459_26575,T459_06848,T459_10556,T459_10855,T459_08771,T459_01371,T459_05319,T459_22670,T459_30187,T459_10080,T459_24000,T459_09853,T459_09850,T459_04007,T459_22890,T459_04323,T459_29108,T459_13524,T459_13602,T459_29341,T459_30741,T459_03151,T459_04036,T459_08313,T459_09899,T459_15163,T459_16206,T459_22854,T459_22121,T459_15010,T45…
GO:BP, erythrose 4-phosphate/phosphoenolpyruvate family amino acid metabolic process	GO:1902221	8.21164e-05	4.08557	16	903	8	20930	T459_15618,T459_22641,T459_22640,T459_22642,T459_28633,T459_18083,T459_25758,T459_29092
GO:BP, L-phenylalanine metabolic process	GO:0006558	8.21164e-05	4.08557	16	903	8	20930	T459_15618,T459_22641,T459_22640,T459_22642,T459_28633,T459_18083,T459_25758,T459_29092
GO:BP, response to water deprivation	GO:0009414	9.39118e-05	4.02728	67	903	15	20930	T459_07652,T459_05113,T459_15163,T459_07607,T459_27737,T459_10516,T459_13463,T459_01499,T459_14051,T459_20148,T459_07060,T459_04090,T459_10816,T459_06207,T459_15170
GO:BP, obsolete oxidation-reduction process	GO:0055114	9.39532e-05	4.02709	1995	903	134	20930	T459_18879,T459_10360,T459_12084,T459_06814,T459_09428,T459_20461,T459_07849,T459_20567,T459_21834,T459_08361,T459_30270,T459_09437,T459_05113,T459_22419,T459_06377,T459_07313,T459_22627,T459_06075,T459_28443,T459_00393,T459_01261,T459_01466,T459_12260,T459_21739,T459_30439,T459_01048,T459_02514,T459_31541,T459_21750,T459_13858,T459_03584,T459_20504,T459_02513,T459_00269,T459_29674,T459_01049,T45…
GO:BP, small molecule biosynthetic process	GO:0044283	0.000141604	3.84892	592	903	54	20930	T459_21655,T459_15618,T459_30253,T459_06799,T459_20883,T459_05113,T459_11384,T459_18365,T459_22258,T459_25906,T459_18165,T459_22641,T459_21819,T459_22640,T459_18335,T459_17160,T459_09465,T459_17447,T459_31337,T459_05888,T459_22642,T459_24173,T459_00926,T459_20389,T459_00101,T459_26935,T459_12859,T459_07986,T459_21163,T459_24413,T459_28633,T459_10050,T459_14954,T459_02076,T459_12699,T459_18083,T45…
GO:BP, inorganic anion transport	GO:0015698	0.000157231	3.80346	352	903	38	20930	T459_18503,T459_02405,T459_02406,T459_01102,T459_07615,T459_10855,T459_08771,T459_01371,T459_24000,T459_04007,T459_29341,T459_03151,T459_04036,T459_09899,T459_22121,T459_15010,T459_27389,T459_27388,T459_03880,T459_25932,T459_26878,T459_27472,T459_16907,T459_20713,T459_21703,T459_26703,T459_27223,T459_09767,T459_00392,T459_12614,T459_30564,T459_00556,T459_00437,T459_03966,T459_27813,T459_10629,T45…
GO:BP, anion transmembrane transport	GO:0098656	0.000237082	3.6251	170	903	24	20930	T459_18503,T459_26575,T459_06848,T459_08771,T459_29108,T459_13602,T459_29341,T459_09899,T459_22121,T459_27389,T459_27388,T459_25725,T459_30013,T459_26703,T459_27223,T459_12614,T459_30564,T459_17634,T459_00437,T459_12472,T459_27813,T459_10629,T459_15170,T459_21251
GO:BP, sulfate transport	GO:0008272	0.000429513	3.36702	19	903	8	20930	T459_18503,T459_08771,T459_29341,T459_27389,T459_27388,T459_26703,T459_12614,T459_30564
GO:BP, sulfate transmembrane transport	GO:1902358	0.000429513	3.36702	19	903	8	20930	T459_18503,T459_08771,T459_29341,T459_27389,T459_27388,T459_26703,T459_12614,T459_30564
GO:BP, aromatic amino acid family catabolic process	GO:0009074	0.000963326	3.01623	15	903	7	20930	T459_15618,T459_22641,T459_22640,T459_12660,T459_22642,T459_25758,T459_29092
GO:BP, response to stimulus	GO:0050896	0.00136774	2.864	3434	903	201	20930	T459_07652,T459_08724,T459_05321,T459_06244,T459_05629,T459_22923,T459_28889,T459_09670,T459_05942,T459_31423,T459_23925,T459_25995,T459_26521,T459_08701,T459_06452,T459_01410,T459_07869,T459_05348,T459_24031,T459_23667,T459_11118,T459_15253,T459_05319,T459_05113,T459_20626,T459_06169,T459_21508,T459_26699,T459_15167,T459_04254,T459_24000,T459_06075,T459_00348,T459_00476,T459_01745,T459_24395,T45…
GO:BP, inorganic anion transmembrane transport	GO:0098661	0.00185515	2.73162	54	903	12	20930	T459_18503,T459_08771,T459_29341,T459_09899,T459_27389,T459_27388,T459_26703,T459_27223,T459_12614,T459_30564,T459_27813,T459_10629
GO:BP, secondary metabolite biosynthetic process	GO:0044550	0.00251892	2.59879	75	903	14	20930	T459_15321,T459_15618,T459_07533,T459_15167,T459_22641,T459_22640,T459_31235,T459_09715,T459_29285,T459_22642,T459_29287,T459_05481,T459_25758,T459_05482
GO:BP, response to oxygen-containing compound	GO:1901700	0.00279482	2.55365	442	903	41	20930	T459_07652,T459_05113,T459_21508,T459_24000,T459_06075,T459_16379,T459_12711,T459_28871,T459_15163,T459_07607,T459_00370,T459_27606,T459_30089,T459_27737,T459_03880,T459_06724,T459_15066,T459_10516,T459_13463,T459_22813,T459_16343,T459_19390,T459_01499,T459_13060,T459_18891,T459_16907,T459_02323,T459_07754,T459_14051,T459_20148,T459_25273,T459_07060,T459_00556,T459_00437,T459_04090,T459_13597,T45…
GO:BP, L-phenylalanine catabolic process	GO:0006559	0.00349781	2.4562	12	903	6	20930	T459_15618,T459_22641,T459_22640,T459_22642,T459_25758,T459_29092
GO:BP, erythrose 4-phosphate/phosphoenolpyruvate family amino acid catabolic process	GO:1902222	0.00349781	2.4562	12	903	6	20930	T459_15618,T459_22641,T459_22640,T459_22642,T459_25758,T459_29092
GO:BP, carboxylic acid biosynthetic process	GO:0046394	0.00525273	2.27961	391	903	37	20930	T459_21655,T459_15618,T459_20883,T459_05113,T459_22258,T459_22641,T459_21819,T459_22640,T459_17160,T459_09465,T459_17447,T459_31337,T459_05888,T459_22642,T459_24173,T459_00101,T459_07986,T459_21163,T459_24413,T459_28633,T459_10050,T459_02076,T459_12699,T459_18083,T459_25758,T459_16627,T459_04209,T459_16584,T459_10528,T459_30565,T459_13934,T459_10252,T459_06184,T459_08652,T459_03662,T459_28446,T45…
GO:BP, cinnamic acid biosynthetic process	GO:0009800	0.00554201	2.25633	8	903	5	20930	T459_15618,T459_22641,T459_22640,T459_22642,T459_25758
GO:BP, cinnamic acid metabolic process	GO:0009803	0.00554201	2.25633	8	903	5	20930	T459_15618,T459_22641,T459_22640,T459_22642,T459_25758
GO:BP, carbohydrate metabolic process	GO:0005975	0.00675775	2.1702	1168	903	82	20930	T459_00018,T459_06371,T459_13483,T459_30253,T459_26521,T459_22456,T459_14345,T459_08267,T459_06169,T459_17979,T459_10139,T459_19678,T459_01745,T459_00602,T459_06853,T459_20407,T459_07607,T459_06173,T459_23148,T459_06243,T459_20408,T459_06739,T459_13064,T459_06370,T459_09558,T459_13292,T459_30655,T459_14000,T459_20410,T459_01409,T459_31515,T459_06172,T459_29284,T459_13060,T459_13623,T459_17628,T45…
GO:BP, secondary metabolic process	GO:0019748	0.00962955	2.01639	182	903	22	20930	T459_15321,T459_31463,T459_15618,T459_07533,T459_09338,T459_15167,T459_09786,T459_22641,T459_07440,T459_22640,T459_31235,T459_09715,T459_29285,T459_22642,T459_03539,T459_29287,T459_05481,T459_10634,T459_10050,T459_25758,T459_06175,T459_05482
GO:BP, response to chemical	GO:0042221	0.00974236	2.01134	1143	903	80	20930	T459_07652,T459_28889,T459_09670,T459_05942,T459_23667,T459_05113,T459_21508,T459_24000,T459_06075,T459_01261,T459_16379,T459_10894,T459_04323,T459_13524,T459_12711,T459_20522,T459_28871,T459_15163,T459_07607,T459_00370,T459_06886,T459_27606,T459_13568,T459_15806,T459_30089,T459_27737,T459_28999,T459_03880,T459_06724,T459_22902,T459_13019,T459_15066,T459_25725,T459_10516,T459_13463,T459_22813,T45…
GO:BP, olefinic compound biosynthetic process	GO:0120255	0.0105518	1.97667	14	903	6	20930	T459_15618,T459_05113,T459_22641,T459_22640,T459_22642,T459_25758
GO:BP, glucosamine-containing compound metabolic process	GO:1901071	0.0166012	1.77986	29	903	8	20930	T459_06169,T459_06173,T459_06172,T459_18919,T459_18920,T459_18923,T459_07078,T459_06174
GO:BP, organic acid biosynthetic process	GO:0016053	0.0207271	1.68346	416	903	37	20930	T459_21655,T459_15618,T459_20883,T459_05113,T459_22258,T459_22641,T459_21819,T459_22640,T459_17160,T459_09465,T459_17447,T459_31337,T459_05888,T459_22642,T459_24173,T459_00101,T459_07986,T459_21163,T459_24413,T459_28633,T459_10050,T459_02076,T459_12699,T459_18083,T459_25758,T459_16627,T459_04209,T459_16584,T459_10528,T459_30565,T459_13934,T459_10252,T459_06184,T459_08652,T459_03662,T459_28446,T45…
GO:BP, olefinic compound metabolic process	GO:0120254	0.0261215	1.583	16	903	6	20930	T459_15618,T459_05113,T459_22641,T459_22640,T459_22642,T459_25758
GO:BP, alpha-amino acid metabolic process	GO:1901605	0.0322187	1.49189	225	903	24	20930	T459_15618,T459_20883,T459_22258,T459_22641,T459_21819,T459_22640,T459_12660,T459_09465,T459_31337,T459_05888,T459_22642,T459_31028,T459_07986,T459_28633,T459_02076,T459_18083,T459_25758,T459_06800,T459_13934,T459_06184,T459_08652,T459_03662,T459_08653,T459_29092
GO:BP, phenylpropanoid biosynthetic process	GO:0009699	0.0333855	1.47644	60	903	11	20930	T459_15618,T459_15167,T459_22641,T459_22640,T459_09715,T459_29285,T459_22642,T459_29287,T459_05481,T459_25758,T459_05482
GO:BP, sulfur compound transport	GO:0072348	0.036262	1.44055	32	903	8	20930	T459_18503,T459_08771,T459_29341,T459_27389,T459_27388,T459_26703,T459_12614,T459_30564
GO:BP, protein-chromophore linkage	GO:0018298	0.0369473	1.43242	144	903	18	20930	T459_08724,T459_05321,T459_24031,T459_11118,T459_05319,T459_05320,T459_05314,T459_17684,T459_05312,T459_11119,T459_19808,T459_10452,T459_05316,T459_24767,T459_02127,T459_02128,T459_20683,T459_05317
GO:BP, aminoglycan catabolic process	GO:0006026	0.0492618	1.30749	25	903	7	20930	T459_06169,T459_06173,T459_06172,T459_18919,T459_18920,T459_18923,T459_06174
GO:BP, chitin metabolic process	GO:0006030	0.0492618	1.30749	25	903	7	20930	T459_06169,T459_06173,T459_06172,T459_18919,T459_18920,T459_18923,T459_06174
GO:BP, glucosamine-containing compound catabolic process	GO:1901072	0.0492618	1.30749	25	903	7	20930	T459_06169,T459_06173,T459_06172,T459_18919,T459_18920,T459_18923,T459_06174
GO:BP, amino sugar catabolic process	GO:0046348	0.0492618	1.30749	25	903	7	20930	T459_06169,T459_06173,T459_06172,T459_18919,T459_18920,T459_18923,T459_06174
GO:BP, chitin catabolic process	GO:0006032	0.0492618	1.30749	25	903	7	20930	T459_06169,T459_06173,T459_06172,T459_18919,T459_18920,T459_18923,T459_06174
GO:CC, plastoglobule	GO:0010287	5.65666e-11	10.2474	31	811	15	19265	T459_08724,T459_05321,T459_24031,T459_11118,T459_05319,T459_05320,T459_05314,T459_05312,T459_11119,T459_19808,T459_05316,T459_24767,T459_10512,T459_20683,T459_05317
GO:CC, plastid stroma	GO:0009532	1.94972e-09	8.71003	255	811	38	19265	T459_08724,T459_05321,T459_20461,T459_24031,T459_11118,T459_05319,T459_11384,T459_05320,T459_09839,T459_02513,T459_05314,T459_05312,T459_25906,T459_24190,T459_27676,T459_11876,T459_11119,T459_19808,T459_05316,T459_25644,T459_24767,T459_21567,T459_16343,T459_10512,T459_02512,T459_05388,T459_28633,T459_20436,T459_18083,T459_16627,T459_09622,T459_06897,T459_08259,T459_29115,T459_20683,T459_05317,T45…
GO:CC, chloroplast stroma	GO:0009570	5.05056e-09	8.29666	251	811	37	19265	T459_08724,T459_05321,T459_20461,T459_24031,T459_11118,T459_05319,T459_05320,T459_09839,T459_02513,T459_05314,T459_05312,T459_25906,T459_24190,T459_27676,T459_11876,T459_11119,T459_19808,T459_05316,T459_25644,T459_24767,T459_21567,T459_16343,T459_10512,T459_02512,T459_05388,T459_28633,T459_20436,T459_18083,T459_16627,T459_09622,T459_06897,T459_08259,T459_29115,T459_20683,T459_05317,T459_23034,T45…
GO:CC, chloroplast envelope	GO:0009941	2.50588e-08	7.60104	265	811	37	19265	T459_08724,T459_05321,T459_06848,T459_24031,T459_11118,T459_05319,T459_05113,T459_25368,T459_05320,T459_09839,T459_24151,T459_05314,T459_13602,T459_05312,T459_27676,T459_11119,T459_28180,T459_19808,T459_05316,T459_03380,T459_31028,T459_21163,T459_31209,T459_17406,T459_13473,T459_26980,T459_06897,T459_28616,T459_08259,T459_29115,T459_02583,T459_09470,T459_02097,T459_20683,T459_05317,T459_28658,T45…
GO:CC, plastid	GO:0009536	6.35021e-07	6.19721	1709	811	122	19265	T459_00018,T459_18503,T459_07652,T459_08724,T459_05321,T459_13483,T459_20461,T459_06848,T459_25995,T459_07967,T459_24031,T459_08771,T459_11118,T459_05319,T459_05113,T459_25368,T459_11384,T459_28443,T459_19212,T459_05320,T459_13633,T459_09839,T459_00602,T459_30439,T459_06587,T459_27230,T459_02513,T459_24151,T459_20202,T459_05314,T459_17684,T459_13602,T459_05312,T459_07525,T459_25906,T459_24190,T45…
GO:CC, chloroplast	GO:0009507	1.77375e-06	5.75111	1590	811	114	19265	T459_00018,T459_18503,T459_07652,T459_08724,T459_05321,T459_20461,T459_06848,T459_07967,T459_24031,T459_08771,T459_11118,T459_05319,T459_05113,T459_25368,T459_28443,T459_19212,T459_05320,T459_13633,T459_09839,T459_00602,T459_30439,T459_27230,T459_02513,T459_24151,T459_05314,T459_17684,T459_13602,T459_05312,T459_07525,T459_25906,T459_24190,T459_27676,T459_16885,T459_11876,T459_11119,T459_08381,T45…
GO:CC, intrinsic component of membrane	GO:0031224	0.000285127	3.54496	7223	811	368	19265	T459_18503,T459_08724,T459_05321,T459_02405,T459_10360,T459_02406,T459_30188,T459_09670,T459_22669,T459_21655,T459_31463,T459_29823,T459_09428,T459_02675,T459_20788,T459_01102,T459_26266,T459_26575,T459_06848,T459_22402,T459_10556,T459_26521,T459_20567,T459_07967,T459_07615,T459_21834,T459_05348,T459_24031,T459_06999,T459_10855,T459_08771,T459_01371,T459_11118,T459_05319,T459_23175,T459_09437,T45…
GO:CC, plastid envelope	GO:0009526	0.000583546	3.23392	599	811	50	19265	T459_07652,T459_08724,T459_05321,T459_06848,T459_07967,T459_24031,T459_11118,T459_05319,T459_05113,T459_25368,T459_05320,T459_09839,T459_24151,T459_05314,T459_17684,T459_13602,T459_05312,T459_27676,T459_11876,T459_11119,T459_08381,T459_28180,T459_19808,T459_10452,T459_10457,T459_05316,T459_24767,T459_18266,T459_03380,T459_31028,T459_10335,T459_30318,T459_21163,T459_03540,T459_31209,T459_17406,T45…
GO:CC, integral component of membrane	GO:0016021	0.000983769	3.00711	7099	811	359	19265	T459_18503,T459_08724,T459_05321,T459_02405,T459_10360,T459_02406,T459_30188,T459_09670,T459_22669,T459_21655,T459_31463,T459_29823,T459_09428,T459_02675,T459_20788,T459_01102,T459_26266,T459_26575,T459_06848,T459_22402,T459_10556,T459_20567,T459_07967,T459_07615,T459_21834,T459_05348,T459_24031,T459_06999,T459_10855,T459_08771,T459_01371,T459_11118,T459_05319,T459_23175,T459_09437,T459_22670,T45…
GO:CC, photosystem I	GO:0009522	0.00168031	2.77461	131	811	18	19265	T459_08724,T459_05321,T459_24031,T459_11118,T459_05319,T459_05320,T459_05314,T459_17684,T459_05312,T459_11119,T459_19808,T459_10452,T459_05316,T459_24767,T459_03540,T459_03960,T459_20683,T459_05317
GO:CC, plastid membrane	GO:0042170	0.0108924	1.96288	494	811	40	19265	T459_07652,T459_08724,T459_05321,T459_06848,T459_07967,T459_24031,T459_11118,T459_05319,T459_05113,T459_25368,T459_05320,T459_24151,T459_05314,T459_17684,T459_05312,T459_11876,T459_11119,T459_08381,T459_28180,T459_19808,T459_10452,T459_10457,T459_05316,T459_24767,T459_18266,T459_03380,T459_10335,T459_30318,T459_21163,T459_03540,T459_17406,T459_13473,T459_26980,T459_03960,T459_02583,T459_09470,T45…
KEGG, Photosynthesis - antenna proteins	KEGG:00196	8.32726e-07	6.0795	11	120	8	1938	T459_08724,T459_05321,T459_24031,T459_17684,T459_05312,T459_19808,T459_24767,T459_20683
KEGG, Metabolic pathways	KEGG:01100	0.0021705	2.66344	958	120	80	1938	T459_00018,T459_08724,T459_05321,T459_02307,T459_15321,T459_12084,T459_30253,T459_24718,T459_24031,T459_23667,T459_07533,T459_05113,T459_17979,T459_11384,T459_01261,T459_01466,T459_30439,T459_31139,T459_10547,T459_17684,T459_10137,T459_05312,T459_19900,T459_22258,T459_18165,T459_21819,T459_19808,T459_20470,T459_17160,T459_13595,T459_17755,T459_05888,T459_08106,T459_28372,T459_13035,T459_06863,T45…
KEGG, Biosynthesis of secondary metabolites	KEGG:01110	0.0216004	1.66554	486	120	46	1938	T459_00018,T459_15321,T459_30253,T459_24718,T459_23667,T459_07533,T459_05113,T459_17979,T459_11384,T459_01261,T459_01466,T459_31139,T459_10547,T459_19900,T459_22258,T459_21752,T459_21819,T459_17160,T459_24753,T459_13595,T459_28372,T459_13035,T459_09558,T459_20389,T459_12256,T459_26350,T459_12859,T459_00294,T459_29489,T459_10634,T459_04250,T459_04234,T459_02076,T459_20436,T459_25758,T459_00403,T45…

## Sheet: KK downregulated DEGs
source, term_name	term_id	adjusted_p_value	negative_log10_of_adjusted_p_value	term_size	query_size	intersection_size	effective_domain_size	intersections
GO:MF, chlorophyll binding	GO:0016168	1.07728e-17	16.9677	121	276	22	23890	T459_05318,T459_05317,T459_05314,T459_17684,T459_05320,T459_20683,T459_24391,T459_10452,T459_15606,T459_05316,T459_11118,T459_05312,T459_08724,T459_05321,T459_24392,T459_15608,T459_11119,T459_24031,T459_23373,T459_24689,T459_19808,T459_02059
GO:MF, tetrapyrrole binding	GO:0046906	6.71744e-10	9.1728	868	276	38	23890	T459_05318,T459_05317,T459_05314,T459_12453,T459_17684,T459_05320,T459_20683,T459_24391,T459_10452,T459_15606,T459_06377,T459_05316,T459_11118,T459_05312,T459_08724,T459_05321,T459_24392,T459_10360,T459_13044,T459_15608,T459_20504,T459_11119,T459_18219,T459_24031,T459_17976,T459_29674,T459_05844,T459_06320,T459_00502,T459_23373,T459_24689,T459_19808,T459_12719,T459_07356,T459_30180,T459_06414,T45…
GO:MF, ribulose-bisphosphate carboxylase activity	GO:0016984	0.000124676	3.90422	25	276	6	23890	T459_06486,T459_06494,T459_11737,T459_04234,T459_06491,T459_06490
GO:MF, monooxygenase activity	GO:0004497	0.00044086	3.3557	488	276	20	23890	T459_06486,T459_06494,T459_12453,T459_06377,T459_10360,T459_11737,T459_13044,T459_20504,T459_18219,T459_29674,T459_05844,T459_04234,T459_06320,T459_00502,T459_07356,T459_06491,T459_30180,T459_06414,T459_06490,T459_16885
GO:MF, carbon-carbon lyase activity	GO:0016830	0.0012244	2.91208	132	276	10	23890	T459_06486,T459_06494,T459_19996,T459_11737,T459_01409,T459_20956,T459_04234,T459_06491,T459_06490,T459_04259
GO:MF, secondary active sulfate transmembrane transporter activity	GO:0008271	0.0138527	1.85846	17	276	4	23890	T459_27389,T459_27388,T459_12614,T459_18503
GO:MF, sulfate transmembrane transporter activity	GO:0015116	0.0221529	1.65457	19	276	4	23890	T459_27389,T459_27388,T459_12614,T459_18503
GO:MF, fructose-bisphosphate aldolase activity	GO:0004332	0.0307632	1.51197	8	276	3	23890	T459_01409,T459_20956,T459_04259
GO:BP, photosynthesis, light harvesting	GO:0009765	1.71655e-33	32.7653	34	267	23	20930	T459_05318,T459_05317,T459_05314,T459_17684,T459_05320,T459_20683,T459_24391,T459_10452,T459_15606,T459_05316,T459_11118,T459_05312,T459_08724,T459_05321,T459_24392,T459_24558,T459_15608,T459_11119,T459_24031,T459_23373,T459_24689,T459_19808,T459_02059
GO:BP, photosynthesis, light harvesting in photosystem I	GO:0009768	1.0555e-32	31.9765	31	267	22	20930	T459_05318,T459_05317,T459_05314,T459_17684,T459_05320,T459_20683,T459_24391,T459_10452,T459_15606,T459_05316,T459_11118,T459_05312,T459_08724,T459_05321,T459_24392,T459_15608,T459_11119,T459_24031,T459_23373,T459_24689,T459_19808,T459_02059
GO:BP, photosynthesis	GO:0015979	5.42867e-28	27.2653	438	267	48	20930	T459_18489,T459_05318,T459_05317,T459_06486,T459_05314,T459_06494,T459_24366,T459_19982,T459_17684,T459_05320,T459_20683,T459_10528,T459_25214,T459_24391,T459_10452,T459_15606,T459_05316,T459_11118,T459_05312,T459_08724,T459_05321,T459_24392,T459_27263,T459_31078,T459_24558,T459_11737,T459_15608,T459_10543,T459_11119,T459_03960,T459_02464,T459_24031,T459_10457,T459_18379,T459_13655,T459_17173,T45…
GO:BP, photosynthesis, light reaction	GO:0019684	6.20686e-19	18.2071	209	267	29	20930	T459_18489,T459_05318,T459_05317,T459_05314,T459_19982,T459_17684,T459_05320,T459_20683,T459_10528,T459_24391,T459_10452,T459_15606,T459_05316,T459_11118,T459_05312,T459_08724,T459_05321,T459_24392,T459_27263,T459_24558,T459_15608,T459_10543,T459_11119,T459_24031,T459_23373,T459_24689,T459_19808,T459_02059,T459_05720
GO:BP, response to light stimulus	GO:0009416	8.47032e-18	17.0721	229	267	29	20930	T459_05318,T459_05317,T459_05314,T459_17684,T459_05320,T459_20683,T459_10528,T459_24391,T459_10452,T459_15606,T459_05316,T459_11118,T459_05312,T459_08724,T459_05321,T459_24392,T459_15608,T459_11119,T459_24031,T459_23373,T459_24689,T459_19808,T459_20452,T459_20436,T459_24753,T459_02059,T459_04254,T459_28894,T459_17398
GO:BP, response to radiation	GO:0009314	5.08039e-17	16.2941	244	267	29	20930	T459_05318,T459_05317,T459_05314,T459_17684,T459_05320,T459_20683,T459_10528,T459_24391,T459_10452,T459_15606,T459_05316,T459_11118,T459_05312,T459_08724,T459_05321,T459_24392,T459_15608,T459_11119,T459_24031,T459_23373,T459_24689,T459_19808,T459_20452,T459_20436,T459_24753,T459_02059,T459_04254,T459_28894,T459_17398
GO:BP, protein-chromophore linkage	GO:0018298	4.60853e-16	15.3364	144	267	23	20930	T459_05318,T459_05317,T459_05314,T459_17684,T459_05320,T459_20683,T459_24391,T459_10452,T459_15606,T459_05316,T459_11118,T459_05312,T459_08724,T459_05321,T459_24392,T459_15608,T459_11119,T459_24031,T459_23373,T459_24689,T459_19808,T459_02059,T459_09207
GO:BP, generation of precursor metabolites and energy	GO:0006091	7.44899e-12	11.1279	742	267	40	20930	T459_18489,T459_05318,T459_05317,T459_05314,T459_19996,T459_19982,T459_10041,T459_17684,T459_05320,T459_20683,T459_10528,T459_24391,T459_10452,T459_15606,T459_05316,T459_11118,T459_05312,T459_25378,T459_03629,T459_08724,T459_05321,T459_24392,T459_27263,T459_24558,T459_15608,T459_10543,T459_11119,T459_24031,T459_01409,T459_22257,T459_20956,T459_02833,T459_23373,T459_10370,T459_24689,T459_19808,T45…
GO:BP, response to abiotic stimulus	GO:0009628	5.87043e-11	10.2313	539	267	33	20930	T459_05318,T459_05317,T459_05314,T459_17684,T459_05320,T459_20683,T459_10528,T459_24391,T459_10452,T459_15606,T459_05316,T459_11118,T459_05312,T459_08724,T459_05321,T459_24392,T459_15608,T459_11119,T459_09554,T459_24031,T459_01499,T459_23373,T459_24689,T459_19808,T459_20452,T459_20436,T459_00967,T459_24753,T459_02059,T459_04254,T459_28894,T459_21471,T459_17398
GO:BP, photorespiration	GO:0009853	7.25852e-06	5.13915	35	267	8	20930	T459_06486,T459_06494,T459_11737,T459_04234,T459_24757,T459_00967,T459_06491,T459_06490
GO:BP, carbon fixation	GO:0015977	0.000300973	3.52147	38	267	7	20930	T459_06486,T459_06494,T459_11737,T459_02464,T459_04234,T459_06491,T459_06490
GO:BP, cellular metabolic compound salvage	GO:0043094	0.000524929	3.2799	59	267	8	20930	T459_06486,T459_06494,T459_11737,T459_04234,T459_24757,T459_00967,T459_06491,T459_06490
GO:BP, fructose 1,6-bisphosphate metabolic process	GO:0030388	0.020816	1.6816	15	267	4	20930	T459_01409,T459_20956,T459_04259,T459_12404
GO:BP, polarity specification of adaxial/abaxial axis	GO:0009944	0.0455112	1.34188	7	267	3	20930	T459_03309,T459_00542,T459_21471
GO:BP, adaxial/abaxial axis specification	GO:0009943	0.0455112	1.34188	7	267	3	20930	T459_03309,T459_00542,T459_21471
GO:BP, abaxial cell fate specification	GO:0010158	0.0455112	1.34188	7	267	3	20930	T459_03309,T459_00542,T459_24560
GO:CC, thylakoid membrane	GO:0042651	1.4188e-25	24.8481	401	254	44	19265	T459_18489,T459_05318,T459_05317,T459_05314,T459_19982,T459_17684,T459_05320,T459_20683,T459_25214,T459_24391,T459_10452,T459_15606,T459_09758,T459_05316,T459_11118,T459_05312,T459_08724,T459_05321,T459_24392,T459_06871,T459_01618,T459_27263,T459_31078,T459_15608,T459_10543,T459_11119,T459_03960,T459_25158,T459_24031,T459_10457,T459_18379,T459_17173,T459_18378,T459_13373,T459_23373,T459_24689,T45…
GO:CC, chloroplast thylakoid membrane	GO:0009535	1.89717e-25	24.7219	359	254	42	19265	T459_18489,T459_05318,T459_05317,T459_05314,T459_19982,T459_17684,T459_05320,T459_20683,T459_25214,T459_24391,T459_10452,T459_15606,T459_09758,T459_05316,T459_11118,T459_05312,T459_08724,T459_05321,T459_24392,T459_06871,T459_01618,T459_31078,T459_15608,T459_10543,T459_11119,T459_03960,T459_25158,T459_24031,T459_10457,T459_18379,T459_17173,T459_18378,T459_13373,T459_23373,T459_24689,T459_19808,T45…
GO:CC, plastid thylakoid membrane	GO:0055035	2.37769e-25	24.6238	361	254	42	19265	T459_18489,T459_05318,T459_05317,T459_05314,T459_19982,T459_17684,T459_05320,T459_20683,T459_25214,T459_24391,T459_10452,T459_15606,T459_09758,T459_05316,T459_11118,T459_05312,T459_08724,T459_05321,T459_24392,T459_06871,T459_01618,T459_31078,T459_15608,T459_10543,T459_11119,T459_03960,T459_25158,T459_24031,T459_10457,T459_18379,T459_17173,T459_18378,T459_13373,T459_23373,T459_24689,T459_19808,T45…
GO:CC, chloroplast thylakoid	GO:0009534	5.70431e-24	23.2438	414	254	43	19265	T459_18489,T459_05318,T459_05317,T459_05314,T459_19982,T459_17684,T459_05320,T459_20683,T459_25214,T459_24391,T459_10452,T459_15606,T459_09758,T459_05316,T459_11118,T459_05312,T459_08724,T459_05321,T459_24392,T459_06871,T459_01618,T459_31078,T459_15608,T459_10543,T459_11119,T459_03960,T459_09554,T459_25158,T459_24031,T459_10457,T459_18379,T459_17173,T459_18378,T459_13373,T459_23373,T459_24689,T45…
GO:CC, plastid thylakoid	GO:0031976	6.29426e-24	23.2011	415	254	43	19265	T459_18489,T459_05318,T459_05317,T459_05314,T459_19982,T459_17684,T459_05320,T459_20683,T459_25214,T459_24391,T459_10452,T459_15606,T459_09758,T459_05316,T459_11118,T459_05312,T459_08724,T459_05321,T459_24392,T459_06871,T459_01618,T459_31078,T459_15608,T459_10543,T459_11119,T459_03960,T459_09554,T459_25158,T459_24031,T459_10457,T459_18379,T459_17173,T459_18378,T459_13373,T459_23373,T459_24689,T45…
GO:CC, plastid membrane	GO:0042170	9.00094e-23	22.0457	494	254	45	19265	T459_18489,T459_05318,T459_05317,T459_05314,T459_19982,T459_17684,T459_05320,T459_20683,T459_25214,T459_24391,T459_10452,T459_15606,T459_09758,T459_05316,T459_11118,T459_05312,T459_08724,T459_05321,T459_24392,T459_06871,T459_01618,T459_31078,T459_15608,T459_10543,T459_11119,T459_03960,T459_25158,T459_24031,T459_02583,T459_10457,T459_03591,T459_18379,T459_17173,T459_18378,T459_13373,T459_23373,T45…
GO:CC, plastid	GO:0009536	1.27223e-22	21.8954	1709	254	80	19265	T459_18489,T459_05318,T459_05317,T459_06486,T459_31090,T459_05314,T459_06494,T459_19982,T459_17684,T459_05041,T459_05320,T459_20683,T459_25214,T459_24391,T459_10452,T459_15606,T459_09758,T459_05316,T459_11118,T459_05312,T459_26914,T459_08724,T459_05321,T459_24392,T459_06871,T459_04265,T459_01618,T459_27263,T459_31078,T459_11737,T459_15608,T459_01041,T459_10543,T459_11119,T459_03960,T459_02464,T45…
GO:CC, photosystem I	GO:0009522	1.52423e-22	21.817	131	254	27	19265	T459_05318,T459_05317,T459_05314,T459_17684,T459_05320,T459_20683,T459_24391,T459_10452,T459_15606,T459_05316,T459_11118,T459_05312,T459_08724,T459_05321,T459_24392,T459_15608,T459_11119,T459_03960,T459_24031,T459_18379,T459_18378,T459_13373,T459_23373,T459_24689,T459_19808,T459_02059,T459_15522
GO:CC, chloroplast	GO:0009507	1.55553e-22	21.8081	1590	254	77	19265	T459_18489,T459_05318,T459_05317,T459_06486,T459_31090,T459_05314,T459_06494,T459_19982,T459_17684,T459_05041,T459_05320,T459_20683,T459_25214,T459_24391,T459_10452,T459_15606,T459_09758,T459_05316,T459_11118,T459_05312,T459_26914,T459_08724,T459_05321,T459_24392,T459_06871,T459_04265,T459_01618,T459_27263,T459_31078,T459_11737,T459_15608,T459_01041,T459_10543,T459_11119,T459_03960,T459_02464,T45…
GO:CC, plastoglobule	GO:0010287	2.25956e-22	21.646	31	254	17	19265	T459_05318,T459_05317,T459_05314,T459_05320,T459_20683,T459_05316,T459_11118,T459_05312,T459_08724,T459_05321,T459_24392,T459_01041,T459_11119,T459_24031,T459_23373,T459_19808,T459_02059
GO:CC, photosynthetic membrane	GO:0034357	2.31116e-22	21.6362	532	254	46	19265	T459_18489,T459_05318,T459_05317,T459_05314,T459_24366,T459_19982,T459_17684,T459_05320,T459_20683,T459_25214,T459_24391,T459_10452,T459_15606,T459_09758,T459_05316,T459_11118,T459_05312,T459_08724,T459_05321,T459_24392,T459_06871,T459_01618,T459_27263,T459_31078,T459_15608,T459_10543,T459_11119,T459_03960,T459_25158,T459_24031,T459_10457,T459_18379,T459_17173,T459_18378,T459_13373,T459_23373,T45…
GO:CC, photosystem II	GO:0009523	3.07821e-22	21.5117	181	254	30	19265	T459_18489,T459_05318,T459_05317,T459_05314,T459_24366,T459_17684,T459_05320,T459_20683,T459_25214,T459_24391,T459_10452,T459_15606,T459_05316,T459_11118,T459_05312,T459_08724,T459_05321,T459_24392,T459_27263,T459_31078,T459_15608,T459_11119,T459_24031,T459_17173,T459_23373,T459_24689,T459_19808,T459_19506,T459_02059,T459_05720
GO:CC, plastid envelope	GO:0009526	5.56553e-22	21.2545	599	254	48	19265	T459_18489,T459_05318,T459_05317,T459_05314,T459_19982,T459_17684,T459_05320,T459_20683,T459_25214,T459_24391,T459_10452,T459_15606,T459_09758,T459_05316,T459_11118,T459_05312,T459_08724,T459_05321,T459_24392,T459_06871,T459_01618,T459_31078,T459_15608,T459_10543,T459_11119,T459_03960,T459_09554,T459_25158,T459_24031,T459_02583,T459_10457,T459_31425,T459_03591,T459_18379,T459_17173,T459_18378,T45…
GO:CC, photosystem	GO:0009521	1.69562e-20	19.7707	308	254	35	19265	T459_18489,T459_05318,T459_05317,T459_05314,T459_24366,T459_17684,T459_05320,T459_20683,T459_25214,T459_24391,T459_10452,T459_15606,T459_05316,T459_11118,T459_05312,T459_08724,T459_05321,T459_24392,T459_27263,T459_31078,T459_15608,T459_11119,T459_03960,T459_24031,T459_18379,T459_17173,T459_18378,T459_13373,T459_23373,T459_24689,T459_19808,T459_19506,T459_02059,T459_05720,T459_15522
GO:CC, thylakoid	GO:0009579	2.60339e-20	19.5845	625	254	47	19265	T459_18489,T459_05318,T459_05317,T459_05314,T459_24366,T459_19982,T459_17684,T459_05320,T459_20683,T459_25214,T459_24391,T459_10452,T459_15606,T459_09758,T459_05316,T459_11118,T459_05312,T459_08724,T459_05321,T459_24392,T459_06871,T459_01618,T459_27263,T459_31078,T459_15608,T459_10543,T459_11119,T459_03960,T459_09554,T459_25158,T459_24031,T459_10457,T459_18379,T459_17173,T459_18378,T459_13373,T45…
GO:CC, envelope	GO:0031975	3.84339e-13	12.4153	1062	254	50	19265	T459_18489,T459_05318,T459_05317,T459_05314,T459_19982,T459_17684,T459_05320,T459_20683,T459_25214,T459_24391,T459_10452,T459_15606,T459_09758,T459_05316,T459_11118,T459_05312,T459_08724,T459_05321,T459_24392,T459_06871,T459_01618,T459_31078,T459_15608,T459_10543,T459_11119,T459_03960,T459_09554,T459_06282,T459_25158,T459_24031,T459_02583,T459_10457,T459_31425,T459_03591,T459_18379,T459_17173,T45…
GO:CC, organelle envelope	GO:0031967	3.84339e-13	12.4153	1062	254	50	19265	T459_18489,T459_05318,T459_05317,T459_05314,T459_19982,T459_17684,T459_05320,T459_20683,T459_25214,T459_24391,T459_10452,T459_15606,T459_09758,T459_05316,T459_11118,T459_05312,T459_08724,T459_05321,T459_24392,T459_06871,T459_01618,T459_31078,T459_15608,T459_10543,T459_11119,T459_03960,T459_09554,T459_06282,T459_25158,T459_24031,T459_02583,T459_10457,T459_31425,T459_03591,T459_18379,T459_17173,T45…
GO:CC, chloroplast stroma	GO:0009570	4.96009e-11	10.3045	251	254	23	19265	T459_05318,T459_05317,T459_05314,T459_05320,T459_20683,T459_05316,T459_11118,T459_05312,T459_26914,T459_08724,T459_05321,T459_24392,T459_06871,T459_01041,T459_11119,T459_24031,T459_31425,T459_04703,T459_02833,T459_23373,T459_19808,T459_20436,T459_02059
GO:CC, plastid stroma	GO:0009532	6.92617e-11	10.1595	255	254	23	19265	T459_05318,T459_05317,T459_05314,T459_05320,T459_20683,T459_05316,T459_11118,T459_05312,T459_26914,T459_08724,T459_05321,T459_24392,T459_06871,T459_01041,T459_11119,T459_24031,T459_31425,T459_04703,T459_02833,T459_23373,T459_19808,T459_20436,T459_02059
GO:CC, organelle subcompartment	GO:0031984	9.566e-10	9.01927	1171	254	47	19265	T459_18489,T459_05318,T459_05317,T459_05314,T459_19982,T459_17684,T459_05320,T459_20683,T459_10528,T459_18570,T459_25214,T459_24391,T459_10452,T459_15606,T459_15251,T459_09758,T459_05316,T459_11118,T459_05312,T459_08724,T459_05321,T459_24392,T459_06871,T459_01618,T459_31078,T459_15608,T459_10543,T459_11119,T459_03960,T459_09554,T459_25158,T459_24031,T459_10457,T459_18379,T459_17173,T459_18378,T45…
GO:CC, chloroplast envelope	GO:0009941	1.19854e-09	8.92135	265	254	22	19265	T459_05318,T459_05317,T459_05314,T459_05320,T459_20683,T459_09758,T459_05316,T459_11118,T459_05312,T459_08724,T459_05321,T459_01618,T459_11119,T459_09554,T459_24031,T459_02583,T459_31425,T459_03591,T459_02833,T459_23373,T459_19808,T459_00967
GO:CC, membrane protein complex	GO:0098796	3.90576e-08	7.40829	906	254	38	19265	T459_18489,T459_05318,T459_05317,T459_05314,T459_24366,T459_17684,T459_05320,T459_20683,T459_25214,T459_24391,T459_10452,T459_15606,T459_05316,T459_11118,T459_05312,T459_08724,T459_05321,T459_24392,T459_27263,T459_31078,T459_15608,T459_11119,T459_03960,T459_24031,T459_12302,T459_18379,T459_17173,T459_18378,T459_13373,T459_23373,T459_24689,T459_19808,T459_19506,T459_16272,T459_02059,T459_05720,T45…
GO:CC, organelle membrane	GO:0031090	1.87756e-05	4.72641	1853	254	52	19265	T459_18489,T459_05318,T459_05317,T459_05314,T459_19982,T459_17684,T459_05320,T459_20683,T459_10528,T459_18570,T459_25214,T459_24391,T459_10452,T459_15606,T459_09758,T459_05316,T459_11118,T459_05312,T459_08724,T459_05321,T459_24392,T459_06871,T459_06209,T459_01618,T459_31078,T459_15608,T459_10543,T459_11119,T459_03960,T459_06282,T459_25158,T459_24031,T459_02583,T459_10457,T459_28759,T459_03591,T45…
GO:CC, photosystem II oxygen evolving complex	GO:0009654	6.49153e-05	4.18765	23	254	6	19265	T459_25214,T459_27263,T459_31078,T459_17173,T459_19506,T459_05720
GO:CC, integral component of membrane	GO:0016021	0.0151071	1.82082	7099	254	123	19265	T459_22893,T459_18489,T459_05318,T459_29743,T459_05317,T459_22854,T459_23977,T459_00586,T459_05314,T459_24366,T459_12453,T459_05274,T459_02183,T459_00047,T459_17684,T459_05320,T459_27389,T459_20683,T459_10528,T459_18570,T459_26151,T459_24391,T459_10452,T459_15606,T459_15251,T459_06377,T459_17917,T459_09758,T459_05316,T459_21226,T459_02405,T459_11118,T459_05312,T459_11983,T459_03629,T459_08724,T45…
GO:CC, membrane	GO:0016020	0.0198333	1.7026	8918	254	147	19265	T459_22893,T459_18489,T459_05318,T459_29743,T459_05317,T459_21982,T459_22854,T459_23977,T459_00586,T459_05314,T459_24366,T459_12453,T459_05274,T459_02183,T459_00047,T459_19982,T459_17684,T459_05320,T459_27389,T459_20683,T459_10528,T459_18570,T459_26151,T459_25214,T459_24391,T459_10452,T459_15606,T459_08353,T459_15251,T459_06377,T459_17917,T459_09758,T459_05316,T459_21226,T459_02405,T459_11118,T45…
GO:CC, extrinsic component of membrane	GO:0019898	0.0234893	1.62913	61	254	6	19265	T459_25214,T459_27263,T459_31078,T459_17173,T459_19506,T459_05720
GO:CC, intrinsic component of membrane	GO:0031224	0.0349925	1.45603	7223	254	123	19265	T459_22893,T459_18489,T459_05318,T459_29743,T459_05317,T459_22854,T459_23977,T459_00586,T459_05314,T459_24366,T459_12453,T459_05274,T459_02183,T459_00047,T459_17684,T459_05320,T459_27389,T459_20683,T459_10528,T459_18570,T459_26151,T459_24391,T459_10452,T459_15606,T459_15251,T459_06377,T459_17917,T459_09758,T459_05316,T459_21226,T459_02405,T459_11118,T459_05312,T459_11983,T459_03629,T459_08724,T45…
GO:CC, photosystem I reaction center	GO:0009538	0.0397809	1.40033	10	254	3	19265	T459_18379,T459_18378,T459_13373
KEGG, Photosynthesis - antenna proteins	KEGG:00196	2.48347e-10	9.60494	11	46	8	1938	T459_17684,T459_20683,T459_05312,T459_08724,T459_05321,T459_15608,T459_24031,T459_19808
KEGG, Photosynthesis	KEGG:00195	0.000569813	3.24427	38	46	7	1938	T459_18489,T459_27263,T459_03960,T459_18379,T459_18378,T459_18050,T459_05720

## Sheet: DS upregulated DEGs
source, term_name	term_id	adjusted_p_value	negative_log10_of_adjusted_p_value	term_size	query_size	intersection_size	effective_domain_size	intersections
GO:MF, ribonuclease T2 activity	GO:0033897	0.00479351	2.31935	13	636	5	23890	T459_18735,T459_18732,T459_27250,T459_18733,T459_18736
GO:MF, serine-type endopeptidase activity	GO:0004252	0.0102524	1.98917	222	636	18	23890	T459_24075,T459_26011,T459_09358,T459_30838,T459_02584,T459_09359,T459_09357,T459_07866,T459_00429,T459_26047,T459_00431,T459_04750,T459_30839,T459_26009,T459_02595,T459_05223,T459_00430,T459_02587
GO:MF, endoribonuclease activity, producing 3'-phosphomonoesters	GO:0016892	0.0107003	1.9706	15	636	5	23890	T459_18735,T459_18732,T459_27250,T459_18733,T459_18736
GO:BP, defense response	GO:0006952	0.0274129	1.56205	951	574	48	20930	T459_14250,T459_17604,T459_21221,T459_28171,T459_11328,T459_22361,T459_09997,T459_13944,T459_26682,T459_23314,T459_00982,T459_26856,T459_02123,T459_28604,T459_27213,T459_30682,T459_18613,T459_08173,T459_20228,T459_23463,T459_21055,T459_01759,T459_22750,T459_18601,T459_16586,T459_03718,T459_26857,T459_24267,T459_00329,T459_18775,T459_00215,T459_21344,T459_18776,T459_15903,T459_16218,T459_00330,T45…
GO:CC, extracellular region	GO:0005576	0.0337879	1.47124	832	493	39	19265	T459_00517,T459_16182,T459_28171,T459_00153,T459_19999,T459_07806,T459_31399,T459_12691,T459_26988,T459_23739,T459_21055,T459_30783,T459_22750,T459_04406,T459_15105,T459_09169,T459_09175,T459_18735,T459_00329,T459_09167,T459_31398,T459_12063,T459_18732,T459_00330,T459_15667,T459_09950,T459_00327,T459_18598,T459_09176,T459_27250,T459_19696,T459_05465,T459_13649,T459_18733,T459_13419,T459_05854,T45…
KEGG, Galactose metabolism	KEGG:00052	0.0425395	1.37121	21	49	4	1938	T459_06968,T459_14001,T459_00351,T459_14190

## Sheet: KK upregulated DEGs
source, term_name	term_id	adjusted_p_value	negative_log10_of_adjusted_p_value	term_size	query_size	intersection_size	effective_domain_size	intersections
GO:MF, oxidoreductase activity	GO:0016491	1.98609e-06	5.702	2575	452	90	23890	T459_06886,T459_18982,T459_03221,T459_29611,T459_06058,T459_25550,T459_06682,T459_24051,T459_21296,T459_19118,T459_28932,T459_12467,T459_10458,T459_08160,T459_30315,T459_05248,T459_08159,T459_15891,T459_04178,T459_10645,T459_07964,T459_14534,T459_02700,T459_18415,T459_02937,T459_09433,T459_01514,T459_05258,T459_09583,T459_05806,T459_29087,T459_30869,T459_06869,T459_03838,T459_18414,T459_19123,T45…
GO:MF, vitamin binding	GO:0019842	5.90811e-06	5.22855	326	452	24	23890	T459_11001,T459_24051,T459_05248,T459_00227,T459_02937,T459_01514,T459_05258,T459_06445,T459_17304,T459_14026,T459_25299,T459_29350,T459_07849,T459_25348,T459_22420,T459_21184,T459_17479,T459_25506,T459_02744,T459_31139,T459_14354,T459_21852,T459_05255,T459_19900
GO:MF, carbohydrate binding	GO:0030246	0.000154323	3.81157	475	452	27	23890	T459_06980,T459_09580,T459_24051,T459_05248,T459_06462,T459_18919,T459_06471,T459_02937,T459_05258,T459_23116,T459_14026,T459_00972,T459_25299,T459_29350,T459_05759,T459_07849,T459_05758,T459_22420,T459_15288,T459_17479,T459_20565,T459_25506,T459_05754,T459_02744,T459_14354,T459_05255,T459_19900
GO:MF, carboxylic acid binding	GO:0031406	0.00023089	3.63659	237	452	18	23890	T459_24051,T459_05248,T459_02937,T459_05258,T459_14026,T459_25299,T459_29350,T459_31175,T459_07849,T459_21185,T459_22420,T459_17479,T459_07754,T459_25506,T459_02744,T459_14354,T459_05255,T459_19900
GO:MF, L-ascorbic acid binding	GO:0031418	0.000404594	3.39298	174	452	15	23890	T459_24051,T459_05248,T459_02937,T459_05258,T459_14026,T459_25299,T459_29350,T459_07849,T459_22420,T459_17479,T459_25506,T459_02744,T459_14354,T459_05255,T459_19900
GO:MF, catalytic activity	GO:0003824	0.000685968	3.1637	12711	452	289	23890	T459_00764,T459_23881,T459_06886,T459_20316,T459_10999,T459_16228,T459_23080,T459_29662,T459_18982,T459_11001,T459_03221,T459_22282,T459_16300,T459_20619,T459_29611,T459_06058,T459_30838,T459_08678,T459_06174,T459_06980,T459_26834,T459_23487,T459_25550,T459_09580,T459_06149,T459_06682,T459_22668,T459_23728,T459_16045,T459_24051,T459_04918,T459_24642,T459_22828,T459_06640,T459_03016,T459_29372,T45…
GO:MF, monosaccharide binding	GO:0048029	0.00113691	2.94427	189	452	15	23890	T459_24051,T459_05248,T459_02937,T459_05258,T459_14026,T459_25299,T459_29350,T459_07849,T459_22420,T459_17479,T459_25506,T459_02744,T459_14354,T459_05255,T459_19900
GO:MF, organic acid binding	GO:0043177	0.0015162	2.81924	244	452	17	23890	T459_24051,T459_05248,T459_02937,T459_05258,T459_14026,T459_25299,T459_29350,T459_31175,T459_07849,T459_22420,T459_17479,T459_07754,T459_25506,T459_02744,T459_14354,T459_05255,T459_19900
GO:MF, transferase activity, transferring alkyl or aryl (other than methyl) groups	GO:0016765	0.0162985	1.78785	183	452	13	23890	T459_23080,T459_06058,T459_08678,T459_24642,T459_26081,T459_12699,T459_25929,T459_04828,T459_23083,T459_01480,T459_23071,T459_02490,T459_05058
GO:MF, glutathione transferase activity	GO:0004364	0.0378879	1.4215	78	452	8	23890	T459_23080,T459_06058,T459_25929,T459_04828,T459_23083,T459_23071,T459_02490,T459_05058
GO:MF, DNA-binding transcription factor activity	GO:0003700	0.0480723	1.3181	1064	452	38	23890	T459_14573,T459_01714,T459_04595,T459_28521,T459_13108,T459_05386,T459_22019,T459_17562,T459_08600,T459_20716,T459_23511,T459_00458,T459_06571,T459_26594,T459_13299,T459_05908,T459_00443,T459_10545,T459_12450,T459_26588,T459_05109,T459_03764,T459_00456,T459_04533,T459_22814,T459_08785,T459_07177,T459_20424,T459_25223,T459_17553,T459_17519,T459_23733,T459_22037,T459_26374,T459_27911,T459_13674,T45…
GO:BP, obsolete oxidation-reduction process	GO:0055114	9.83278e-08	7.00732	1995	431	84	20930	T459_06886,T459_18982,T459_03221,T459_29611,T459_19800,T459_25550,T459_06682,T459_24051,T459_28932,T459_12467,T459_10458,T459_08160,T459_05248,T459_08159,T459_04178,T459_10645,T459_21040,T459_07964,T459_14534,T459_02700,T459_18415,T459_02937,T459_09433,T459_01514,T459_05258,T459_09583,T459_05806,T459_30428,T459_30869,T459_06869,T459_03838,T459_18414,T459_21751,T459_04879,T459_12457,T459_31187,T45…
GO:BP, response to temperature stimulus	GO:0009266	0.0179279	1.74647	183	431	14	20930	T459_10684,T459_13779,T459_01418,T459_05109,T459_10363,T459_10097,T459_04090,T459_08785,T459_10098,T459_14051,T459_16580,T459_09482,T459_28486,T459_06386
GO:BP, carbohydrate derivative catabolic process	GO:1901136	0.0222924	1.65184	61	431	8	20930	T459_06174,T459_24930,T459_18919,T459_02700,T459_20093,T459_06169,T459_18365,T459_11705
GO:BP, organic acid metabolic process	GO:0006082	0.0264674	1.57729	956	431	39	20930	T459_25550,T459_23728,T459_03016,T459_10458,T459_08160,T459_04631,T459_26752,T459_07964,T459_00227,T459_12699,T459_09583,T459_06869,T459_03838,T459_14191,T459_06445,T459_01418,T459_08097,T459_17160,T459_24205,T459_24615,T459_27143,T459_25758,T459_01480,T459_10327,T459_31392,T459_12242,T459_18083,T459_06461,T459_21184,T459_17479,T459_19076,T459_21691,T459_02744,T459_31139,T459_23145,T459_20766,T45…
GO:BP, lipid metabolic process	GO:0006629	0.037577	1.42508	1042	431	41	20930	T459_08678,T459_24642,T459_24092,T459_29477,T459_28932,T459_08160,T459_04631,T459_04178,T459_13095,T459_23109,T459_14534,T459_03588,T459_01514,T459_00399,T459_03838,T459_06695,T459_06445,T459_08097,T459_17160,T459_24205,T459_04889,T459_31481,T459_31489,T459_31392,T459_04006,T459_01134,T459_21567,T459_17479,T459_16962,T459_19076,T459_21691,T459_02744,T459_21412,T459_09470,T459_11425,T459_29300,T45…
GO:BP, response to heat	GO:0009408	0.0392689	1.40595	126	431	11	20930	T459_10684,T459_13779,T459_05109,T459_10363,T459_10097,T459_08785,T459_10098,T459_14051,T459_16580,T459_09482,T459_28486
GO:CC, cell periphery	GO:0071944	0.00343511	2.46406	2420	367	74	19265	T459_03336,T459_28202,T459_15632,T459_16045,T459_04918,T459_06640,T459_29372,T459_16148,T459_19118,T459_12467,T459_11081,T459_13107,T459_05892,T459_10645,T459_12869,T459_23109,T459_20973,T459_25620,T459_22306,T459_21133,T459_21498,T459_27472,T459_12172,T459_00399,T459_17288,T459_29087,T459_23116,T459_04952,T459_19123,T459_08771,T459_12098,T459_07129,T459_13504,T459_21708,T459_00972,T459_12468,T45…
GO:CC, plasma membrane	GO:0005886	0.00535641	2.27113	2027	367	64	19265	T459_03336,T459_28202,T459_15632,T459_16045,T459_04918,T459_06640,T459_29372,T459_16148,T459_19118,T459_11081,T459_13107,T459_10645,T459_12869,T459_23109,T459_20973,T459_25620,T459_22306,T459_21133,T459_21498,T459_27472,T459_12172,T459_00399,T459_17288,T459_29087,T459_23116,T459_04952,T459_19123,T459_08771,T459_12098,T459_07129,T459_13504,T459_00972,T459_03361,T459_19119,T459_30766,T459_26480,T45…
GO:CC, extracellular region	GO:0005576	0.00935305	2.02905	832	367	33	19265	T459_20316,T459_10999,T459_12467,T459_05892,T459_13292,T459_00763,T459_18919,T459_18733,T459_18732,T459_12468,T459_06594,T459_05761,T459_12692,T459_20400,T459_27682,T459_12697,T459_05856,T459_18736,T459_30356,T459_12693,T459_20410,T459_21840,T459_29779,T459_00728,T459_11705,T459_12696,T459_18600,T459_29778,T459_20407,T459_12695,T459_18598,T459_20408,T459_00349
GO:CC, peroxisome	GO:0005777	0.0106587	1.97229	138	367	11	19265	T459_19800,T459_18078,T459_04178,T459_31111,T459_05806,T459_06445,T459_24205,T459_19076,T459_21691,T459_11425,T459_23667
GO:CC, microbody	GO:0042579	0.0106587	1.97229	138	367	11	19265	T459_19800,T459_18078,T459_04178,T459_31111,T459_05806,T459_06445,T459_24205,T459_19076,T459_21691,T459_11425,T459_23667
KEGG, Biosynthesis of secondary metabolites	KEGG:01110	0.00183779	2.7357	486	63	30	1938	T459_24642,T459_10458,T459_26752,T459_26081,T459_02700,T459_18415,T459_31111,T459_14191,T459_12457,T459_17160,T459_20330,T459_27143,T459_06594,T459_10634,T459_25758,T459_01480,T459_25348,T459_12242,T459_02744,T459_31139,T459_09470,T459_00403,T459_27657,T459_18433,T459_21852,T459_23667,T459_05480,T459_13165,T459_19900,T459_21752
KEGG, Metabolic pathways	KEGG:01100	0.00707985	2.14998	958	63	45	1938	T459_23080,T459_06058,T459_06174,T459_24642,T459_10458,T459_26924,T459_27663,T459_13292,T459_26752,T459_07964,T459_26081,T459_00209,T459_18415,T459_31111,T459_10340,T459_12172,T459_26595,T459_20093,T459_04828,T459_14191,T459_12457,T459_01418,T459_17160,T459_20330,T459_27143,T459_06594,T459_04889,T459_10634,T459_25758,T459_01480,T459_31489,T459_25348,T459_23071,T459_12242,T459_11705,T459_31139,T45…
KEGG, Cysteine and methionine metabolism	KEGG:00270	0.0242739	1.61486	50	63	7	1938	T459_10458,T459_07964,T459_26081,T459_25348,T459_31139,T459_21852,T459_19900
