# Supplementary material for: Transcriptome Analysis Reveals Dynamic Cultivar-Dependent Patterns of Gene Expression in Potato Spindle Tuber Viroid-Infected Pepper
Source: Plants (Basel). 2021 Dec 7;10(12):2687. doi: 10.3390/plants10122687 (PMC8706270; doi:10.3390/plants10122687)
Supplement: Supplementary file 1 [file plants-10-02687-s001.zip › plants-1428762-supplementary/Table S5.xlsx]

## Sheet: Sheet1
CA02g26610	Sequence	Start	Length	Tm	GC Percent	Amplicon
	GCTGACTCACTTGACCTGAAA	298	21	62.253	47.619
	GAGAAGTGACGATGTGGGTATG	392	22	62.187	50
						95
CA09g02410	Sequence	Start	Length	Tm	GC Percent	Amplicon
	CAACCTATCTCGTGGCTCTTT	1550	21	61.875	47.619
	CTACTTGGCTGACTGTGTTCT	1642	21	61.755	47.619
						93
CA07g11190	Sequence	Start	Length	Tm	GC Percent	Amplicon
	AACCAAGGTGAGCAACTATCC	468	21	62.2	47.619
	GCCACTCACTTCGTCATCTT	582	20	62.043	50
						115
	Sequence	Start	Length	Tm	GC Percent	Amplicon
CA02g15240	GGTACGTAAGGAGAACGTATGG	60	22	61.649	50
	GGGAGCATTAGGGTGAGAAG	168	20	61.553	55
						109
CA10g00480	Sequence	Start	Length	Tm	GC Percent	Amplicon
	GTATACTGGAGCTGGAACAAAGA	1075	23	61.946	43.478
	AGTTTCTCACTGACTTCCCATAC	1181	23	61.906	43.478
						107
CA07g02110	Sequence	Start	Length	Tm	GC Percent	Amplicon
	GTACAATCCCTCCCTCACTTTC	482	22	62.022	50
	TCCCTGTTAGTTGGTTGTGTC	631	21	62.025	47.619
						150
PSTVd forward	ATCCCCGGGGAAACCTGGAGCGA
PSTVd reverse	CCCTGAAGCGCTCCTCCGAG
